# Supplementary material for: Identification of a VPS29 isoform with restricted association to Retriever and Retromer accessory proteins through autoinhibition
Source: Proc Natl Acad Sci U S A. 2025 Jun 30;122(27):e2501111122. doi: 10.1073/pnas.2501111122 (PMC12260524; doi:10.1073/pnas.2501111122)
Supplement: Supplementary file 3 — Dataset S02 (XLSX) [file pnas.2501111122.sd02.xlsx]

## Sheet: Supplementary Dataset S1
Program: BLASTP
Query: MSRCALRGRDLALAIAGTVSFHGLLRLFR Length: 29
Database: nr All non-redundant GenBank CDS translations+PDB+SwissProt+PIR+PRF excluding environmental samples from WGS projects
Sequences producing significant alignments:
	Scientific	Common		Max	Total	Query	E	Per.	Acc.
Description	Scientific Name	Common Name	Taxid	Max Score	Total Score	Query Cover	E Value	Percentage Identity	Length	Accession
vacuolar protein sorting-associated protein 29 isoform 3 [Homo...	Homo sapiens	human	9606	94	94	1	7e-20	100	214	NP_001269079.1
vacuolar protein sorting-associated protein 29 isoform X1 [Pan...	Pan troglodytes	chimpanzee	9598	91.8	91.8	1	4e-19	96.55	214	XP_009424524.1
vacuolar protein sorting-associated protein 29 isoform X1 [Pan...	Pan paniscus	pygmy chimpa...	9597	91.8	91.8	1	4e-19	96.55	210	XP_034790366.1
vacuolar protein sorting-associated protein 29 isoform X2 [Pon...	Pongo abelii	Sumatran ora...	9601	88.4	88.4	1	6e-18	93.1	214	XP_054382595.1
vacuolar protein sorting-associated protein 29 isoform X1...	Macaca fasci...	crab-eating ...	9541	81.2	81.2	1	2e-15	89.66	214	XP_005572301.1
vacuolar protein sorting-associated protein 29 isoform X3...	Nomascus leu...	northern whi...	61853	80.4	80.4	1	4e-15	89.66	214	XP_012365374.1
PREDICTED: vacuolar protein sorting-associated protein 29...	Colobus ango...	NA	336983	77.8	77.8	1	3e-14	86.21	214	XP_011791800.1
PREDICTED: vacuolar protein sorting-associated protein 29...	Mandrillus l...	drill	9568	77.8	77.8	1	3e-14	86.21	214	XP_011853257.1
vacuolar protein sorting-associated protein 29 isoform X5...	Rhinopithecu...	golden snub-...	61622	77.4	77.4	1	4e-14	86.21	123	XP_030795543.1
vacuolar protein sorting-associated protein 29 isoform X1...	Rhinopithecu...	golden snub-...	61622	77.4	77.4	1	4e-14	86.21	214	XP_010377397.1
vacuolar protein sorting-associated protein 29 isoform X5...	Hylobates mo...	silvery gibbon	81572	76.1	76.1	1	1e-13	86.21	214	XP_032024598.1
vacuolar protein sorting-associated protein 29 isoform X1...	Symphalangus...	siamang	9590	74.4	74.4	1	4e-13	86.21	214	XP_055092369.1
translocation/assembly module TamB domain-containing protein...	Planctomycet...	NA	2026780	38.8	38.8	0.58	1.2	70.59	1445	MCB9870738.1
translocation/assembly module TamB domain-containing protein...	Planctomycet...	NA	2026780	38.8	38.8	0.58	1.2	70.59	1445	MCA8955664.1
dienelactone hydrolase family protein [Legionella sp. km772]	Legionella s...	NA	2498111	38	38	0.75	2.3	64	236	WP_127099390.1
dienelactone hydrolase family protein [Legionella]	Legionella	NA	445	38	38	0.75	2.3	64	238	WP_126953961.1
dienelactone hydrolase family protein [Legionella...	Legionella s...	NA	2498109	38	38	0.75	2.3	64	238	WP_127111384.1
dienelactone hydrolase family protein [Legionella londiniensis]	Legionella l...	NA	45068	38	38	0.75	2.3	64	239	WP_058529138.1
dienelactone hydrolase family protein [Methylomicrobium sp.]	Methylomicro...	NA	2303549	37.1	37.1	0.75	4.6	64	238	MBS3951865.1
dienelactone hydrolase family protein [Legionella sp.]	Legionella sp.	NA	459	36.7	36.7	0.75	6.4	64	237	NCT57317.1
PXA domain-containing protein [Coniochaeta sp. 2T2.1]	Coniochaeta ...	NA	1571157	36.7	36.7	0.72	6.6	66.67	1272	KAB5566803.1
helix-turn-helix transcriptional regulator [Alphaproteobacteri...	Alphaproteob...	NA	1913988	36.3	36.3	0.68	9	76.19	267	MBV9522856.1
hypothetical protein [Gemmatimonadales bacterium]	Gemmatimonad...	NA	2448054	36.3	36.3	0.86	9.2	55.17	513	MBP9898502.1
alpha/beta fold hydrolase [Salinarimonas rosea]	Salinarimona...	NA	552063	36.3	36.3	0.68	9.2	70	517	WP_029030857.1
hypothetical protein [Gemmatimonadales bacterium]	Gemmatimonad...	NA	2448054	36.3	36.3	0.86	9.2	55.17	932	MBP7620451.1
PAS domain-containing protein [Gemmatimonadota bacterium]	Gemmatimonad...	NA	2026742	36.3	36.3	0.86	9.3	55.17	1288	MBK6495569.1
PAS domain-containing protein [Gemmatimonadales bacterium]	Gemmatimonad...	NA	2448054	36.3	36.3	0.86	9.3	55.17	1289	MBP6571366.1
PAS domain-containing protein [Gemmatimonadota bacterium]	Gemmatimonad...	NA	2026742	36.3	36.3	0.86	9.3	55.17	1317	MBL0180277.1
PAS domain-containing protein [Gemmatimonadales bacterium]	Gemmatimonad...	NA	2448054	36.3	36.3	0.86	9.3	55.17	1317	MBP6443695.1
PAS domain-containing protein [Gemmatimonadota bacterium]	Gemmatimonad...	NA	2026742	36.3	36.3	0.86	9.3	55.17	1443	MBK7596141.1
hypothetical protein [Comamonas sp. NLF-7-7]	Comamonas sp...	NA	2597701	35.8	35.8	0.86	12	58.62	90	WP_186764636.1
AraC family transcriptional regulator [Corallococcus...	Corallococcu...	NA	2316722	35.8	35.8	0.93	13	47.5	285	WP_120553512.1
AraC family transcriptional regulator [Corallococcus sp. CA053C]	Corallococcu...	NA	2316732	35.8	35.8	0.93	13	47.5	309	WP_120609301.1
UDP-N-acetylmuramate--L-alanine ligase [Brachybacterium sp....	Brachybacter...	NA	2810536	35.8	35.8	0.62	13	77.78	486	WP_259558937.1
glycosyltransferase family 39 protein [Thermoanaerobaculaceae...	Thermoanaero...	NA	2699758	35.8	35.8	0.72	13	72.73	569	MBP7798879.1
mrpA 2 [Rhizobiaceae bacterium]	Rhizobiaceae...	NA	1913961	35.8	35.8	0.58	13	78.95	965	MCC2689047.1
ABC transporter ATP-binding protein [Nocardioides szechwanensis]	Nocardioides...	NA	1005944	35.4	35.4	0.44	18	72.22	244	WP_091026121.1
ABC transporter ATP-binding protein [Nocardioides...	Nocardioides...	NA	661491	35.4	35.4	0.44	18	72.22	245	WP_182540668.1
hypothetical protein A3F46_09890 [Legionellales bacterium...	Legionellale...	NA	1798569	35.4	35.4	0.75	18	57.14	245	OGV49635.1
AraC family transcriptional regulator [Schlesneria paludicola]	Schlesneria ...	NA	360056	35.4	35.4	0.68	18	75	291	WP_050986224.1
monovalent cation/H+ antiporter subunit A [Aureimonas sp....	Aureimonas s...	NA	1736381	35.4	35.4	0.51	18	65	974	WP_056506663.1
hypothetical protein [Magnetococcales bacterium]	Magnetococca...	NA	2026759	35.4	35.4	0.44	18	84.62	1262	MBF0097993.1
zinc ABC transporter substrate-binding protein [Micrococcus sp.]	Micrococcus sp.	NA	1271	35	35	0.48	24	85.71	149	NLZ98779.1
hypothetical protein [Pelagibacterium limicola]	Pelagibacter...	NA	2791022	35	35	0.65	24	68.42	171	WP_196258370.1
dienelactone hydrolase family protein [Legionella nagasakiensis]	Legionella n...	NA	535290	35	35	0.75	25	60	237	WP_133128901.1
dienelactone hydrolase family protein [Gammaproteobacteria...	Gammaproteob...	NA	1913989	35	35	0.75	25	60	240	MCH9689771.1
dienelactone hydrolase family protein [Gammaproteobacteria...	Gammaproteob...	NA	1913989	35	35	0.75	25	60	240	MCH9717022.1
dienelactone hydrolase family protein [Methylomonas sp.]	Methylomonas...	NA	418	35	35	0.75	25	64	241	MBS3964218.1
RNA methyltransferase [Phycisphaerales bacterium]	Phycisphaera...	NA	2052180	35	35	0.82	25	46.88	276	NUQ53745.1
sulfite exporter TauE/SafE family protein [Candidatus...	Candidatus C...	NA	2053538	35	35	0.93	25	57.14	277	MCB1766835.1
sulfite exporter TauE/SafE family protein [Candidatus...	Candidatus C...	NA	2053538	35	35	0.93	25	57.14	277	MCB1919653.1
M56 family metallopeptidase [Streptomyces sp. NE5-10]	Streptomyces...	NA	2759674	35	35	0.75	25	53.33	303	WP_200429412.1
M56 family metallopeptidase [Streptomyces filamentosus]	Streptomyces...	NA	67294	35	35	0.75	25	53.33	303	WP_150230337.1
RDD family protein [Opitutaceae bacterium]	Opitutaceae ...	NA	2006848	35	35	0.79	25	56.25	396	MBP6508846.1
RDD family protein [Opitutaceae bacterium]	Opitutaceae ...	NA	2006848	35	35	0.79	25	56.25	592	MBP9914108.1
insulinase family protein [Pseudomonadota bacterium]	Pseudomonado...	NA	1977087	35	35	0.82	25	42.22	887	MBU4261565.1
Phosphofurin acidic cluster sorting protein 1 [Trichinella...	Trichinella ...	NA	268474	35	35	0.93	25	53.57	1109	KRZ77591.1
NUDC2 protein [Emberiza fucata]	Emberiza fucata	NA	337179	34.6	34.6	0.89	34	50	157	NWR14731.1
hypothetical protein OPT61_g3363 [Boeremia exigua]	Boeremia exigua	NA	749465	34.6	34.6	0.55	34	70	179	KAJ8114851.1
dienelactone hydrolase family protein [Thiothrix sp.]	Thiothrix sp.	NA	1032	34.6	34.6	0.79	34	57.69	238	MCB1619214.1
dienelactone hydrolase family protein [Legionella geestiana]	Legionella g...	NA	45065	34.6	34.6	0.75	34	60	239	WP_028386673.1
dienelactone hydrolase family protein [Legionella londiniensis]	Legionella l...	NA	45068	34.6	34.6	0.75	34	60	239	WP_058528725.1
dienelactone hydrolase family protein [Gammaproteobacteria...	Gammaproteob...	NA	1913989	34.6	34.6	0.75	35	60	240	MCH9756421.1
MerR family transcriptional regulator [Rhodococcus sp. IEGM 1401]	Rhodococcus ...	NA	3014755	34.6	34.6	0.55	35	70	265	WP_269593920.1
alkene reductase [Paraburkholderia hospita]	Paraburkhold...	NA	169430	34.6	34.6	0.72	35	64	356	WP_007736093.1
alkene reductase [Paraburkholderia hospita]	Paraburkhold...	NA	169430	34.6	34.6	0.72	35	64	356	WP_079501670.1
N-ethylmaleimide reductase [Burkholderia sp. CF099]	Burkholderia...	NA	1882791	34.6	34.6	0.72	35	64	356	SKC83692.1
hypothetical protein B484DRAFT_1961 [Ochromonadaceae sp....	Ochromonadac...	NA	483371	34.6	34.6	0.93	35	56.25	357	KAJ1388642.1
extracellular solute-binding protein [Micromonospora qiuiae]	Micromonospo...	NA	502268	34.6	34.6	0.68	35	56	415	WP_204036063.1
hypothetical protein APR56_02980 [Methanosaeta sp. SDB]	Methanosaeta...	NA	1735328	34.6	34.6	0.55	36	70.59	677	KQC14847.1
FHA domain-containing protein [Verrucomicrobiota bacterium]	Verrucomicro...	NA	2026799	34.6	34.6	0.62	36	66.67	803	MBM3881108.1
ribosome silencing factor [Chloroflexia bacterium]	Chloroflexia...	NA	2448782	34.1	34.1	0.44	47	84.62	137	MBA3414645.1
phosphodiester glycosidase family protein [Mesorhizobium sp....	Mesorhizobiu...	NA	2496744	34.1	34.1	0.55	47	70.59	142	WP_245478604.1
hypothetical protein [Acidobacterium capsulatum]	Acidobacteri...	NA	33075	34.1	34.1	0.51	47	80	164	WP_015897485.1
thermonuclease family protein [Chelatococcus asaccharovorans]	Chelatococcu...	NA	28210	34.1	34.1	0.44	48	76.92	184	WP_245450262.1
thermonuclease family protein [Chelatococcus asaccharovorans]	Chelatococcu...	NA	28210	34.1	34.1	0.44	48	76.92	231	WP_110378306.1
dienelactone hydrolase family protein [Methylicorpusculum...	Methylicorpu...	NA	1338687	34.1	34.1	0.75	48	60	238	WP_159657905.1
hypothetical protein [Sandaracinus sp.]	Sandaracinus...	NA	2024858	34.1	34.1	0.65	48	68.42	244	MCB9615909.1
hypothetical protein [Myxococcales bacterium]	Myxococcales...	NA	2026763	34.1	34.1	0.65	48	68.42	244	MCA9616988.1
N-acetylmuramoyl-L-alanine amidase [Lachnospiraceae bacterium]	Lachnospirac...	NA	1898203	34.1	34.1	0.51	49	73.33	268	MBO4323976.1
N-acetylmuramoyl-L-alanine amidase [Lachnospiraceae bacterium]	Lachnospirac...	NA	1898203	34.1	34.1	0.51	49	73.33	269	MBQ6104340.1
EamA family transporter RarD [Streptomycetaceae bacterium]	Streptomycet...	NA	2021369	34.1	34.1	0.58	49	73.68	323	NUU24164.1
tetrathionate reductase family octaheme c-type cytochrome...	Gammaproteob...	NA	1913989	34.1	34.1	0.79	49	51.43	350	MCK4708958.1
HD domain-containing protein [Methanoculleus sp.]	Methanoculle...	NA	90427	34.1	34.1	0.41	49	91.67	402	MBP7411065.1
AAA family ATPase [Oscillochloris sp.]	Oscillochlor...	NA	2547424	34.1	34.1	0.75	50	60	701	NJN19365.1
hypothetical protein [Flavobacteriales bacterium]	Flavobacteri...	NA	2021391	34.1	34.1	0.72	50	64	889	MBK9275302.1
dienelactone hydrolase family protein [Chlamydiota bacterium]	Chlamydiota ...	NA	2081524	33.7	33.7	0.75	66	59.26	145	MBM3207989.1
nuclear transport factor 2 family protein [Lentzea terrae]	Lentzea terrae	NA	2200761	33.7	33.7	0.65	66	65	149	WP_198680919.1
phosphatase PAP2 family protein [Bacteroidota bacterium]	Bacteroidota...	NA	1898104	33.7	33.7	0.65	67	63.16	189	NBX87129.1
N-acetylmuramoyl-L-alanine amidase [Calditrichota bacterium]	Calditrichot...	NA	2212469	33.7	33.7	0.65	67	63.16	201	MCB0276673.1
TPA: copper resistance protein CopC [Candidatus Brevibacterium...	Candidatus B...	NA	2838516	33.7	33.7	0.96	67	53.57	223	HJA38084.1
dienelactone hydrolase [Legionella israelensis]	Legionella i...	NA	454	33.7	33.7	0.75	67	60	223	KTD14478.1
dienelactone hydrolase family protein [Legionella israelensis]	Legionella i...	NA	454	33.7	33.7	0.75	68	60	237	WP_135059725.1
dienelactone hydrolase family protein [Legionella israelensis]	Legionella i...	NA	454	33.7	33.7	0.75	68	60	237	WP_058502972.1
DUF4386 family protein [Actinomycetales bacterium]	Actinomyceta...	NA	1911520	33.7	33.7	0.55	68	75	237	MBI1350019.1
carboxymethylenebutenolidase [Gammaproteobacteria bacterium...	Gammaproteob...	NA	1798277	33.7	33.7	0.75	68	60	237	OGT41737.1
dienelactone hydrolase family protein [Sandaracinaceae bacterium]	Sandaracinac...	NA	2510337	33.7	33.7	0.79	68	57.14	237	MBX3275256.1
dienelactone hydrolase family protein [Legionella israelensis]	Legionella i...	NA	454	33.7	33.7	0.75	68	60	237	WP_143866461.1
carboxymethylenebutenolidase [Gammaproteobacteria bacterium...	Gammaproteob...	NA	1798276	33.7	33.7	0.75	68	60	237	OGT35563.1
dienelactone hydrolase family protein [Legionella pneumophila]	Legionella p...	NA	446	33.7	33.7	0.75	68	60	238	WP_042754717.1
Alignments:
>vacuolar protein sorting-associated protein 29 isoform 3 [Homo sapiens]
Sequence ID: NP_001269079.1 Length: 214
>VPS29 retromer complex component [Homo sapiens]
Sequence ID: KAI2567949.1 Length: 214
>VPS29 retromer complex component [Homo sapiens]
Sequence ID: KAI2567950.1 Length: 214
>VPS29 retromer complex component [Homo sapiens]
Sequence ID: KAI4068198.1 Length: 214
>VPS29 retromer complex component [Homo sapiens]
Sequence ID: KAI4068201.1 Length: 214
Range 1: 1 to 29
Score:94.0 bits(214), Expect:7e-20,
Method:,
Identities:29/29(100%), Positives:29/29(100%), Gaps:0/29(0%)
Query 1 MSRCALRGRDLALAIAGTVSFHGLLRLFR 29
MSRCALRGRDLALAIAGTVSFHGLLRLFR
Sbjct 1 MSRCALRGRDLALAIAGTVSFHGLLRLFR 29
>vacuolar protein sorting-associated protein 29 isoform X1 [Pan troglodytes]
Sequence ID: XP_009424524.1 Length: 214
>vacuolar protein sorting-associated protein 29 isoform X3 [Gorilla gorilla gorilla]
Sequence ID: XP_018894024.1 Length: 214
>VPS29 isoform 8 [Pan troglodytes]
Sequence ID: PNI64716.1 Length: 214
>VPS29 isoform 10 [Pan troglodytes]
Sequence ID: PNI64718.1 Length: 214
Range 1: 1 to 29
Score:91.8 bits(209), Expect:4e-19,
Method:,
Identities:28/29(97%), Positives:29/29(100%), Gaps:0/29(0%)
Query 1 MSRCALRGRDLALAIAGTVSFHGLLRLFR 29
MSRCALRGRDLALAIAGT+SFHGLLRLFR
Sbjct 1 MSRCALRGRDLALAIAGTISFHGLLRLFR 29
>vacuolar protein sorting-associated protein 29 isoform X1 [Pan paniscus]
Sequence ID: XP_034790366.1 Length: 210
Range 1: 1 to 29
Score:91.8 bits(209), Expect:4e-19,
Method:,
Identities:28/29(97%), Positives:29/29(100%), Gaps:0/29(0%)
Query 1 MSRCALRGRDLALAIAGTVSFHGLLRLFR 29
MSRCALRGRDLALAIAGT+SFHGLLRLFR
Sbjct 1 MSRCALRGRDLALAIAGTISFHGLLRLFR 29
>vacuolar protein sorting-associated protein 29 isoform X2 [Pongo abelii]
Sequence ID: XP_054382595.1 Length: 214
>VPS29 isoform 8 [Pongo abelii]
Sequence ID: PNJ82770.1 Length: 214
>VPS29 isoform 10 [Pongo abelii]
Sequence ID: PNJ82772.1 Length: 214
Range 1: 1 to 29
Score:88.4 bits(201), Expect:6e-18,
Method:,
Identities:27/29(93%), Positives:28/29(96%), Gaps:0/29(0%)
Query 1 MSRCALRGRDLALAIAGTVSFHGLLRLFR 29
MSRCALRGRDLALAIAG +SFHGLLRLFR
Sbjct 1 MSRCALRGRDLALAIAGAISFHGLLRLFR 29
>vacuolar protein sorting-associated protein 29 isoform X1 [Macaca fascicularis]
Sequence ID: XP_005572301.1 Length: 214
>vacuolar protein sorting-associated protein 29 isoform X1 [Macaca mulatta]
Sequence ID: XP_015008266.1 Length: 214
>vacuolar protein sorting-associated protein 29 isoform X1 [Chlorocebus sabaeus]
Sequence ID: XP_037852466.1 Length: 214
>vacuolar protein sorting-associated protein 29 isoform X2 [Macaca thibetana thibetana]
Sequence ID: XP_050605904.1 Length: 214
Range 1: 1 to 29
Score:81.2 bits(184), Expect:2e-15,
Method:,
Identities:26/29(90%), Positives:26/29(89%), Gaps:0/29(0%)
Query 1 MSRCALRGRDLALAIAGTVSFHGLLRLFR 29
M RCALRGRDLALAIAGT SFHGLLR FR
Sbjct 1 MNRCALRGRDLALAIAGTTSFHGLLRPFR 29
>vacuolar protein sorting-associated protein 29 isoform X3 [Nomascus leucogenys]
Sequence ID: XP_012365374.1 Length: 214
Range 1: 1 to 29
Score:80.4 bits(182), Expect:4e-15,
Method:,
Identities:26/29(90%), Positives:26/29(89%), Gaps:0/29(0%)
Query 1 MSRCALRGRDLALAIAGTVSFHGLLRLFR 29
MSRC LRGRDLALAIAGT SFHGLLR FR
Sbjct 1 MSRCGLRGRDLALAIAGTTSFHGLLRPFR 29
>PREDICTED: vacuolar protein sorting-associated protein 29 isoform X1 [Colobus angolensis palliatus]
Sequence ID: XP_011791800.1 Length: 214
Range 1: 1 to 29
Score:77.8 bits(176), Expect:3e-14,
Method:,
Identities:25/29(86%), Positives:25/29(86%), Gaps:0/29(0%)
Query 1 MSRCALRGRDLALAIAGTVSFHGLLRLFR 29
M RCALRGRDL LAIAGT SFHGLLR FR
Sbjct 1 MNRCALRGRDLVLAIAGTTSFHGLLRPFR 29
>PREDICTED: vacuolar protein sorting-associated protein 29 isoform X1 [Mandrillus leucophaeus]
Sequence ID: XP_011853257.1 Length: 214
>PREDICTED: vacuolar protein sorting-associated protein 29 isoform X3 [Cercocebus atys]
Sequence ID: XP_011887809.1 Length: 214
Range 1: 1 to 29
Score:77.8 bits(176), Expect:3e-14,
Method:,
Identities:25/29(86%), Positives:25/29(86%), Gaps:0/29(0%)
Query 1 MSRCALRGRDLALAIAGTVSFHGLLRLFR 29
M RCALRGRDLALAIAG SFHGLLR FR
Sbjct 1 MNRCALRGRDLALAIAGATSFHGLLRPFR 29
>vacuolar protein sorting-associated protein 29 isoform X5 [Rhinopithecus roxellana]
Sequence ID: XP_030795543.1 Length: 123
Range 1: 1 to 29
Score:77.4 bits(175), Expect:4e-14,
Method:,
Identities:25/29(86%), Positives:25/29(86%), Gaps:0/29(0%)
Query 1 MSRCALRGRDLALAIAGTVSFHGLLRLFR 29
M RCALRGRDL LAIAGT SFHGLLR FR
Sbjct 1 MNRCALRGRDLVLAIAGTTSFHGLLRSFR 29
>vacuolar protein sorting-associated protein 29 isoform X1 [Rhinopithecus roxellana]
Sequence ID: XP_010377397.1 Length: 214
Range 1: 1 to 29
Score:77.4 bits(175), Expect:4e-14,
Method:,
Identities:25/29(86%), Positives:25/29(86%), Gaps:0/29(0%)
Query 1 MSRCALRGRDLALAIAGTVSFHGLLRLFR 29
M RCALRGRDL LAIAGT SFHGLLR FR
Sbjct 1 MNRCALRGRDLVLAIAGTTSFHGLLRSFR 29
>vacuolar protein sorting-associated protein 29 isoform X5 [Hylobates moloch]
Sequence ID: XP_032024598.1 Length: 214
Range 1: 1 to 29
Score:76.1 bits(172), Expect:1e-13,
Method:,
Identities:25/29(86%), Positives:25/29(86%), Gaps:0/29(0%)
Query 1 MSRCALRGRDLALAIAGTVSFHGLLRLFR 29
MSRC LRGRDLA AIAGT SFHGLLR FR
Sbjct 1 MSRCGLRGRDLAFAIAGTTSFHGLLRPFR 29
>vacuolar protein sorting-associated protein 29 isoform X1 [Symphalangus syndactylus]
Sequence ID: XP_055092369.1 Length: 214
Range 1: 1 to 29
Score:74.4 bits(168), Expect:4e-13,
Method:,
Identities:25/29(86%), Positives:25/29(86%), Gaps:0/29(0%)
Query 1 MSRCALRGRDLALAIAGTVSFHGLLRLFR 29
MSRC L GRDLALAIAGT SFHGLLR FR
Sbjct 1 MSRCGLTGRDLALAIAGTTSFHGLLRPFR 29
>translocation/assembly module TamB domain-containing protein [Planctomycetota bacterium]
Sequence ID: MCB9870738.1 Length: 1445
>translocation/assembly module TamB domain-containing protein [Planctomycetota bacterium]
Sequence ID: MCB9889073.1 Length: 1445
Range 1: 582 to 598
Score:38.8 bits(84), Expect:1.2,
Method:,
Identities:12/17(71%), Positives:13/17(76%), Gaps:0/17(0%)
Query 3 RCALRGRDLALAIAGTV 19
RC LRG D LA+AGTV
Sbjct 582 RCELRGKDVSLAVAGTV 598
>translocation/assembly module TamB domain-containing protein [Planctomycetota bacterium]
Sequence ID: MCA8955664.1 Length: 1445
Range 1: 582 to 598
Score:38.8 bits(84), Expect:1.2,
Method:,
Identities:12/17(71%), Positives:13/17(76%), Gaps:0/17(0%)
Query 3 RCALRGRDLALAIAGTV 19
RC LRG D LA+AGTV
Sbjct 582 RCELRGKDVSLAVAGTV 598
>dienelactone hydrolase family protein [Legionella sp. km772]
Sequence ID: WP_127099390.1 Length: 236
>dienelactone hydrolase family protein [Legionella sp. km772]
Sequence ID: RUR09440.1 Length: 236
Range 1: 124 to 145
Score:38.0 bits(82), Expect:2.3,
Method:,
Identities:16/25(64%), Positives:16/25(64%), Gaps:6/25(24%)
Query 4 CALRGRDLA---LAIAGTVSFHGLL 25
CAL DLA L I G VSFHGLL
Sbjct 124 CAL---DLARSGLEIKGAVSFHGLL 145
>MULTISPECIES: dienelactone hydrolase family protein [Legionella]
Sequence ID: WP_126953961.1 Length: 238
>dienelactone hydrolase family protein [Legionella sp. 27cVA30]
Sequence ID: MCP0914522.1 Length: 238
>hypothetical protein ELY11_01130 [Legionella septentrionalis]
Sequence ID: RUR02362.1 Length: 238
>hypothetical protein ELY14_05380 [Legionella septentrionalis]
Sequence ID: RUR10305.1 Length: 238
>hypothetical protein ELY10_01330 [Legionella septentrionalis]
Sequence ID: RUR17019.1 Length: 238
Range 1: 124 to 145
Score:38.0 bits(82), Expect:2.3,
Method:,
Identities:16/25(64%), Positives:16/25(64%), Gaps:6/25(24%)
Query 4 CALRGRDLALA---IAGTVSFHGLL 25
CAL DLA IAG VSFHGLL
Sbjct 124 CAL---DLARSGADIAGAVSFHGLL 145
>dienelactone hydrolase family protein [Legionella septentrionalis]
Sequence ID: WP_127111384.1 Length: 238
>hypothetical protein EKM59_08055 [Legionella septentrionalis]
Sequence ID: RUQ85003.1 Length: 238
Range 1: 124 to 145
Score:38.0 bits(82), Expect:2.3,
Method:,
Identities:16/25(64%), Positives:16/25(64%), Gaps:6/25(24%)
Query 4 CALRGRDLALA---IAGTVSFHGLL 25
CAL DLA IAG VSFHGLL
Sbjct 124 CAL---DLARSGADIAGAVSFHGLL 145
>dienelactone hydrolase family protein [Legionella londiniensis]
Sequence ID: WP_058529138.1 Length: 239
>dienelactone hydrolase family transporter protein [Legionella londiniensis]
Sequence ID: KTD21026.1 Length: 239
>carboxymethylenebutenolidase [Legionella londiniensis]
Sequence ID: STX93699.1 Length: 239
Range 1: 124 to 145
Score:38.0 bits(82), Expect:2.3,
Method:,
Identities:16/25(64%), Positives:16/25(64%), Gaps:6/25(24%)
Query 4 CALRGRDLA---LAIAGTVSFHGLL 25
CAL DLA IAG VSFHGLL
Sbjct 124 CAL---DLARSGASIAGVVSFHGLL 145
>dienelactone hydrolase family protein [Methylomicrobium sp.]
Sequence ID: MBS3951865.1 Length: 238
Range 1: 126 to 147
Score:37.1 bits(80), Expect:4.6,
Method:,
Identities:16/25(64%), Positives:16/25(64%), Gaps:6/25(24%)
Query 4 CALRGRDLALA---IAGTVSFHGLL 25
CAL DLA IAG VSFHGLL
Sbjct 126 CAL---DLARSGADIAGVVSFHGLL 147
>dienelactone hydrolase family protein [Legionella sp.]
Sequence ID: NCT57317.1 Length: 237
Range 1: 124 to 145
Score:36.7 bits(79), Expect:6.4,
Method:,
Identities:16/25(64%), Positives:16/25(64%), Gaps:6/25(24%)
Query 4 CALRGRDLA---LAIAGTVSFHGLL 25
CAL DLA A AG VSFHGLL
Sbjct 124 CAL---DLARTGAALAGVVSFHGLL 145
>PXA domain-containing protein [Coniochaeta sp. 2T2.1]
Sequence ID: KAB5566803.1 Length: 1272
Range 1: 22 to 42
Score:36.7 bits(79), Expect:6.6,
Method:,
Identities:16/24(67%), Positives:16/24(66%), Gaps:6/24(25%)
Query 1 MSRC--ALRGRDLALA-IAGTVSF 21
MSR ALRGRD ALA IA SF
Sbjct 22 MSRSTMALRGRDIALAGIA---SF 42
>helix-turn-helix transcriptional regulator [Alphaproteobacteria bacterium]
Sequence ID: MBV9522856.1 Length: 267
Range 1: 182 to 199
Score:36.3 bits(78), Expect:9.0,
Method:,
Identities:16/21(76%), Positives:17/21(80%), Gaps:4/21(19%)
Query 10 DLALAIAGTVS-FHGLLRLFR 29
DLA A+AG VS FH LLRLFR
Sbjct 182 DLA-AVAG-VSRFH-LLRLFR 199
>hypothetical protein [Gemmatimonadales bacterium]
Sequence ID: MBP9898502.1 Length: 513
Range 1: 67 to 91
Score:36.3 bits(78), Expect:9.2,
Method:,
Identities:16/29(55%), Positives:17/29(58%), Gaps:8/29(27%)
Query 5 ALRGRDLALA----IAGTVSFHGLLRLFR 29
ALR LALA +AGTV F RLFR
Sbjct 67 ALRAAGLALALLGAVAGTVAF----RLFR 91
>alpha/beta fold hydrolase [Salinarimonas rosea]
Sequence ID: WP_029030857.1 Length: 517
Range 1: 368 to 386
Score:36.3 bits(78), Expect:9.2,
Method:,
Identities:14/20(70%), Positives:16/20(80%), Gaps:1/20(5%)
Query 2 SRCALRGRDLALAIAGTVSF 21
S CA RGR LALA+AGTV +
Sbjct 368 SPCARRGR-LALAVAGTVAY 386
>hypothetical protein [Gemmatimonadales bacterium]
Sequence ID: MBP7620451.1 Length: 932
Range 1: 67 to 91
Score:36.3 bits(78), Expect:9.2,
Method:,
Identities:16/29(55%), Positives:17/29(58%), Gaps:8/29(27%)
Query 5 ALRGRDLALA----IAGTVSFHGLLRLFR 29
ALR LALA +AGTV F RLFR
Sbjct 67 ALRAAGLALALLGAVAGTVAF----RLFR 91
>PAS domain-containing protein [Gemmatimonadota bacterium]
Sequence ID: MBK6495569.1 Length: 1288
>PAS domain-containing protein [Gemmatimonadota bacterium]
Sequence ID: MBK9550487.1 Length: 1288
Range 1: 38 to 62
Score:36.3 bits(78), Expect:9.3,
Method:,
Identities:16/29(55%), Positives:17/29(58%), Gaps:8/29(27%)
Query 5 ALRGRDLALA----IAGTVSFHGLLRLFR 29
ALR LALA +AGTV F RLFR
Sbjct 38 ALRAAGLALALLGAVAGTVAF----RLFR 62
>PAS domain-containing protein [Gemmatimonadales bacterium]
Sequence ID: MBP6571366.1 Length: 1289
Range 1: 67 to 91
Score:36.3 bits(78), Expect:9.3,
Method:,
Identities:16/29(55%), Positives:17/29(58%), Gaps:8/29(27%)
Query 5 ALRGRDLALA----IAGTVSFHGLLRLFR 29
ALR LALA +AGTV F RLFR
Sbjct 67 ALRAAGLALALLGAVAGTVAF----RLFR 91
>PAS domain-containing protein [Gemmatimonadota bacterium]
Sequence ID: MBL0180277.1 Length: 1317
Range 1: 67 to 91
Score:36.3 bits(78), Expect:9.3,
Method:,
Identities:16/29(55%), Positives:17/29(58%), Gaps:8/29(27%)
Query 5 ALRGRDLALA----IAGTVSFHGLLRLFR 29
ALR LALA +AGTV F RLFR
Sbjct 67 ALRAAGLALALLGAVAGTVAF----RLFR 91
>PAS domain-containing protein [Gemmatimonadales bacterium]
Sequence ID: MBP6443695.1 Length: 1317
Range 1: 67 to 91
Score:36.3 bits(78), Expect:9.3,
Method:,
Identities:16/29(55%), Positives:17/29(58%), Gaps:8/29(27%)
Query 5 ALRGRDLALA----IAGTVSFHGLLRLFR 29
ALR LALA +AGTV F RLFR
Sbjct 67 ALRAAGLALALLGAVAGTVAF----RLFR 91
>PAS domain-containing protein [Gemmatimonadota bacterium]
Sequence ID: MBK7596141.1 Length: 1443
Range 1: 67 to 91
Score:36.3 bits(78), Expect:9.3,
Method:,
Identities:16/29(55%), Positives:17/29(58%), Gaps:8/29(27%)
Query 5 ALRGRDLALA----IAGTVSFHGLLRLFR 29
ALR LALA +AGTV F RLFR
Sbjct 67 ALRAAGLALALLGAVAGTVAF----RLFR 91
>hypothetical protein [Comamonas sp. NLF-7-7]
Sequence ID: WP_186764636.1 Length: 90
Range 1: 1 to 23
Score:35.8 bits(77), Expect:12,
Method:,
Identities:17/29(59%), Positives:17/29(58%), Gaps:10/29(34%)
Query 1 MS----RCALRGRDLALAIAGTVSFHGLL 25
MS R ALRG LALAIA T GLL
Sbjct 1 MSAPALRSALRG--LALAIAAT----GLL 23
>AraC family transcriptional regulator [Corallococcus aberystwythensis]
Sequence ID: WP_120553512.1 Length: 285
>AraC family transcriptional regulator [Corallococcus aberystwythensis]
Sequence ID: RKH74472.1 Length: 285
Range 1: 165 to 203
Score:35.8 bits(77), Expect:13,
Method:,
Identities:19/40(48%), Positives:20/40(50%), Gaps:14/40(35%)
Query 3 RCALRGRDL------------ALAIAGTVS-FHGLLRLFR 29
R ALR RDL ALA+A V FH LLR FR
Sbjct 165 RAALRARDLLHASVVEGVSLDALAVASGVGRFH-LLRTFR 203
>AraC family transcriptional regulator [Corallococcus sp. CA053C]
Sequence ID: WP_120609301.1 Length: 309
>AraC family transcriptional regulator [Corallococcus sp. CA053C]
Sequence ID: RKH13968.1 Length: 309
Range 1: 189 to 227
Score:35.8 bits(77), Expect:13,
Method:,
Identities:19/40(48%), Positives:20/40(50%), Gaps:14/40(35%)
Query 3 RCALRGRDL------------ALAIAGTVS-FHGLLRLFR 29
R ALR RDL ALA+A V FH LLR FR
Sbjct 189 RAALRARDLLHESVAEGVSLDALAVASGVGRFH-LLRTFR 227
>UDP-N-acetylmuramate--L-alanine ligase [Brachybacterium sp. EF45031]
Sequence ID: WP_259558937.1 Length: 486
>UDP-N-acetylmuramate--L-alanine ligase [Brachybacterium sp. EF45031]
Sequence ID: MCS6712404.1 Length: 486
Range 1: 123 to 136
Score:35.8 bits(77), Expect:13,
Method:,
Identities:14/18(78%), Positives:14/18(77%), Gaps:4/18(22%)
Query 6 LRGRDLALAIAGTVSFHG 23
LRGRDL LAIAGT HG
Sbjct 123 LRGRDL-LAIAGT---HG 136
>glycosyltransferase family 39 protein [Thermoanaerobaculaceae bacterium]
Sequence ID: MBP7798879.1 Length: 569
>glycosyltransferase family 39 protein [Holophagae bacterium]
Sequence ID: NLH10585.1 Length: 569
Range 1: 365 to 385
Score:35.8 bits(77), Expect:13,
Method:,
Identities:16/22(73%), Positives:16/22(72%), Gaps:2/22(9%)
Query 5 ALRGRD-LALAIAGTVSFHGLL 25
ALR RD LALA AGTV F LL
Sbjct 365 ALRRRDALALALAGTVGFY-LL 385
>mrpA 2 [Rhizobiaceae bacterium]
Sequence ID: MCC2689047.1 Length: 965
Range 1: 695 to 711
Score:35.8 bits(77), Expect:13,
Method:,
Identities:15/19(79%), Positives:15/19(78%), Gaps:4/19(21%)
Query 1 MSRCALR-GRDLALAI-AG 17
MSR LR GRDLALAI AG
Sbjct 695 MSR--LRRGRDLALAICAG 711
>ABC transporter ATP-binding protein [Nocardioides szechwanensis]
Sequence ID: WP_091026121.1 Length: 244
>ABC transporter ATP-binding protein [Nocardioides szechwanensis]
Sequence ID: GEP34255.1 Length: 244
>amino acid/amide ABC transporter ATP-binding protein 2, HAAT family [Nocardioides szechwanensis]
Sequence ID: SDO16858.1 Length: 244
Range 1: 63 to 80
Score:35.4 bits(76), Expect:18,
Method:,
Identities:13/18(72%), Positives:13/18(72%), Gaps:5/18(27%)
Query 11 LALA-----IAGTVSFHG 23
LALA IAGTVSFHG
Sbjct 63 LALAGEVSPIAGTVSFHG 80
>ABC transporter ATP-binding protein [Nocardioides ginsengisegetis]
Sequence ID: WP_182540668.1 Length: 245
>branched-chain amino acid transport system ATP-binding protein [Nocardioides ginsengisegetis]
Sequence ID: MBA8804843.1 Length: 245
Range 1: 64 to 81
Score:35.4 bits(76), Expect:18,
Method:,
Identities:13/18(72%), Positives:13/18(72%), Gaps:5/18(27%)
Query 11 LALA-----IAGTVSFHG 23
LALA IAGTVSFHG
Sbjct 64 LALAGEVSPIAGTVSFHG 81
>MAG: hypothetical protein A3F46_09890, partial [Legionellales bacterium RIFCSPHIGHO2_12_FULL_42_9]
Sequence ID: OGV49635.1 Length: 245
Range 1: 123 to 144
Score:35.4 bits(76), Expect:18,
Method:,
Identities:16/28(57%), Positives:16/28(57%), Gaps:12/28(42%)
Query 4 CALRGRDLA------LAIAGTVSFHGLL 25
CAL DLA LA TVSFHGLL
Sbjct 123 CAL---DLARSGVDLLA---TVSFHGLL 144
>AraC family transcriptional regulator [Schlesneria paludicola]
Sequence ID: WP_050986224.1 Length: 291
Range 1: 192 to 209
Score:35.4 bits(76), Expect:18,
Method:,
Identities:15/20(75%), Positives:15/20(75%), Gaps:2/20(10%)
Query 10 DLALAIAGTVSFHGLLRLFR 29
DLA AIAG SFH L RLFR
Sbjct 192 DLA-AIAGIGSFH-LTRLFR 209
>monovalent cation/H+ antiporter subunit A [Aureimonas sp. Leaf454]
Sequence ID: WP_056506663.1 Length: 974
>cation:proton antiporter [Aureimonas sp. Leaf454]
Sequence ID: KQT47589.1 Length: 974
Range 1: 703 to 722
Score:35.4 bits(76), Expect:18,
Method:,
Identities:13/20(65%), Positives:13/20(65%), Gaps:5/20(25%)
Query 7 RGRDLALAIA-----GTVSF 21
RGRDLALAIA G V F
Sbjct 703 RGRDLALAIASGLGTGIVAF 722
>hypothetical protein [Magnetococcales bacterium]
Sequence ID: MBF0097993.1 Length: 1262
>hypothetical protein [Magnetococcales bacterium]
Sequence ID: MBF0116968.1 Length: 1262
Range 1: 1122 to 1134
Score:35.4 bits(76), Expect:18,
Method:,
Identities:11/13(85%), Positives:11/13(84%), Gaps:0/13(0%)
Query 6 LRGRDLALAIAGT 18
LRGRDL L IAGT
Sbjct 1122 LRGRDLVLSIAGT 1134
>zinc ABC transporter substrate-binding protein [Micrococcus sp.]
Sequence ID: NLZ98779.1 Length: 149
Range 1: 9 to 22
Score:35.0 bits(75), Expect:24,
Method:,
Identities:12/14(86%), Positives:12/14(85%), Gaps:0/14(0%)
Query 12 ALAIAGTVSFHGLL 25
AL IAGTVSF GLL
Sbjct 9 ALTIAGTVSFFGLL 22
>hypothetical protein [Pelagibacterium limicola]
Sequence ID: WP_196258370.1 Length: 171
Range 1: 74 to 90
Score:35.0 bits(75), Expect:24,
Method:,
Identities:13/19(68%), Positives:13/19(68%), Gaps:2/19(10%)
Query 3 RCALRGRDLALAIAGTVSF 21
RC L GR LAIAGTV F
Sbjct 74 RCTLAGR--TLAIAGTVAF 90
>dienelactone hydrolase family protein [Legionella nagasakiensis]
Sequence ID: WP_133128901.1 Length: 237
Range 1: 124 to 145
Score:35.0 bits(75), Expect:25,
Method:,
Identities:15/25(60%), Positives:15/25(60%), Gaps:6/25(24%)
Query 4 CALRGRDLA---LAIAGTVSFHGLL 25
CAL DLA I G VSFHGLL
Sbjct 124 CAL---DLARSGATIVGAVSFHGLL 145
>dienelactone hydrolase family protein [Gammaproteobacteria bacterium]
Sequence ID: MCH9689771.1 Length: 240
Range 1: 124 to 145
Score:35.0 bits(75), Expect:25,
Method:,
Identities:15/25(60%), Positives:15/25(60%), Gaps:6/25(24%)
Query 4 CALRGRDLA---LAIAGTVSFHGLL 25
CAL DLA A G VSFHGLL
Sbjct 124 CAL---DLARSGAALSGAVSFHGLL 145
>dienelactone hydrolase family protein [Gammaproteobacteria bacterium]
Sequence ID: MCH9717022.1 Length: 240
>dienelactone hydrolase family protein [Gammaproteobacteria bacterium]
Sequence ID: MCH9763235.1 Length: 240
Range 1: 124 to 145
Score:35.0 bits(75), Expect:25,
Method:,
Identities:15/25(60%), Positives:15/25(60%), Gaps:6/25(24%)
Query 4 CALRGRDLA---LAIAGTVSFHGLL 25
CAL DLA A G VSFHGLL
Sbjct 124 CAL---DLARSGAALSGAVSFHGLL 145
>dienelactone hydrolase family protein [Methylomonas sp.]
Sequence ID: MBS3964218.1 Length: 241
>carboxymethylenebutenolidase [Methylomonas sp.]
Sequence ID: PPD21934.1 Length: 241
>carboxymethylenebutenolidase [Methylomonas sp.]
Sequence ID: PPD26076.1 Length: 241
>carboxymethylenebutenolidase [Methylomonas sp.]
Sequence ID: PPD37794.1 Length: 241
>carboxymethylenebutenolidase [Methylomonas sp.]
Sequence ID: PPD40632.1 Length: 241
Range 1: 126 to 147
Score:35.0 bits(75), Expect:25,
Method:,
Identities:16/25(64%), Positives:16/25(64%), Gaps:6/25(24%)
Query 4 CALRGRDLA---LAIAGTVSFHGLL 25
CAL DLA AI G VSFHGLL
Sbjct 126 CAL---DLARSGAAIRGVVSFHGLL 147
>RNA methyltransferase [Phycisphaerales bacterium]
Sequence ID: NUQ53745.1 Length: 276
Range 1: 244 to 275
Score:35.0 bits(75), Expect:25,
Method:,
Identities:15/32(47%), Positives:16/32(50%), Gaps:8/32(25%)
Query 1 MSRCALRGR-------D-LALAIAGTVSFHGL 24
MSRCALR R D L IAG + H L
Sbjct 244 MSRCALRARIAMHNNVDSLNVVIAGAIALHAL 275
>sulfite exporter TauE/SafE family protein [Candidatus Competibacteraceae bacterium]
Sequence ID: MCB1766835.1 Length: 277
>sulfite exporter TauE/SafE family protein [Gammaproteobacteria bacterium]
Sequence ID: MCP5125525.1 Length: 277
Range 1: 153 to 173
Score:35.0 bits(75), Expect:25,
Method:,
Identities:16/28(57%), Positives:17/28(60%), Gaps:8/28(28%)
Query 2 SRCALRGRDLALAIAGTVSFHGLLR-LF 28
SRCALR LA+AGT GLL LF
Sbjct 153 SRCALR-----LAVAGTLT--GLLSGLF 173
>sulfite exporter TauE/SafE family protein [Candidatus Competibacteraceae bacterium]
Sequence ID: MCB1919653.1 Length: 277
Range 1: 153 to 173
Score:35.0 bits(75), Expect:25,
Method:,
Identities:16/28(57%), Positives:17/28(60%), Gaps:8/28(28%)
Query 2 SRCALRGRDLALAIAGTVSFHGLLR-LF 28
SRCALR LA+AGT GLL LF
Sbjct 153 SRCALR-----LAVAGTLT--GLLSGLF 173
>M56 family metallopeptidase [Streptomyces sp. NE5-10]
Sequence ID: WP_200429412.1 Length: 303
>hypothetical protein SNE510_66760 [Streptomyces sp. NE5-10]
Sequence ID: GHJ97157.1 Length: 303
Range 1: 85 to 114
Score:35.0 bits(75), Expect:25,
Method:,
Identities:16/30(53%), Positives:18/30(60%), Gaps:8/30(26%)
Query 5 ALRGRDL-ALAIAGTV------SF-HGLLR 26
ALRGR+L ALA+A V F GLLR
Sbjct 85 ALRGRELAALAVAAAVLAVPAGAFARGLLR 114
>M56 family metallopeptidase [Streptomyces filamentosus]
Sequence ID: WP_150230337.1 Length: 303
>M56 family peptidase [Streptomyces filamentosus]
Sequence ID: KAA6218917.1 Length: 303
>hypothetical protein GCM10017667_20330 [Streptomyces filamentosus]
Sequence ID: GHF91038.1 Length: 303
Range 1: 85 to 114
Score:35.0 bits(75), Expect:25,
Method:,
Identities:16/30(53%), Positives:18/30(60%), Gaps:8/30(26%)
Query 5 ALRGRDL-ALAIAGTV------SF-HGLLR 26
ALRGR+L ALA+A V F GLLR
Sbjct 85 ALRGRELAALAVAAAVLAVPAAAFARGLLR 114
>RDD family protein [Opitutaceae bacterium]
Sequence ID: MBP6508846.1 Length: 396
Range 1: 59 to 90
Score:35.0 bits(75), Expect:25,
Method:,
Identities:18/32(56%), Positives:18/32(56%), Gaps:9/32(28%)
Query 3 RCALRGR------DL--ALAIAGTV-SFHGLL 25
RC LRGR DL A AIAGTV F LL
Sbjct 59 RCLLRGRPLAFGADLWWAWAIAGTVFAFYVLL 90
>RDD family protein [Opitutaceae bacterium]
Sequence ID: MBP9914108.1 Length: 592
Range 1: 255 to 286
Score:35.0 bits(75), Expect:25,
Method:,
Identities:18/32(56%), Positives:18/32(56%), Gaps:9/32(28%)
Query 3 RCALRGR------DL--ALAIAGTV-SFHGLL 25
RC LRGR DL A AIAGTV F LL
Sbjct 255 RCLLRGRPLAFGADLWWAWAIAGTVFAFYVLL 286
>insulinase family protein [Pseudomonadota bacterium]
Sequence ID: MBU4261565.1 Length: 887
>insulinase family protein [Pseudomonadota bacterium]
Sequence ID: MBU4297161.1 Length: 887
>insulinase family protein [Desulfobulbaceae bacterium]
Sequence ID: MCG2749435.1 Length: 887
Range 1: 534 to 578
Score:35.0 bits(75), Expect:25,
Method:,
Identities:19/45(42%), Positives:20/45(44%), Gaps:21/45(46%)
Query 6 LRGRDLALAI---AGTVS-FH-----GL------------LRLFR 29
L R+LALAI AG VS F GL LRLFR
Sbjct 534 LSSRELALAIAEMAGSVSGFNGKNTFGLKADFLARFFDDGLRLFR 578
>Phosphofurin acidic cluster sorting protein 1 [Trichinella papuae]
Sequence ID: KRZ77591.1 Length: 1109
Range 1: 66 to 86
Score:35.0 bits(75), Expect:25,
Method:,
Identities:15/28(54%), Positives:15/28(53%), Gaps:8/28(28%)
Query 3 RCALRGRDLALAIAGTVSF-HGLLRLFR 29
RCALR RDL F HG RLFR
Sbjct 66 RCALRDRDL-------LPFRHGSVRLFR 86
>NUDC2 protein [Emberiza fucata]
Sequence ID: NWR14731.1 Length: 157
Range 1: 44 to 67
Score:34.6 bits(74), Expect:34,
Method:,
Identities:14/28(50%), Positives:16/28(57%), Gaps:6/28(21%)
Query 3 RCALRGRDLALAIAGTVSFHGLL--RLF 28
RC LR RD ALA+ G + LL LF
Sbjct 44 RCSLRSRDIALAVGG----QELLQGKLF 67
>hypothetical protein OPT61_g3363 [Boeremia exigua]
Sequence ID: KAJ8114851.1 Length: 179
Range 1: 18 to 37
Score:34.6 bits(74), Expect:34,
Method:,
Identities:14/20(70%), Positives:14/20(70%), Gaps:4/20(20%)
Query 3 RCALRG----RDLALAIAGT 18
RCAL G R LALAIAGT
Sbjct 18 RCALAGVWARRSLALAIAGT 37
>dienelactone hydrolase family protein [Thiothrix sp.]
Sequence ID: MCB1619214.1 Length: 238
Range 1: 126 to 148
Score:34.6 bits(74), Expect:34,
Method:,
Identities:15/26(58%), Positives:16/26(61%), Gaps:6/26(23%)
Query 4 CALRGRDLALA---IAGTVSFHGLLR 26
C L DLA +AG VSFHGLLR
Sbjct 126 CVL---DLARSGADVAGVVSFHGLLR 148
>dienelactone hydrolase family protein [Legionella geestiana]
Sequence ID: WP_028386673.1 Length: 239
>dienelactone hydrolase family transporter protein [Legionella geestiana]
Sequence ID: KTD02672.1 Length: 239
>alpha/beta hydrolase [Legionella geestiana]
Sequence ID: QBS12732.1 Length: 239
>dienelactone hydrolase family protein [Legionella geestiana]
Sequence ID: QDQ39553.1 Length: 239
>carboxymethylenebutenolidase [Legionella geestiana]
Sequence ID: STX54800.1 Length: 239
Range 1: 125 to 146
Score:34.6 bits(74), Expect:34,
Method:,
Identities:15/25(60%), Positives:16/25(64%), Gaps:6/25(24%)
Query 4 CALRGRDLALA---IAGTVSFHGLL 25
CAL DLA +AG VSFHGLL
Sbjct 125 CAL---DLARSSADVAGVVSFHGLL 146
>dienelactone hydrolase family protein [Legionella londiniensis]
Sequence ID: WP_058528725.1 Length: 239
>dienelactone hydrolase family protein [Legionella londiniensis]
Sequence ID: KTD21978.1 Length: 239
>dienelactone hydrolase family protein [Legionella londiniensis]
Sequence ID: STX94020.1 Length: 239
Range 1: 125 to 146
Score:34.6 bits(74), Expect:34,
Method:,
Identities:15/25(60%), Positives:15/25(60%), Gaps:6/25(24%)
Query 4 CALRGRDLA---LAIAGTVSFHGLL 25
CAL DLA I G VSFHGLL
Sbjct 125 CAL---DLARTGASIQGAVSFHGLL 146
>dienelactone hydrolase family protein [Gammaproteobacteria bacterium]
Sequence ID: MCH9756421.1 Length: 240
Range 1: 124 to 145
Score:34.6 bits(74), Expect:35,
Method:,
Identities:15/25(60%), Positives:15/25(60%), Gaps:6/25(24%)
Query 4 CALRGRDLA---LAIAGTVSFHGLL 25
CAL DLA A G VSFHGLL
Sbjct 124 CAL---DLARSGAALSGIVSFHGLL 145
>MerR family transcriptional regulator [Rhodococcus sp. IEGM 1401]
Sequence ID: WP_269593920.1 Length: 265
Range 1: 142 to 161
Score:34.6 bits(74), Expect:35,
Method:,
Identities:14/20(70%), Positives:15/20(75%), Gaps:4/20(20%)
Query 6 LRGRDL--ALAIAGTV--SF 21
LR RDL A+AIAGTV SF
Sbjct 142 LRERDLLEAMAIAGTVPASF 161
>alkene reductase [Paraburkholderia hospita]
Sequence ID: WP_007736093.1 Length: 356
>12-oxophytodienoate reductase [Burkholderia sp. BT03]
Sequence ID: EUC18822.1 Length: 356
>2,4-dienoyl-CoA reductase [Paraburkholderia hospita]
Sequence ID: SKC60684.1 Length: 356
Range 1: 252 to 276
Score:34.6 bits(74), Expect:35,
Method:,
Identities:16/25(64%), Positives:18/25(72%), Gaps:4/25(16%)
Query 6 LRGRDLA-LAIA--GT-VSFHGLLR 26
LRGRDLA L +A GT V +H LLR
Sbjct 252 LRGRDLAYLHVALFGTSVDYHALLR 276
>alkene reductase [Paraburkholderia hospita]
Sequence ID: WP_079501670.1 Length: 356
>N-ethylmaleimide reductase [Paraburkholderia hospita]
Sequence ID: SKC93396.1 Length: 356
Range 1: 252 to 276
Score:34.6 bits(74), Expect:35,
Method:,
Identities:16/25(64%), Positives:18/25(72%), Gaps:4/25(16%)
Query 6 LRGRDLA-LAIA--GT-VSFHGLLR 26
LRGRDLA L +A GT V +H LLR
Sbjct 252 LRGRDLAYLHVALFGTSVDYHALLR 276
>N-ethylmaleimide reductase [Burkholderia sp. CF099]
Sequence ID: SKC83692.1 Length: 356
Range 1: 252 to 276
Score:34.6 bits(74), Expect:35,
Method:,
Identities:16/25(64%), Positives:18/25(72%), Gaps:4/25(16%)
Query 6 LRGRDLA-LAIA--GT-VSFHGLLR 26
LRGRDLA L +A GT V +H LLR
Sbjct 252 LRGRDLAYLHVALFGTSVDYHALLR 276
>hypothetical protein B484DRAFT_1961, partial [Ochromonadaceae sp. CCMP2298]
Sequence ID: KAJ1388642.1 Length: 357
Range 1: 73 to 99
Score:34.6 bits(74), Expect:35,
Method:,
Identities:18/32(56%), Positives:18/32(56%), Gaps:10/32(31%)
Query 1 MSRCALRGR----DLA-LAIAGTVSFHGLLRL 27
M R L GR DLA L IA S HGLLRL
Sbjct 73 MTR--LHGRGLRFDLAALEIA---SAHGLLRL 99
>extracellular solute-binding protein [Micromonospora qiuiae]
Sequence ID: WP_204036063.1 Length: 415
>ABC transporter substrate-binding protein [Micromonospora qiuiae]
Sequence ID: GIJ28556.1 Length: 415
Range 1: 1 to 25
Score:34.6 bits(74), Expect:35,
Method:,
Identities:14/25(56%), Positives:14/25(56%), Gaps:5/25(20%)
Query 1 MSRCALRGRD-----LALAIAGTVS 20
M R LR R LALAIAGT S
Sbjct 1 MTRSSLRVRAVSAALLALAIAGTAS 25
>MAG: hypothetical protein APR56_02980 [Methanosaeta sp. SDB]
Sequence ID: KQC14847.1 Length: 677
Range 1: 45 to 61
Score:34.6 bits(74), Expect:36,
Method:,
Identities:12/17(71%), Positives:13/17(76%), Gaps:1/17(5%)
Query 6 LRGRDLA-LAIAGTVSF 21
LRG +L LAIAGTV F
Sbjct 45 LRGKNLEYLAIAGTVTF 61
>FHA domain-containing protein [Verrucomicrobiota bacterium]
Sequence ID: MBM3881108.1 Length: 803
Range 1: 653 to 672
Score:34.6 bits(74), Expect:36,
Method:,
Identities:14/21(67%), Positives:14/21(66%), Gaps:4/21(19%)
Query 6 LRGRDLALAIAG---TVSFHG 23
LR RDL L I G TVSFHG
Sbjct 653 LRDRDL-LEIGGYRLTVSFHG 672
>ribosome silencing factor [Chloroflexia bacterium]
Sequence ID: MBA3414645.1 Length: 137
Range 1: 26 to 38
Score:34.1 bits(73), Expect:47,
Method:,
Identities:11/13(85%), Positives:12/13(92%), Gaps:0/13(0%)
Query 8 GRDLALAIAGTVS 20
GRDLALAIA T+S
Sbjct 26 GRDLALAIAETIS 38
>phosphodiester glycosidase family protein [Mesorhizobium sp. M7A.F.Ca.US.014.04.1.1]
Sequence ID: WP_245478604.1 Length: 142
Range 1: 84 to 100
Score:34.1 bits(73), Expect:47,
Method:,
Identities:12/17(71%), Positives:12/17(70%), Gaps:1/17(5%)
Query 14 AIA-GTVSFHGLLRLFR 29
AI GTV FH L RLFR
Sbjct 84 AISNGTVTFHALARLFR 100
>hypothetical protein [Acidobacterium capsulatum]
Sequence ID: WP_015897485.1 Length: 164
>hypothetical protein ACP_2399 [Acidobacterium capsulatum ATCC 51196]
Sequence ID: ACO31659.1 Length: 164
>hypothetical protein [Acidobacterium sp.]
Sequence ID: HCT62425.1 Length: 164
Range 1: 8 to 22
Score:34.1 bits(73), Expect:47,
Method:,
Identities:12/15(80%), Positives:12/15(80%), Gaps:0/15(0%)
Query 11 LALAIAGTVSFHGLL 25
LALAIAGTV H LL
Sbjct 8 LALAIAGTVAMHPLL 22
>thermonuclease family protein [Chelatococcus asaccharovorans]
Sequence ID: WP_245450262.1 Length: 184
Range 1: 86 to 98
Score:34.1 bits(73), Expect:48,
Method:,
Identities:10/13(77%), Positives:11/13(84%), Gaps:0/13(0%)
Query 1 MSRCALRGRDLAL 13
+SRC RGRDLAL
Sbjct 86 LSRCTIRGRDLAL 98
>thermonuclease family protein [Chelatococcus asaccharovorans]
Sequence ID: WP_110378306.1 Length: 231
>thermonuclease family protein [Chelatococcus asaccharovorans]
Sequence ID: MBS7708047.1 Length: 231
>endonuclease YncB(thermonuclease family) [Chelatococcus asaccharovorans]
Sequence ID: PXW51640.1 Length: 231
Range 1: 133 to 145
Score:34.1 bits(73), Expect:48,
Method:,
Identities:10/13(77%), Positives:11/13(84%), Gaps:0/13(0%)
Query 1 MSRCALRGRDLAL 13
+SRC RGRDLAL
Sbjct 133 LSRCTIRGRDLAL 145
>dienelactone hydrolase family protein [Methylicorpusculum oleiharenae]
Sequence ID: WP_159657905.1 Length: 238
>dienelactone hydrolase family protein [Methylicorpusculum oleiharenae]
Sequence ID: MCD2451924.1 Length: 238
Range 1: 126 to 147
Score:34.1 bits(73), Expect:48,
Method:,
Identities:15/25(60%), Positives:15/25(60%), Gaps:6/25(24%)
Query 4 CALRGRDLALA---IAGTVSFHGLL 25
C L DLA IAG VSFHGLL
Sbjct 126 CTL---DLARSGADIAGVVSFHGLL 147
>hypothetical protein [Sandaracinus sp.]
Sequence ID: MCB9615909.1 Length: 244
>hypothetical protein [Sandaracinus sp.]
Sequence ID: MCB9624400.1 Length: 244
Range 1: 127 to 141
Score:34.1 bits(73), Expect:48,
Method:,
Identities:13/19(68%), Positives:13/19(68%), Gaps:4/19(21%)
Query 7 RGRDLALAIAGTVSFHGLL 25
RGRDL LAIAG V LL
Sbjct 127 RGRDLTLAIAGPV----LL 141
>hypothetical protein [Myxococcales bacterium]
Sequence ID: MCA9616988.1 Length: 244
>hypothetical protein [Sandaracinus sp.]
Sequence ID: MCB9618308.1 Length: 244
>hypothetical protein [Sandaracinus sp.]
Sequence ID: MCB9622177.1 Length: 244
Range 1: 127 to 141
Score:34.1 bits(73), Expect:48,
Method:,
Identities:13/19(68%), Positives:13/19(68%), Gaps:4/19(21%)
Query 7 RGRDLALAIAGTVSFHGLL 25
RGRDL LAIAG V LL
Sbjct 127 RGRDLTLAIAGPV----LL 141
>N-acetylmuramoyl-L-alanine amidase [Lachnospiraceae bacterium]
Sequence ID: MBO4323976.1 Length: 268
Range 1: 137 to 151
Score:34.1 bits(73), Expect:49,
Method:,
Identities:11/15(73%), Positives:12/15(80%), Gaps:0/15(0%)
Query 10 DLALAIAGTVSFHGL 24
+ ALAIAGTV FH L
Sbjct 137 EIALAIAGTVKFHSL 151
>N-acetylmuramoyl-L-alanine amidase [Lachnospiraceae bacterium]
Sequence ID: MBQ6104340.1 Length: 269
Range 1: 137 to 151
Score:34.1 bits(73), Expect:49,
Method:,
Identities:11/15(73%), Positives:12/15(80%), Gaps:0/15(0%)
Query 10 DLALAIAGTVSFHGL 24
+ ALAIAGTV FH L
Sbjct 137 EIALAIAGTVKFHSL 151
>EamA family transporter RarD [Streptomycetaceae bacterium]
Sequence ID: NUU24164.1 Length: 323
Range 1: 157 to 175
Score:34.1 bits(73), Expect:49,
Method:,
Identities:14/19(74%), Positives:14/19(73%), Gaps:2/19(10%)
Query 11 LALAIAGTVSFHGLL--RL 27
LALAIAGTV GLL RL
Sbjct 157 LALAIAGTVAVYGLLKKRL 175
>tetrathionate reductase family octaheme c-type cytochrome [Gammaproteobacteria bacterium]
Sequence ID: MCK4708958.1 Length: 350
Range 1: 309 to 343
Score:34.1 bits(73), Expect:49,
Method:,
Identities:18/35(51%), Positives:19/35(54%), Gaps:12/35(34%)
Query 6 LRGRD----LA----LAIAGT---VSFHGLLR-LF 28
L GRD L LA+AGT V FHGL R LF
Sbjct 309 LPGRDNNKILDTIGWLAVAGTLGGVGFHGLVRVLF 343
>HD domain-containing protein [Methanoculleus sp.]
Sequence ID: MBP7411065.1 Length: 402
Range 1: 303 to 314
Score:34.1 bits(73), Expect:49,
Method:,
Identities:11/12(92%), Positives:11/12(91%), Gaps:0/12(0%)
Query 7 RGRDLALAIAGT 18
RGRDLALAIA T
Sbjct 303 RGRDLALAIAET 314
>AAA family ATPase [Oscillochloris sp.]
Sequence ID: NJN19365.1 Length: 701
Range 1: 80 to 101
Score:34.1 bits(73), Expect:50,
Method:,
Identities:15/25(60%), Positives:15/25(60%), Gaps:6/25(24%)
Query 6 LRG---RDLALAIAGTVSFHGLLRL 27
LR RDLA AIA TV LLRL
Sbjct 80 LRSEPQRDLAAAIAATVA---LLRL 101
>hypothetical protein [Flavobacteriales bacterium]
Sequence ID: MBK9275302.1 Length: 889
Range 1: 442 to 466
Score:34.1 bits(73), Expect:50,
Method:,
Identities:16/25(64%), Positives:16/25(64%), Gaps:4/25(16%)
Query 6 LRGRDL-ALAIAGTVSFHG--L-LR 26
LR RDL LAI GT S HG L LR
Sbjct 442 LRARDLQGLAIGGTASLHGASLGLR 466
>dienelactone hydrolase family protein [Chlamydiota bacterium]
Sequence ID: MBM3207989.1 Length: 145
Range 1: 33 to 54
Score:33.7 bits(72), Expect:66,
Method:,
Identities:16/27(59%), Positives:16/27(59%), Gaps:10/27(37%)
Query 4 CALRGRDLA-----LAIAGTVSFHGLL 25
CAL DLA L GTVSFHGLL
Sbjct 33 CAL---DLARSGVDLC--GTVSFHGLL 54
>nuclear transport factor 2 family protein [Lentzea terrae]
Sequence ID: WP_198680919.1 Length: 149
Range 1: 77 to 96
Score:33.7 bits(72), Expect:66,
Method:,
Identities:13/20(65%), Positives:14/20(70%), Gaps:1/20(5%)
Query 9 RDLALAIAGTVSF-HGLLRL 27
RDL A+AG V F HGL RL
Sbjct 77 RDLDIAVAGDVAFVHGLQRL 96
>phosphatase PAP2 family protein [Bacteroidota bacterium]
Sequence ID: NBX87129.1 Length: 189
Range 1: 166 to 179
Score:33.7 bits(72), Expect:67,
Method:,
Identities:12/19(63%), Positives:13/19(68%), Gaps:5/19(26%)
Query 11 LALAIAGTVSFHGLLRLFR 29
L LAIA HGLLRL+R
Sbjct 166 LGLAIA-----HGLLRLYR 179
>N-acetylmuramoyl-L-alanine amidase [Calditrichota bacterium]
Sequence ID: MCB0276673.1 Length: 201
Range 1: 111 to 129
Score:33.7 bits(72), Expect:67,
Method:,
Identities:12/19(63%), Positives:12/19(63%), Gaps:0/19(0%)
Query 2 SRCALRGRDLALAIAGTVS 20
SR RGRDLA IA VS
Sbjct 111 SRSSIRGRDLAQSIANSVS 129
>copper resistance protein CopC [Candidatus Brevibacterium intestinigallinarum]
Sequence ID: HJA38084.1 Length: 223
Range 1: 1 to 19
Score:33.7 bits(72), Expect:67,
Method:,
Identities:15/28(54%), Positives:16/28(57%), Gaps:9/28(32%)
Query 1 MSRCALRGRDLALAIAGTVSFHGLLRLF 28
MS LR R LALA+A GLL LF
Sbjct 1 MS---LRSRTLALAVA------GLLMLF 19
>dienelactone hydrolase [Legionella israelensis]
Sequence ID: KTD14478.1 Length: 223
>Dienelactone hydrolase [Legionella israelensis DSM 19235]
Sequence ID: SCX89527.1 Length: 223
>dienelactone hydrolase [Legionella israelensis]
Sequence ID: STX60207.1 Length: 223
Range 1: 110 to 131
Score:33.7 bits(72), Expect:67,
Method:,
Identities:15/25(60%), Positives:15/25(60%), Gaps:6/25(24%)
Query 4 CALRGRDLA---LAIAGTVSFHGLL 25
CAL DLA I G VSFHGLL
Sbjct 110 CAL---DLARSGASIQGVVSFHGLL 131
>dienelactone hydrolase family protein [Legionella israelensis]
Sequence ID: WP_135059725.1 Length: 237
>hypothetical protein E3983_02400 [Legionella israelensis]
Sequence ID: QBR83313.1 Length: 237
Range 1: 124 to 145
Score:33.7 bits(72), Expect:68,
Method:,
Identities:15/25(60%), Positives:15/25(60%), Gaps:6/25(24%)
Query 4 CALRGRDLA---LAIAGTVSFHGLL 25
CAL DLA I G VSFHGLL
Sbjct 124 CAL---DLARSGASIQGVVSFHGLL 145
>dienelactone hydrolase family protein [Legionella israelensis]
Sequence ID: WP_058502972.1 Length: 237
>hypothetical protein E4T55_05260 [Legionella israelensis]
Sequence ID: QBS09312.1 Length: 237
Range 1: 124 to 145
Score:33.7 bits(72), Expect:68,
Method:,
Identities:15/25(60%), Positives:15/25(60%), Gaps:6/25(24%)
Query 4 CALRGRDLA---LAIAGTVSFHGLL 25
CAL DLA I G VSFHGLL
Sbjct 124 CAL---DLARSGASIQGVVSFHGLL 145
>DUF4386 family protein [Actinomycetales bacterium]
Sequence ID: MBI1350019.1 Length: 237
Range 1: 84 to 98
Score:33.7 bits(72), Expect:68,
Method:,
Identities:12/16(75%), Positives:13/16(81%), Gaps:1/16(6%)
Query 11 LALAIAGTVSFHGLLR 26
LAL +AGTV HGLLR
Sbjct 84 LAL-VAGTVTLHGLLR 98
>carboxymethylenebutenolidase [Gammaproteobacteria bacterium RIFCSPHIGHO2_12_FULL_37_34]
Sequence ID: OGT41737.1 Length: 237
Range 1: 125 to 146
Score:33.7 bits(72), Expect:68,
Method:,
Identities:15/25(60%), Positives:15/25(60%), Gaps:6/25(24%)
Query 4 CALRGRDLALA---IAGTVSFHGLL 25
C L DLA IAG VSFHGLL
Sbjct 125 CVL---DLARSGANIAGVVSFHGLL 146
>dienelactone hydrolase family protein [Sandaracinaceae bacterium]
Sequence ID: MBX3275256.1 Length: 237
Range 1: 123 to 145
Score:33.7 bits(72), Expect:68,
Method:,
Identities:16/28(57%), Positives:16/28(57%), Gaps:10/28(35%)
Query 4 CALRGRDLA-----LAIAGTVSFHGLLR 26
CAL DLA LA G VSFHGL R
Sbjct 123 CAL---DLARRRAPLA--GVVSFHGLFR 145
>dienelactone hydrolase family protein [Legionella israelensis]
Sequence ID: WP_143866461.1 Length: 237
>dienelactone hydrolase family protein [Legionella israelensis]
Sequence ID: QDP71842.1 Length: 237
Range 1: 124 to 145
Score:33.7 bits(72), Expect:68,
Method:,
Identities:15/25(60%), Positives:15/25(60%), Gaps:6/25(24%)
Query 4 CALRGRDLA---LAIAGTVSFHGLL 25
CAL DLA I G VSFHGLL
Sbjct 124 CAL---DLARSGASIQGVVSFHGLL 145
>carboxymethylenebutenolidase [Gammaproteobacteria bacterium RIFCSPHIGHO2_12_FULL_37_14]
Sequence ID: OGT35563.1 Length: 237
Range 1: 125 to 146
Score:33.7 bits(72), Expect:68,
Method:,
Identities:15/25(60%), Positives:15/25(60%), Gaps:6/25(24%)
Query 4 CALRGRDLALA---IAGTVSFHGLL 25
C L DLA IAG VSFHGLL
Sbjct 125 CVL---DLARSGADIAGVVSFHGLL 146
>dienelactone hydrolase family protein [Legionella pneumophila]
Sequence ID: WP_042754717.1 Length: 238
>Dienelactone hydrolase family protein [Legionella pneumophila]
Sequence ID: AMV15717.1 Length: 238
>hypothetical protein A9P85_14105 [Legionella pneumophila]
Sequence ID: ANN93699.1 Length: 238
>dienelactone hydrolase family protein [Legionella pneumophila serogroup 1]
Sequence ID: MCH9108822.1 Length: 238
>Predicted esterase [Legionella pneumophila]
Sequence ID: CZH66613.1 Length: 238
>Predicted esterase [Legionella pneumophila]
Sequence ID: CZH72280.1 Length: 238
Range 1: 124 to 145
Score:33.7 bits(72), Expect:68,
Method:,
Identities:15/25(60%), Positives:15/25(60%), Gaps:6/25(24%)
Query 4 CALRGRDLA---LAIAGTVSFHGLL 25
CAL DLA I G VSFHGLL
Sbjct 124 CAL---DLARSGVDIRGAVSFHGLL 145
