# Supplementary material for: Identification of a VPS29 isoform with restricted association to Retriever and Retromer accessory proteins through autoinhibition
Source: Proc Natl Acad Sci U S A. 2025 Jun 30;122(27):e2501111122. doi: 10.1073/pnas.2501111122 (PMC12260524; doi:10.1073/pnas.2501111122)
Supplement: Supplementary file 4 — Dataset S03 (XLSX) [file pnas.2501111122.sd03.xlsx]

## Sheet: Supplementary Dataset S2
Accession Improvement			Accession Information			ID Metrics					Databases		Stats			Stats	Stats	Stats	Stats	Stats	Stats	Stats	Stats	Stats	PairedLogFC			PairedLogFC	PairedLogFC	PairedLogFC	PairedLogFC	PairedLogFC	PairedLogFC	PairedLogFC	PairedLogFC	PairedLogFC	PairedLogFC	PairedLogFC	PairedLogFC	PairedLogFC	PairedLogFC	PairedLogFC	PairedLogFC	PairedLogFC	PairedLogFC	PairedLogFC	PairedLogFC	PairedLogFC	PairedLogFC
ProtGroupAccessionList	OriginalAccession	OriginalMaster	BestAccession	Primary Gene names	Protein names	Coverage	Protein FDR Confidence	# Peptides	# PSMs	# Unique Peptides	Marked as	Contaminant	VPS29A-GFP/GFP			VPS29B-GFP/GFP	VPS29 GFP Isoform 2/GFP	VPS29 GFP Isoform 2/GFP	VPS29C-GFP/GFP	VPS29 GFP Isoform 3 WT/GFP	VPS29 GFP Isoform 3 WT/GFP	VPS29CI15D-GFP/GFP	VPS29 GFP Isoform 3 I15D/GFP	VPS29 GFP Isoform 3 I15D/GFP	VPS29A-GFP/GFP			VPS29B-GFP/GFP	VPS29 GFP Isoform 2/GFP	VPS29 GFP Isoform 2/GFP	VPS29CI15D-GFP/GFP	VPS29 GFP Isoform 3 I15D/GFP	VPS29 GFP Isoform 3 I15D/GFP	VPS29B-GFP/VPS29A-GFP	VPS29 GFP Isoform 2/VPS29 GFP Isoform 1	VPS29 GFP Isoform 2/VPS29 GFP Isoform 1	VPS29CI15D-GFP/VPS29A-GFP	VPS29 GFP Isoform 3 I15D/VPS29 GFP Isoform 1	VPS29 GFP Isoform 3 I15D/VPS29 GFP Isoform 1	VPS29CI15D-GFP/VPS29B-GFP	VPS29 GFP Isoform 3 I15D/VPS29 GFP Isoform 2	VPS29 GFP Isoform 3 I15D/VPS29 GFP Isoform 2	VPS29C-GFP/GFP	VPS29 GFP Isoform 3 WT/GFP	VPS29 GFP Isoform 3 WT/GFP	VPS29C-GFP/VPS29A-GFP	VPS29 GFP Isoform 3 WT/VPS29 GFP Isoform 1	VPS29 GFP Isoform 3 WT/VPS29 GFP Isoform 1	VPS29C-GFP/VPS29B-GFP
													# Reps	LogFC	T-Test	# Reps	LogFC	T-Test	# Reps	LogFC	T-Test	# Reps	LogFC	T-Test	rep 1	rep 2	rep 3	rep 1	rep 2	rep 3	rep 1	rep 2	rep 3	rep 1	rep 2	rep 3	rep 1	rep 2	rep 3	rep 1	rep 2	rep 3	rep 1	rep 2	rep 3	rep 1	rep 2	rep 3	rep 1
Inf_Accession.Information_ProtGroupAccessionList	Inf_Accession.Information_OriginalAccession	Inf_Accession.Information_OriginalMaster	Inf_Accession.Information_BestAccession	Inf_Accession.Information_Primary.Gene.names	Inf_Accession.Information_Protein.names	Inf_ID.Metrics_Coverage__	Inf_ID.Metrics_Protein.FDR.Confidence_Combined	Inf_ID.Metrics_X_Peptides	Inf_ID.Metrics_X_PSMs	Inf_ID.Metrics_X_Unique.Peptides	Inf_Databases_Marked.as	Inf_Databases_Contaminant	Stats_VPS29.GFP.Isoform.1/GFP_Replicate Number	Stats_VPS29.GFP.Isoform.1/GFP_LogFC	Stats_VPS29.GFP.Isoform.1/GFP_T-Test	Stats_VPS29.GFP.Isoform.2/GFP_Replicate Number	Stats_VPS29.GFP.Isoform.2/GFP_LogFC	Stats_VPS29.GFP.Isoform.2/GFP_T-Test	Stats_VPS29.GFP.Isoform.3.WT/GFP_Replicate Number	Stats_VPS29.GFP.Isoform.3.WT/GFP_LogFC	Stats_VPS29.GFP.Isoform.3.WT/GFP_T-Test	Stats_VPS29.GFP.Isoform.3.I15D/GFP_Replicate Number	Stats_VPS29.GFP.Isoform.3.I15D/GFP_LogFC	Stats_VPS29.GFP.Isoform.3.I15D/GFP_T-Test	PairedLogFC_VPS29.GFP.Isoform.1/GFP_rep 1	PairedLogFC_VPS29.GFP.Isoform.1/GFP_rep 2	PairedLogFC_VPS29.GFP.Isoform.1/GFP_rep 3	PairedLogFC_VPS29.GFP.Isoform.2/GFP_rep 1	PairedLogFC_VPS29.GFP.Isoform.2/GFP_rep 2	PairedLogFC_VPS29.GFP.Isoform.2/GFP_rep 3	PairedLogFC_VPS29.GFP.Isoform.3.I15D/GFP_rep 1	PairedLogFC_VPS29.GFP.Isoform.3.I15D/GFP_rep 2	PairedLogFC_VPS29.GFP.Isoform.3.I15D/GFP_rep 3	PairedLogFC_VPS29.GFP.Isoform.2/VPS29.GFP.Isoform.1_rep 1	PairedLogFC_VPS29.GFP.Isoform.2/VPS29.GFP.Isoform.1_rep 2	PairedLogFC_VPS29.GFP.Isoform.2/VPS29.GFP.Isoform.1_rep 3	PairedLogFC_VPS29.GFP.Isoform.3.I15D/VPS29.GFP.Isoform.1_rep 1	PairedLogFC_VPS29.GFP.Isoform.3.I15D/VPS29.GFP.Isoform.1_rep 2	PairedLogFC_VPS29.GFP.Isoform.3.I15D/VPS29.GFP.Isoform.1_rep 3	PairedLogFC_VPS29.GFP.Isoform.3.I15D/VPS29.GFP.Isoform.2_rep 1	PairedLogFC_VPS29.GFP.Isoform.3.I15D/VPS29.GFP.Isoform.2_rep 2	PairedLogFC_VPS29.GFP.Isoform.3.I15D/VPS29.GFP.Isoform.2_rep 3	PairedLogFC_VPS29.GFP.Isoform.3.WT/GFP_rep 1	PairedLogFC_VPS29.GFP.Isoform.3.WT/GFP_rep 2	PairedLogFC_VPS29.GFP.Isoform.3.WT/GFP_rep 3	PairedLogFC_VPS29.GFP.Isoform.3.WT/VPS29.GFP.Isoform.1_rep 1	PairedLogFC_VPS29.GFP.Isoform.3.WT/VPS29.GFP.Isoform.1_rep 2	PairedLogFC_VPS29.GFP.Isoform.3.WT/VPS29.GFP.Isoform.1_rep 3	PairedLogFC_VPS29.GFP.Isoform.3.WT/VPS29.GFP.Isoform.2_rep 1
A0A024QZH6, Q9H7N4	A0A024QZH6	A0A024QZH6	A0A024QZH6	SR-A1	Serine arginine-rich pre-mRNA splicing factor SR-A1, isoform CRA_a	5	High	3	3	3	Human	FALSE	0 v 0	NA	NA	0 v 0	NA	NA	0 v 0	NA	NA	0 v 0	NA	NA	NA	NA	NA	NA	NA	NA	NA	NA	NA	NA	NA	NA	NA	NA	NA	NA	NA	NA	NA	NA	NA	NA	NA	NA	NA
A0A024R1Y2, Q8N9C4	A0A024R1Y2	A0A024R1Y2	A0A024R1Y2	ACLY	ATP-citrate synthase (EC 2.3.3.8) (ATP-citrate (pro-S-)-lyase) (Citrate cleavage enzyme)	52	High	53	219	1	Human	FALSE	0 v 0	NA	NA	0 v 0	NA	NA	0 v 0	NA	NA	0 v 0	NA	NA	NA	NA	NA	NA	NA	NA	NA	NA	NA	NA	NA	NA	NA	NA	NA	NA	NA	NA	NA	NA	NA	NA	NA	NA	NA
A0A024R363	A0A024R363	A0A024R363	A0A024R363	C3orf63	Chromosome 3 open reading frame 63, isoform CRA_b	3	High	3	4	1	Human	FALSE	0 v 0	NA	NA	0 v 0	NA	NA	0 v 0	NA	NA	0 v 0	NA	NA	NA	NA	NA	NA	NA	NA	NA	NA	NA	NA	NA	NA	NA	NA	NA	NA	NA	NA	NA	NA	NA	NA	NA	NA	NA
A0A024R386, I3L288, I3NI21, I3NI23, Q96B96	A0A024R386	A0A024R386	A0A024R386	LOC57146	Promethin, isoform CRA_a	24	High	4	5	4	Human	FALSE	0 v 0	NA	NA	0 v 0	NA	NA	0 v 0	NA	NA	0 v 0	NA	NA	NA	NA	NA	NA	NA	NA	NA	NA	NA	NA	NA	NA	NA	NA	NA	NA	NA	NA	NA	NA	NA	NA	NA	NA	NA
A0A024R3V2, A8K5H6, H0YAZ2, Q9UQ84	A0A024R3V2	A0A024R3V2	A0A024R3V2	EXO1	Exonuclease 1 (EC 3.1.-.-)	13	High	8	11	8	Human	FALSE	0 v 0	NA	NA	0 v 0	NA	NA	0 v 0	NA	NA	0 v 0	NA	NA	NA	NA	NA	NA	NA	NA	NA	NA	NA	NA	NA	NA	NA	NA	NA	NA	NA	NA	NA	NA	NA	NA	NA	NA	NA
A0A024R443	A0A024R443	A0A024R443	A0A024R443	DNPEP	Aspartyl aminopeptidase (EC 3.4.11.21)	38	High	13	41	1	Human	FALSE	0 v 0	NA	NA	0 v 0	NA	NA	0 v 0	NA	NA	0 v 0	NA	NA	NA	NA	NA	NA	NA	NA	NA	NA	NA	NA	NA	NA	NA	NA	NA	NA	NA	NA	NA	NA	NA	NA	NA	NA	NA
A0A024R7P5	A0A024R7P5	A0A024R7P5	A0A024R7P5	LOC388524	Similar to Laminin receptor 1, isoform CRA_a	51	High	9	29	1	Human	FALSE	0 v 0	NA	NA	0 v 0	NA	NA	0 v 0	NA	NA	0 v 0	NA	NA	NA	NA	NA	NA	NA	NA	NA	NA	NA	NA	NA	NA	NA	NA	NA	NA	NA	NA	NA	NA	NA	NA	NA	NA	NA
A0A024R8E8	A0A024R8E8	A0A024R8E8	A0A024R8E8	SETX	Senataxin, isoform CRA_b	3	High	6	7	1	Human	FALSE	0 v 0	NA	NA	0 v 0	NA	NA	0 v 0	NA	NA	0 v 0	NA	NA	NA	NA	NA	NA	NA	NA	NA	NA	NA	NA	NA	NA	NA	NA	NA	NA	NA	NA	NA	NA	NA	NA	NA	NA	NA
A0A024R923, B3KQ87	A0A024R923	A0A024R923	A0A024R923	SCYL1BP1	N-terminal kinase-like-binding protein 1 (RAB6-interacting golgin) (SCY1-like 1-binding protein 1)	11	High	3	3	2	Human	FALSE	0 v 0	NA	NA	0 v 0	NA	NA	0 v 0	NA	NA	0 v 0	NA	NA	NA	NA	NA	NA	NA	NA	NA	NA	NA	NA	NA	NA	NA	NA	NA	NA	NA	NA	NA	NA	NA	NA	NA	NA	NA
A0A024R952, Q13835	A0A024R952	A0A024R952	A0A024R952	PKP1	Plakophilin 1 (Ectodermal dysplasia/skin fragility syndrome), isoform CRA_a	3	High	2	2	2	Human	FALSE	0 v 0	NA	NA	0 v 0	NA	NA	0 v 0	NA	NA	0 v 0	NA	NA	NA	NA	NA	NA	NA	NA	NA	NA	NA	NA	NA	NA	NA	NA	NA	NA	NA	NA	NA	NA	NA	NA	NA	NA	NA
A0A024RA28	A0A024RA28	A0A024RA28	A0A024RA28	HNRNPA2B1	Heterogeneous nuclear ribonucleoprotein A2/B1, isoform CRA_d (Heterogeneous nuclear ribonucleoproteins A2/B1)	58	High	16	179	1	Human	FALSE	0 v 0	NA	NA	0 v 0	NA	NA	0 v 0	NA	NA	0 v 0	NA	NA	NA	NA	NA	NA	NA	NA	NA	NA	NA	NA	NA	NA	NA	NA	NA	NA	NA	NA	NA	NA	NA	NA	NA	NA	NA
A0A024RA87, A0A0U1RRE1, A0A0U1RRH9, B4DPQ6	A0A024RA87	A0A024RA87	A0A024RA87	2007-09-01	Septin	30	High	12	23	1	Human	FALSE	0 v 0	NA	NA	0 v 0	NA	NA	0 v 0	NA	NA	0 v 0	NA	NA	NA	NA	NA	NA	NA	NA	NA	NA	NA	NA	NA	NA	NA	NA	NA	NA	NA	NA	NA	NA	NA	NA	NA	NA	NA
A0A024RC63	A0A024RC63	A0A024RC63	A0A024RC63		F-actin-capping protein subunit alpha	19	Medium	1	1	1	Human	FALSE	0 v 0	NA	NA	0 v 0	NA	NA	0 v 0	NA	NA	0 v 0	NA	NA	NA	NA	NA	NA	NA	NA	NA	NA	NA	NA	NA	NA	NA	NA	NA	NA	NA	NA	NA	NA	NA	NA	NA	NA	NA
A0A059X4U2, A0A059XAJ5, A0A059XAL2, A0A059XBJ1, A0A059XG67	A0A059XAJ5	A0A059XAJ5	A0A059XAJ5	UPF1	UPF1 (Fragment)	58	High	4	5	1	Human	FALSE	0 v 0	NA	NA	0 v 0	NA	NA	0 v 0	NA	NA	0 v 0	NA	NA	NA	NA	NA	NA	NA	NA	NA	NA	NA	NA	NA	NA	NA	NA	NA	NA	NA	NA	NA	NA	NA	NA	NA	NA	NA
A0A075B7D9, A0A075B7E4	A0A075B7D9	A0A075B7D9	A0A075B7D9	TAF15	TATA-binding protein-associated factor 2N	25	High	8	31	1	Human	FALSE	0 v 0	NA	NA	0 v 0	NA	NA	0 v 0	NA	NA	0 v 0	NA	NA	NA	NA	NA	NA	NA	NA	NA	NA	NA	NA	NA	NA	NA	NA	NA	NA	NA	NA	NA	NA	NA	NA	NA	NA	NA
A0A087WTD5, Q9H049	A0A087WTD5	A0A087WTD5	A0A087WTD5	NOMO2	Nodal modulator 2	9	High	2	2	1	Human	FALSE	0 v 0	NA	NA	0 v 0	NA	NA	0 v 0	NA	NA	0 v 0	NA	NA	NA	NA	NA	NA	NA	NA	NA	NA	NA	NA	NA	NA	NA	NA	NA	NA	NA	NA	NA	NA	NA	NA	NA	NA	NA
A0A087WYL1	A0A087WYL1	A0A087WYL1	A0A087WYL1	CTBP2	C-terminal-binding protein 2 (Fragment)	26	High	3	3	1	Human	FALSE	0 v 0	NA	NA	0 v 0	NA	NA	0 v 0	NA	NA	0 v 0	NA	NA	NA	NA	NA	NA	NA	NA	NA	NA	NA	NA	NA	NA	NA	NA	NA	NA	NA	NA	NA	NA	NA	NA	NA	NA	NA
A0A087X243	A0A087X243	A0A087X243	A0A087X243	GSTP1	Glutathione S-transferase P (Fragment)	42	High	2	7	1	Human	FALSE	0 v 0	NA	NA	0 v 0	NA	NA	0 v 0	NA	NA	0 v 0	NA	NA	NA	NA	NA	NA	NA	NA	NA	NA	NA	NA	NA	NA	NA	NA	NA	NA	NA	NA	NA	NA	NA	NA	NA	NA	NA
A0A096LNL7, A0A096LNN3	A0A096LNN3	A0A096LNN3	A0A096LNN3	ATRX	DNA helicase (EC 3.6.4.12) (Fragment)	3	High	2	3	1	Human	FALSE	0 v 0	NA	NA	0 v 0	NA	NA	0 v 0	NA	NA	0 v 0	NA	NA	NA	NA	NA	NA	NA	NA	NA	NA	NA	NA	NA	NA	NA	NA	NA	NA	NA	NA	NA	NA	NA	NA	NA	NA	NA
A0A096LNZ0, A0A096LP25, L0R804, Q6ZSR9	A0A096LP25	A0A096LP25	A0A096LP25	AAK1	AP2-associated protein kinase 1	4	High	3	3	3	Human	FALSE	0 v 0	NA	NA	0 v 0	NA	NA	0 v 0	NA	NA	0 v 0	NA	NA	NA	NA	NA	NA	NA	NA	NA	NA	NA	NA	NA	NA	NA	NA	NA	NA	NA	NA	NA	NA	NA	NA	NA	NA	NA
A0A096LP49	A0A096LP49	A0A096LP49	A0A096LP49	CCDC187	Coiled-coil domain-containing protein 187	2	Medium	2	2	2	Human	FALSE	0 v 0	NA	NA	0 v 0	NA	NA	0 v 0	NA	NA	0 v 0	NA	NA	NA	NA	NA	NA	NA	NA	NA	NA	NA	NA	NA	NA	NA	NA	NA	NA	NA	NA	NA	NA	NA	NA	NA	NA	NA
A0A0A0MT09	A0A0A0MT09	A0A0A0MT09	A0A0A0MT09	PPP1R8	Nuclear inhibitor of protein phosphatase 1 (Fragment)	12	High	2	2	1	Human	FALSE	0 v 0	NA	NA	0 v 0	NA	NA	0 v 0	NA	NA	0 v 0	NA	NA	NA	NA	NA	NA	NA	NA	NA	NA	NA	NA	NA	NA	NA	NA	NA	NA	NA	NA	NA	NA	NA	NA	NA	NA	NA
A0A0C4DG40, B3KV58, H0Y325, H0Y326, Q7RTM4, Q7Z3K4, Q8NF91	A0A0C4DG40	A0A0C4DG40	A0A0C4DG40	SYNE1	Nesprin-1	0	High	4	4	3	Human	FALSE	0 v 0	NA	NA	0 v 0	NA	NA	0 v 0	NA	NA	0 v 0	NA	NA	NA	NA	NA	NA	NA	NA	NA	NA	NA	NA	NA	NA	NA	NA	NA	NA	NA	NA	NA	NA	NA	NA	NA	NA	NA
A0A0C4DGY2	A0A0C4DGY2	A0A0C4DGY2	A0A0C4DGY2	CADPS	Calcium-dependent secretion activator 1	4	Medium	1	1	1	Human	FALSE	0 v 0	NA	NA	0 v 0	NA	NA	0 v 0	NA	NA	0 v 0	NA	NA	NA	NA	NA	NA	NA	NA	NA	NA	NA	NA	NA	NA	NA	NA	NA	NA	NA	NA	NA	NA	NA	NA	NA	NA	NA
A0A0D9SF54	A0A0D9SF54	A0A0D9SF54	A0A0D9SF54	SPTAN1	Spectrin alpha chain, non-erythrocytic 1	70	High	188	806	0	Human	FALSE	0 v 0	NA	NA	0 v 0	NA	NA	0 v 0	NA	NA	0 v 0	NA	NA	NA	NA	NA	NA	NA	NA	NA	NA	NA	NA	NA	NA	NA	NA	NA	NA	NA	NA	NA	NA	NA	NA	NA	NA	NA
A0A0D9SFR8	A0A0D9SFR8	A0A0D9SFR8	A0A0D9SFR8	PFDN5	Prefoldin subunit 5 (Prefoldin subunit 5, isoform CRA_b)	46	High	4	7	1	Human	FALSE	0 v 0	NA	NA	0 v 0	NA	NA	0 v 0	NA	NA	0 v 0	NA	NA	NA	NA	NA	NA	NA	NA	NA	NA	NA	NA	NA	NA	NA	NA	NA	NA	NA	NA	NA	NA	NA	NA	NA	NA	NA
A0A0E3DC45	A0A0E3DC45	A0A0E3DC45	A0A0E3DC45	HLA-A	MHC class I antigen (Fragment)	10	High	2	2	1	Human	FALSE	0 v 0	NA	NA	0 v 0	NA	NA	0 v 0	NA	NA	0 v 0	NA	NA	NA	NA	NA	NA	NA	NA	NA	NA	NA	NA	NA	NA	NA	NA	NA	NA	NA	NA	NA	NA	NA	NA	NA	NA	NA
A0A0G2JQM0	A0A0G2JQM0	A0A0G2JQM0	A0A0G2JQM0	GSTT1	Glutathione S-transferase theta 1, isoform CRA_f (Glutathione S-transferase theta-1)	13	Medium	1	2	1	Human	FALSE	0 v 0	NA	NA	0 v 0	NA	NA	0 v 0	NA	NA	0 v 0	NA	NA	NA	NA	NA	NA	NA	NA	NA	NA	NA	NA	NA	NA	NA	NA	NA	NA	NA	NA	NA	NA	NA	NA	NA	NA	NA
A0A0S2Z2W5	A0A0S2Z2W5	A0A0S2Z2W5	A0A0S2Z2W5	ABCB7	ATP-binding cassette sub-family B member 7 isoform 3	6	High	2	2	1	Human	FALSE	0 v 0	NA	NA	0 v 0	NA	NA	0 v 0	NA	NA	0 v 0	NA	NA	NA	NA	NA	NA	NA	NA	NA	NA	NA	NA	NA	NA	NA	NA	NA	NA	NA	NA	NA	NA	NA	NA	NA	NA	NA
A0A0U1RR68, A0A0U1RRE5	A0A4P8PLQ7	A0A4P8PLQ7	A0A0U1RRE5	NBDY	Negative regulator of P-body association (P-body dissociating protein) (Protein NoBody)	60	High	3	13	3	Human	FALSE	0 v 0	NA	NA	0 v 0	NA	NA	0 v 0	NA	NA	0 v 0	NA	NA	NA	NA	NA	NA	NA	NA	NA	NA	NA	NA	NA	NA	NA	NA	NA	NA	NA	NA	NA	NA	NA	NA	NA	NA	NA
A0A0U1RRI6, P0DPI3	A0A0U1RRI6	P0DPI3	A0A0U1RRI6	CENPVL3	Centromere protein V-like protein 3 (Centromere protein V pseudogene 3)	3	Medium	1	1	1	Human	FALSE	0 v 0	NA	NA	0 v 0	NA	NA	0 v 0	NA	NA	0 v 0	NA	NA	NA	NA	NA	NA	NA	NA	NA	NA	NA	NA	NA	NA	NA	NA	NA	NA	NA	NA	NA	NA	NA	NA	NA	NA	NA
A0A0A0MQR4, A0A0U4Z598, A0A7P0T9K5, A7XAK3, I3L135, I3L1Q4, I3L2J0, Q96RK0	A0A0U4Z598	A0A0U4Z598	A0A0U4Z598	CIC-FOXO4	CIC-FOXO4 fusion protein	2	High	4	5	4	Human	FALSE	0 v 0	NA	NA	0 v 0	NA	NA	0 v 0	NA	NA	0 v 0	NA	NA	NA	NA	NA	NA	NA	NA	NA	NA	NA	NA	NA	NA	NA	NA	NA	NA	NA	NA	NA	NA	NA	NA	NA	NA	NA
A0A0X1KG79	A0A0X1KG79	A0A0X1KG79	A0A0X1KG79	CHRNA2	Neuronal acetylcholine receptor subunit alpha-2	2	High	1	11	1	Human	FALSE	0 v 0	NA	NA	0 v 0	NA	NA	0 v 0	NA	NA	0 v 0	NA	NA	NA	NA	NA	NA	NA	NA	NA	NA	NA	NA	NA	NA	NA	NA	NA	NA	NA	NA	NA	NA	NA	NA	NA	NA	NA
A0A140TA08, E9PMU2	A0A140TA08	A0A140TA08	A0A140TA08	C11orf80	Chromosome 11 open reading frame 80	3	Medium	1	1	1	Human	FALSE	0 v 0	NA	NA	0 v 0	NA	NA	0 v 0	NA	NA	0 v 0	NA	NA	NA	NA	NA	NA	NA	NA	NA	NA	NA	NA	NA	NA	NA	NA	NA	NA	NA	NA	NA	NA	NA	NA	NA	NA	NA
A0A140VK07, Q6DEN2	A0A140VK07	A0A140VK07	A0A140VK07		Testicular secretory protein Li 7	7	High	4	5	2	Human	FALSE	0 v 0	NA	NA	0 v 0	NA	NA	0 v 0	NA	NA	0 v 0	NA	NA	NA	NA	NA	NA	NA	NA	NA	NA	NA	NA	NA	NA	NA	NA	NA	NA	NA	NA	NA	NA	NA	NA	NA	NA	NA
A0A1B0GTZ6, A0A2Y9D085	A0A1B0GTZ6	A0A2Y9D085	A0A1B0GTZ6	RNF227	RING finger protein 227	11	Medium	1	1	1	Human	FALSE	0 v 0	NA	NA	0 v 0	NA	NA	0 v 0	NA	NA	0 v 0	NA	NA	NA	NA	NA	NA	NA	NA	NA	NA	NA	NA	NA	NA	NA	NA	NA	NA	NA	NA	NA	NA	NA	NA	NA	NA	NA
A0A1B0GU39, A0A1B0GVR8	A0A1B0GU39	A0A1B0GVR8	A0A1B0GU39	CLN6	Ceroid-lipofuscinosis neuronal protein 6	10	Medium	1	4	1	Human	FALSE	0 v 0	NA	NA	0 v 0	NA	NA	0 v 0	NA	NA	0 v 0	NA	NA	NA	NA	NA	NA	NA	NA	NA	NA	NA	NA	NA	NA	NA	NA	NA	NA	NA	NA	NA	NA	NA	NA	NA	NA	NA
A0A1B0GVG4	A0A1B0GVG4	A0A1B0GVG4	A0A1B0GVG4	CCDC194	Coiled-coil domain-containing protein 194	7	Medium	2	2	1	Human	FALSE	0 v 0	NA	NA	0 v 0	NA	NA	0 v 0	NA	NA	0 v 0	NA	NA	NA	NA	NA	NA	NA	NA	NA	NA	NA	NA	NA	NA	NA	NA	NA	NA	NA	NA	NA	NA	NA	NA	NA	NA	NA
A0A1B0GVL4	A0A1B0GVL4	A0A1B0GVL4	A0A1B0GVL4	FAM193A	Protein FAM193A	2	Medium	2	2	2	Human	FALSE	0 v 0	NA	NA	0 v 0	NA	NA	0 v 0	NA	NA	0 v 0	NA	NA	NA	NA	NA	NA	NA	NA	NA	NA	NA	NA	NA	NA	NA	NA	NA	NA	NA	NA	NA	NA	NA	NA	NA	NA	NA
A0A1B0GVM6	A0A1B0GVM6	A0A1B0GVM6	A0A1B0GVM6	C11orf97	Uncharacterized protein C11orf97	13	Medium	1	1	1	Human	FALSE	0 v 0	NA	NA	0 v 0	NA	NA	0 v 0	NA	NA	0 v 0	NA	NA	NA	NA	NA	NA	NA	NA	NA	NA	NA	NA	NA	NA	NA	NA	NA	NA	NA	NA	NA	NA	NA	NA	NA	NA	NA
A0A1B0GVS7	A0A1B0GVS7	A0A1B0GVS7	A0A1B0GVS7	MDFIC2	MyoD family inhibitor domain-containing protein 2	4	Medium	1	1	1	Human	FALSE	0 v 0	NA	NA	0 v 0	NA	NA	0 v 0	NA	NA	0 v 0	NA	NA	NA	NA	NA	NA	NA	NA	NA	NA	NA	NA	NA	NA	NA	NA	NA	NA	NA	NA	NA	NA	NA	NA	NA	NA	NA
A0A1B0GUL8, A0A1B0GWJ3	A0A1B0GWJ3	A0A1B0GUL8	A0A1B0GWJ3	GRIP2	Glutamate receptor-interacting protein 2	1	Medium	1	1	1	Human	FALSE	0 v 0	NA	NA	0 v 0	NA	NA	0 v 0	NA	NA	0 v 0	NA	NA	NA	NA	NA	NA	NA	NA	NA	NA	NA	NA	NA	NA	NA	NA	NA	NA	NA	NA	NA	NA	NA	NA	NA	NA	NA
A0A1S5UXJ4	A0A1S5UXJ4	A0A1S5UXJ4	A0A1S5UXJ4	HLA-A	MHC class I antigen	10	High	2	7	1	Human	FALSE	0 v 0	NA	NA	0 v 0	NA	NA	0 v 0	NA	NA	0 v 0	NA	NA	NA	NA	NA	NA	NA	NA	NA	NA	NA	NA	NA	NA	NA	NA	NA	NA	NA	NA	NA	NA	NA	NA	NA	NA	NA
A0A1U9X7A8, A0A1U9X7B3, A0A1U9X7B4, A0A1U9X7B8	A0A1U9X7A8	A0A1U9X7A8	A0A1U9X7A8		BRD2	20	High	11	18	1	Human	FALSE	0 v 0	NA	NA	0 v 0	NA	NA	0 v 0	NA	NA	0 v 0	NA	NA	NA	NA	NA	NA	NA	NA	NA	NA	NA	NA	NA	NA	NA	NA	NA	NA	NA	NA	NA	NA	NA	NA	NA	NA	NA
A0A1W2PQL4	A0A1W2PQL4	A0A1W2PQL4	A0A1W2PQL4	ZNF722	Zinc finger protein 722	9	High	3	6	1	Human	FALSE	0 v 0	NA	NA	0 v 0	NA	NA	0 v 0	NA	NA	0 v 0	NA	NA	NA	NA	NA	NA	NA	NA	NA	NA	NA	NA	NA	NA	NA	NA	NA	NA	NA	NA	NA	NA	NA	NA	NA	NA	NA
A0A2R8Y5V9, A0A2R8YH90	A0A2R8Y5V9	A0A2R8Y5V9	A0A2R8Y5V9	TPM4	Tropomyosin alpha-4 chain	54	High	21	56	1	Human	FALSE	0 v 0	NA	NA	0 v 0	NA	NA	0 v 0	NA	NA	0 v 0	NA	NA	NA	NA	NA	NA	NA	NA	NA	NA	NA	NA	NA	NA	NA	NA	NA	NA	NA	NA	NA	NA	NA	NA	NA	NA	NA
A0A2R8Y6A7	A0A2R8Y6A7	A0A2R8Y6A7	A0A2R8Y6A7	SERPINB6	Serpin B6 (Fragment)	44	High	8	23	1	Human	FALSE	0 v 0	NA	NA	0 v 0	NA	NA	0 v 0	NA	NA	0 v 0	NA	NA	NA	NA	NA	NA	NA	NA	NA	NA	NA	NA	NA	NA	NA	NA	NA	NA	NA	NA	NA	NA	NA	NA	NA	NA	NA
A0A1B0GWG0, A0A2R8Y6D0	A0A2R8Y6D0	A0A2R8Y6D0	A0A2R8Y6D0	EPB41	Band 4.1 (Erythrocyte membrane protein band 4.1) (Protein 4.1)	33	High	15	31	1	Human	FALSE	0 v 0	NA	NA	0 v 0	NA	NA	0 v 0	NA	NA	0 v 0	NA	NA	NA	NA	NA	NA	NA	NA	NA	NA	NA	NA	NA	NA	NA	NA	NA	NA	NA	NA	NA	NA	NA	NA	NA	NA	NA
A0A2R8Y6P0	A0A2R8Y6P0	A0A2R8Y6P0	A0A2R8Y6P0	MSH2	DNA mismatch repair protein	25	High	20	37	1	Human	FALSE	0 v 0	NA	NA	0 v 0	NA	NA	0 v 0	NA	NA	0 v 0	NA	NA	NA	NA	NA	NA	NA	NA	NA	NA	NA	NA	NA	NA	NA	NA	NA	NA	NA	NA	NA	NA	NA	NA	NA	NA	NA
A0A0A7C8U0, A0A0N9MHY4, A0A167RN94, A0A186VN81, A0A1C3PHF8, A0A2I6Q7C7, A0A2U3T1G2, A0A455JW09, A0A4Y6JLR3, A0A5H2V1W1, A0A678ZHL8, A0A678ZPM1, A0A6B9VRK8, A0A6B9VS30, A0A6C0THE4, A0A6V6XYD2, A0A7D8V9M9, A0A858B9A3, B1PZ64, B6DX34, D9UAY9, E9RKA7, F2VNL4, F4NC04, F4NC30, G1EPL0, H7CHW4, H7CHX1, I7GUM5, Q70KF9, Q75NU3, Q8SNC8, Q95353, Q95IB3, Q9GIX2, R9RIB4	A0A2U3T1G2	A0A6V6XYD2	A0A2U3T1G2	HLA-B	MHC class I antigen	11	High	3	11	1	Human	FALSE	0 v 0	NA	NA	0 v 0	NA	NA	0 v 0	NA	NA	0 v 0	NA	NA	NA	NA	NA	NA	NA	NA	NA	NA	NA	NA	NA	NA	NA	NA	NA	NA	NA	NA	NA	NA	NA	NA	NA	NA	NA
A0A384MDZ1, A8K1E1	A0A384MDZ1	A8K1E1	A0A384MDZ1		Epididymis secretory sperm binding protein	1	Medium	1	1	1	Human	FALSE	0 v 0	NA	NA	0 v 0	NA	NA	0 v 0	NA	NA	0 v 0	NA	NA	NA	NA	NA	NA	NA	NA	NA	NA	NA	NA	NA	NA	NA	NA	NA	NA	NA	NA	NA	NA	NA	NA	NA	NA	NA
A0A384NQ44	A0A384NQ44	A0A384NQ44	A0A384NQ44		Epididymis secretory sperm binding protein	4	High	1	6	1	Human	FALSE	0 v 0	NA	NA	0 v 0	NA	NA	0 v 0	NA	NA	0 v 0	NA	NA	NA	NA	NA	NA	NA	NA	NA	NA	NA	NA	NA	NA	NA	NA	NA	NA	NA	NA	NA	NA	NA	NA	NA	NA	NA
A0A3B3IS18, D9ZGG0, O43435, Q152R5	A0A3B3IS18	A0A3B3IS18	A0A3B3IS18	TBX1	T-box transcription factor TBX1	6	High	3	3	3	Human	FALSE	0 v 0	NA	NA	0 v 0	NA	NA	0 v 0	NA	NA	0 v 0	NA	NA	NA	NA	NA	NA	NA	NA	NA	NA	NA	NA	NA	NA	NA	NA	NA	NA	NA	NA	NA	NA	NA	NA	NA	NA	NA
A0A3B3IST3	A0A3B3IST3	A0A3B3IST3	A0A3B3IST3	PLEKHA8	Pleckstrin homology domain-containing family A member 8	14	Medium	1	1	1	Human	FALSE	0 v 0	NA	NA	0 v 0	NA	NA	0 v 0	NA	NA	0 v 0	NA	NA	NA	NA	NA	NA	NA	NA	NA	NA	NA	NA	NA	NA	NA	NA	NA	NA	NA	NA	NA	NA	NA	NA	NA	NA	NA
A0A494BZV2, H0Y2S9, H0Y7E2, Q9Y6X7	A0A494BZV2	A0A494BZV2	A0A494BZV2	MPRIP	Myosin phosphatase Rho-interacting protein	20	High	43	99	2	Human	FALSE	0 v 0	NA	NA	0 v 0	NA	NA	0 v 0	NA	NA	0 v 0	NA	NA	NA	NA	NA	NA	NA	NA	NA	NA	NA	NA	NA	NA	NA	NA	NA	NA	NA	NA	NA	NA	NA	NA	NA	NA	NA
A0A4P8J9K2	A0A4P8J9K2	A0A4P8J9K2	A0A4P8J9K2		IgM_IGHV3-30 (Fragment)	6	Medium	1	4	1	Human	FALSE	0 v 0	NA	NA	0 v 0	NA	NA	0 v 0	NA	NA	0 v 0	NA	NA	NA	NA	NA	NA	NA	NA	NA	NA	NA	NA	NA	NA	NA	NA	NA	NA	NA	NA	NA	NA	NA	NA	NA	NA	NA
A0A5C2GA70	A0A5C2GA70	A0A5C2GA70	A0A5C2GA70		IGH c163_heavy__IGHV3-43_IGHD6-25_IGHJ6 (Fragment)	15	High	1	1	1	Human	FALSE	0 v 0	NA	NA	0 v 0	NA	NA	0 v 0	NA	NA	0 v 0	NA	NA	NA	NA	NA	NA	NA	NA	NA	NA	NA	NA	NA	NA	NA	NA	NA	NA	NA	NA	NA	NA	NA	NA	NA	NA	NA
A0A5C2GD74	A0A5C2GD74	A0A5C2GD74	A0A5C2GD74		IGH + IGL c39_heavy_IGHV3-30_IGHD3-10_IGHJ5 (Fragment)	16	Medium	1	1	1	Human	FALSE	0 v 0	NA	NA	0 v 0	NA	NA	0 v 0	NA	NA	0 v 0	NA	NA	NA	NA	NA	NA	NA	NA	NA	NA	NA	NA	NA	NA	NA	NA	NA	NA	NA	NA	NA	NA	NA	NA	NA	NA	NA
A0A5C2GDF6, A0A5C2GDU4, A0A5C2GJR6, A0A5C2GQW8, A0A7S5EUJ3	A0A5C2GDF6	A0A7S5EUJ3	A0A5C2GDF6		IGH + IGL c27_heavy_IGHV3-33_IGHD3-22_IGHJ6 (Fragment)	7	Medium	1	2	1	Human	FALSE	0 v 0	NA	NA	0 v 0	NA	NA	0 v 0	NA	NA	0 v 0	NA	NA	NA	NA	NA	NA	NA	NA	NA	NA	NA	NA	NA	NA	NA	NA	NA	NA	NA	NA	NA	NA	NA	NA	NA	NA	NA
A0A5C2GE25	A0A5C2GE25	A0A5C2GE25	A0A5C2GE25		IGH c251_heavy__IGHV3-23_IGHD3-10_IGHJ5 (Fragment)	15	Medium	1	5	1	Human	FALSE	0 v 0	NA	NA	0 v 0	NA	NA	0 v 0	NA	NA	0 v 0	NA	NA	NA	NA	NA	NA	NA	NA	NA	NA	NA	NA	NA	NA	NA	NA	NA	NA	NA	NA	NA	NA	NA	NA	NA	NA	NA
A0A5C2GE35	A0A5C2GE35	A0A5C2GE35	A0A5C2GE35		IG c68_heavy_IGHV3-23_IGHD2-15_IGHJ4 (Fragment)	13	Medium	1	1	1	Human	FALSE	0 v 0	NA	NA	0 v 0	NA	NA	0 v 0	NA	NA	0 v 0	NA	NA	NA	NA	NA	NA	NA	NA	NA	NA	NA	NA	NA	NA	NA	NA	NA	NA	NA	NA	NA	NA	NA	NA	NA	NA	NA
A0A5C2GE58	A0A5C2GE58	A0A5C2GE58	A0A5C2GE58		IG c273_heavy_IGHV3-23_IGHD3-22_IGHJ5 (Fragment)	16	High	1	4	1	Human	FALSE	0 v 0	NA	NA	0 v 0	NA	NA	0 v 0	NA	NA	0 v 0	NA	NA	NA	NA	NA	NA	NA	NA	NA	NA	NA	NA	NA	NA	NA	NA	NA	NA	NA	NA	NA	NA	NA	NA	NA	NA	NA
A0A5C2GGF6	A0A5C2GGF6	A0A5C2GGF6	A0A5C2GGF6		IG c1019_heavy_IGHV3-23_IGHD3-22_IGHJ4 (Fragment)	15	Medium	1	2	1	Human	FALSE	0 v 0	NA	NA	0 v 0	NA	NA	0 v 0	NA	NA	0 v 0	NA	NA	NA	NA	NA	NA	NA	NA	NA	NA	NA	NA	NA	NA	NA	NA	NA	NA	NA	NA	NA	NA	NA	NA	NA	NA	NA
A0A449C1A8, A0A5C2G6A5, A0A5C2GAS0, A0A5C2GDX7, A0A5C2GFT4, A0A5C2GFW6, A0A5C2GFX5, A0A5C2GGL1, A0A5C2GIR7, A0A5C2GMM6, A0A5C2GNL5, A0A7S5BZB7, A0A7S5BZR7, A0A7S5C068, A0A7S5C3Y5, A0A7S5C4A0, A0A7S5C4D9, A0A7S5C4T9, A0A7S5C6N1, A0A7S5C6Q0, A0A7S5EVN0, A0A7S5EWX8, A0A7S5EYF6, A0A7S5EYS5, A0A7T0PXI8, Q9HCC1	A0A5C2GGL1	A0A7S5EYS5	A0A5C2GGL1		IG c130_heavy_IGHV3-20_IGHD2-8_IGHJ4 (Fragment)	15	High	1	1	1	Human	FALSE	0 v 0	NA	NA	0 v 0	NA	NA	0 v 0	NA	NA	0 v 0	NA	NA	NA	NA	NA	NA	NA	NA	NA	NA	NA	NA	NA	NA	NA	NA	NA	NA	NA	NA	NA	NA	NA	NA	NA	NA	NA
A0A5C2GE45, A0A5C2GHA1, A0A5C2GIW4, A0A5C2GLJ8	A0A5C2GHA1	A0A5C2GLJ8	A0A5C2GHA1		IGH + IGL c115_heavy_IGHV3-21_IGHD2-15_IGHJ6 (Fragment)	5	Medium	1	2	1	Human	FALSE	0 v 0	NA	NA	0 v 0	NA	NA	0 v 0	NA	NA	0 v 0	NA	NA	NA	NA	NA	NA	NA	NA	NA	NA	NA	NA	NA	NA	NA	NA	NA	NA	NA	NA	NA	NA	NA	NA	NA	NA	NA
A0A5C2GHK4	A0A5C2GHK4	A0A5C2GHK4	A0A5C2GHK4		IG c602_heavy_IGHV3-48_IGHD6-13_IGHJ4 (Fragment)	16	Medium	1	1	1	Human	FALSE	0 v 0	NA	NA	0 v 0	NA	NA	0 v 0	NA	NA	0 v 0	NA	NA	NA	NA	NA	NA	NA	NA	NA	NA	NA	NA	NA	NA	NA	NA	NA	NA	NA	NA	NA	NA	NA	NA	NA	NA	NA
A0A5C2GKN5	A0A5C2GKN5	A0A5C2GKN5	A0A5C2GKN5		IG c369_heavy_IGHV3-74_IGHD1-26_IGHJ4 (Fragment)	10	Medium	1	11	1	Human	FALSE	0 v 0	NA	NA	0 v 0	NA	NA	0 v 0	NA	NA	0 v 0	NA	NA	NA	NA	NA	NA	NA	NA	NA	NA	NA	NA	NA	NA	NA	NA	NA	NA	NA	NA	NA	NA	NA	NA	NA	NA	NA
A0A5C2GMF3, A0A7S5BZB9, A0A7S5BZF1, A0A7S5C094	A0A5C2GMF3	A0A5C2GMF3	A0A5C2GMF3		IG c607_heavy_IGHV3-11_IGHD1-7_IGHJ4 (Fragment)	15	High	1	3	1	Human	FALSE	0 v 0	NA	NA	0 v 0	NA	NA	0 v 0	NA	NA	0 v 0	NA	NA	NA	NA	NA	NA	NA	NA	NA	NA	NA	NA	NA	NA	NA	NA	NA	NA	NA	NA	NA	NA	NA	NA	NA	NA	NA
A0A5C2GMV6	A0A5C2GMV6	A0A5C2GMV6	A0A5C2GMV6		IG c782_heavy_IGHV3-15_IGHD1-7_IGHJ6 (Fragment)	9	High	1	2	1	Human	FALSE	0 v 0	NA	NA	0 v 0	NA	NA	0 v 0	NA	NA	0 v 0	NA	NA	NA	NA	NA	NA	NA	NA	NA	NA	NA	NA	NA	NA	NA	NA	NA	NA	NA	NA	NA	NA	NA	NA	NA	NA	NA
A0A5C2GNV1	A0A5C2GNV1	A0A5C2GNV1	A0A5C2GNV1		IG c541_heavy_IGHV3-53_IGHD6-13_IGHJ6 (Fragment)	15	Medium	1	1	1	Human	FALSE	0 v 0	NA	NA	0 v 0	NA	NA	0 v 0	NA	NA	0 v 0	NA	NA	NA	NA	NA	NA	NA	NA	NA	NA	NA	NA	NA	NA	NA	NA	NA	NA	NA	NA	NA	NA	NA	NA	NA	NA	NA
A0A5C2GNX4	A0A5C2GNX4	A0A5C2GNX4	A0A5C2GNX4		IG c870_heavy_IGHV3-66_IGHD3-16_IGHJ1 (Fragment)	16	High	1	2	1	Human	FALSE	0 v 0	NA	NA	0 v 0	NA	NA	0 v 0	NA	NA	0 v 0	NA	NA	NA	NA	NA	NA	NA	NA	NA	NA	NA	NA	NA	NA	NA	NA	NA	NA	NA	NA	NA	NA	NA	NA	NA	NA	NA
A0A5C2GQ36	A0A5C2GQ36	A0A5C2GQ36	A0A5C2GQ36		IG c1515_heavy_IGHV3-11_IGHD3-16_IGHJ6 (Fragment)	15	High	1	2	1	Human	FALSE	0 v 0	NA	NA	0 v 0	NA	NA	0 v 0	NA	NA	0 v 0	NA	NA	NA	NA	NA	NA	NA	NA	NA	NA	NA	NA	NA	NA	NA	NA	NA	NA	NA	NA	NA	NA	NA	NA	NA	NA	NA
A0A5C2GKP3, A0A5C2GRJ5	A0A5C2GRJ5	A0A5C2GKP3	A0A5C2GRJ5		IG c1513_heavy_IGHV3-7_IGHD2-2_IGHJ4 (Fragment)	14	High	2	2	2	Human	FALSE	0 v 0	NA	NA	0 v 0	NA	NA	0 v 0	NA	NA	0 v 0	NA	NA	NA	NA	NA	NA	NA	NA	NA	NA	NA	NA	NA	NA	NA	NA	NA	NA	NA	NA	NA	NA	NA	NA	NA	NA	NA
A0A5C2GT12	A0A5C2GT12	A0A5C2GT12	A0A5C2GT12		IG c1844_heavy_IGHV3-23_IGHD3-22_IGHJ2 (Fragment)	15	High	2	20	1	Human	FALSE	0 v 0	NA	NA	0 v 0	NA	NA	0 v 0	NA	NA	0 v 0	NA	NA	NA	NA	NA	NA	NA	NA	NA	NA	NA	NA	NA	NA	NA	NA	NA	NA	NA	NA	NA	NA	NA	NA	NA	NA	NA
A0A5C2GT38	A0A5C2GT38	A0A5C2GT38	A0A5C2GT38		IG c989_heavy_IGHV3-13_IGHD6-6_IGHJ2 (Fragment)	10	High	1	2	1	Human	FALSE	0 v 0	NA	NA	0 v 0	NA	NA	0 v 0	NA	NA	0 v 0	NA	NA	NA	NA	NA	NA	NA	NA	NA	NA	NA	NA	NA	NA	NA	NA	NA	NA	NA	NA	NA	NA	NA	NA	NA	NA	NA
A0A5C2GUR1	A0A5C2GUR1	A0A5C2GUR1	A0A5C2GUR1		IG c1265_light_IGLV3-25_IGLJ3 (Fragment)	9	High	1	1	1	Human	FALSE	0 v 0	NA	NA	0 v 0	NA	NA	0 v 0	NA	NA	0 v 0	NA	NA	NA	NA	NA	NA	NA	NA	NA	NA	NA	NA	NA	NA	NA	NA	NA	NA	NA	NA	NA	NA	NA	NA	NA	NA	NA
A0A5F9UQ55	A0A5F9UQ55	A0A5F9UQ55	A0A5F9UQ55	FBXW4	F-box/WD repeat-containing protein 4	2	Medium	1	1	1	Human	FALSE	0 v 0	NA	NA	0 v 0	NA	NA	0 v 0	NA	NA	0 v 0	NA	NA	NA	NA	NA	NA	NA	NA	NA	NA	NA	NA	NA	NA	NA	NA	NA	NA	NA	NA	NA	NA	NA	NA	NA	NA	NA
A0A5F9ZI35	A0A5F9ZI35	A0A5F9ZI35	A0A5F9ZI35	ASL	Argininosuccinate lyase (Fragment)	20	Medium	1	1	1	Human	FALSE	0 v 0	NA	NA	0 v 0	NA	NA	0 v 0	NA	NA	0 v 0	NA	NA	NA	NA	NA	NA	NA	NA	NA	NA	NA	NA	NA	NA	NA	NA	NA	NA	NA	NA	NA	NA	NA	NA	NA	NA	NA
A0A6C0W5F8	A0A6C0W5F8	A0A6C0W5F8	A0A6C0W5F8	PTPN11	Protein tyrosine phosphatase non-receptor type 11 isoform 1 (Fragment)	22	Medium	1	1	1	Human	FALSE	0 v 0	NA	NA	0 v 0	NA	NA	0 v 0	NA	NA	0 v 0	NA	NA	NA	NA	NA	NA	NA	NA	NA	NA	NA	NA	NA	NA	NA	NA	NA	NA	NA	NA	NA	NA	NA	NA	NA	NA	NA
A0A6Q8PF07	A0A6Q8PF07	A0A6Q8PF07	A0A6Q8PF07	HARS1	Histidine--tRNA ligase (EC 6.1.1.21)	14	High	6	7	1	Human	FALSE	0 v 0	NA	NA	0 v 0	NA	NA	0 v 0	NA	NA	0 v 0	NA	NA	NA	NA	NA	NA	NA	NA	NA	NA	NA	NA	NA	NA	NA	NA	NA	NA	NA	NA	NA	NA	NA	NA	NA	NA	NA
A0A7I2V365, A0A7I2V4H7, A0A7I2V4I0, A0A7I2V692, A0A7I2YQJ8	A0A7I2V4H7	A0A7I2V4H7	A0A7I2V4H7	CIT	Citron Rho-interacting kinase	13	High	21	39	2	Human	FALSE	0 v 0	NA	NA	0 v 0	NA	NA	0 v 0	NA	NA	0 v 0	NA	NA	NA	NA	NA	NA	NA	NA	NA	NA	NA	NA	NA	NA	NA	NA	NA	NA	NA	NA	NA	NA	NA	NA	NA	NA	NA
A0A7I2V506	A0A7I2V506	A0A7I2V506	A0A7I2V506	NCL	Nucleolin	50	High	43	231	1	Human	FALSE	0 v 0	NA	NA	0 v 0	NA	NA	0 v 0	NA	NA	0 v 0	NA	NA	NA	NA	NA	NA	NA	NA	NA	NA	NA	NA	NA	NA	NA	NA	NA	NA	NA	NA	NA	NA	NA	NA	NA	NA	NA
A0A590UJQ9, A0A7I2V5R6	A0A7I2V5R6	A0A7I2V5R6	A0A7I2V5R6	GNAS	Guanine nucleotide-binding protein G(s) subunit alpha isoforms short	14	High	13	42	1	Human	FALSE	0 v 0	NA	NA	0 v 0	NA	NA	0 v 0	NA	NA	0 v 0	NA	NA	NA	NA	NA	NA	NA	NA	NA	NA	NA	NA	NA	NA	NA	NA	NA	NA	NA	NA	NA	NA	NA	NA	NA	NA	NA
A0A087X0D5, A0A3B3IRM7, A0A7I2V2E4, A0A7I2V2L7, A0A7I2V2T8, A0A7I2V314, A0A7I2V3E8, A0A7I2V3T9, A0A7I2V439, A0A7I2V4X5, A0A7I2V532, A0A7I2V673, A0A7I2YQ92, A0A7I2YQE6, A0A7I2YQH4, A0A7I2YQL1, A0A7I2YQL6, A0A7I2YQX6, B7Z378, E9PKT6, P09668, Q6IBC3	A0A7I2V673	A0A7I2V2T8	A0A7I2V673	CTSH	Pro-cathepsin H	6	High	2	3	2	Human	FALSE	0 v 0	NA	NA	0 v 0	NA	NA	0 v 0	NA	NA	0 v 0	NA	NA	NA	NA	NA	NA	NA	NA	NA	NA	NA	NA	NA	NA	NA	NA	NA	NA	NA	NA	NA	NA	NA	NA	NA	NA	NA
A0A7R6M8F2, A0A7R6M8N3	A0A7R6M8F2	A0A7R6M8N3	A0A7R6M8F2	ACTN2	Actinin alpha 2 (Fragment)	67	High	4	12	1	Human	FALSE	0 v 0	NA	NA	0 v 0	NA	NA	0 v 0	NA	NA	0 v 0	NA	NA	NA	NA	NA	NA	NA	NA	NA	NA	NA	NA	NA	NA	NA	NA	NA	NA	NA	NA	NA	NA	NA	NA	NA	NA	NA
A0A7S5BYI7	A0A7S5BYI7	A0A7S5BYI7	A0A7S5BYI7		IGH c641_heavy_IGHV3-23_IGHD5-12_IGHJ4 (Fragment)	16	Medium	1	2	1	Human	FALSE	0 v 0	NA	NA	0 v 0	NA	NA	0 v 0	NA	NA	0 v 0	NA	NA	NA	NA	NA	NA	NA	NA	NA	NA	NA	NA	NA	NA	NA	NA	NA	NA	NA	NA	NA	NA	NA	NA	NA	NA	NA
A0A7S5BYW6	A0A7S5BYW6	A0A7S5BYW6	A0A7S5BYW6		IGH c444_heavy_IGHV3-33_IGHD5-24_IGHJ6 (IGH c542_heavy_IGHV3-33_IGHD5-24_IGHJ6) (Fragment)	15	High	1	22	1	Human	FALSE	0 v 0	NA	NA	0 v 0	NA	NA	0 v 0	NA	NA	0 v 0	NA	NA	NA	NA	NA	NA	NA	NA	NA	NA	NA	NA	NA	NA	NA	NA	NA	NA	NA	NA	NA	NA	NA	NA	NA	NA	NA
A0A7S5BZY8, A0A7U3M581	A0A7S5BZY8	A0A7U3M581	A0A7S5BZY8		IGH c1014_heavy_IGHV3-74_IGHD5-24_IGHJ4 (Fragment)	16	High	1	1	1	Human	FALSE	0 v 0	NA	NA	0 v 0	NA	NA	0 v 0	NA	NA	0 v 0	NA	NA	NA	NA	NA	NA	NA	NA	NA	NA	NA	NA	NA	NA	NA	NA	NA	NA	NA	NA	NA	NA	NA	NA	NA	NA	NA
A0A7S5C079	A0A7S5C079	A0A7S5C079	A0A7S5C079		IGH c1793_heavy_IGHV3-15_IGHD6-25_IGHJ4 (Fragment)	9	High	1	4	1	Human	FALSE	0 v 0	NA	NA	0 v 0	NA	NA	0 v 0	NA	NA	0 v 0	NA	NA	NA	NA	NA	NA	NA	NA	NA	NA	NA	NA	NA	NA	NA	NA	NA	NA	NA	NA	NA	NA	NA	NA	NA	NA	NA
A0A7S5C0H2	A0A7S5C0H2	A0A7S5C0H2	A0A7S5C0H2		IGH c1943_heavy_IGHV3-74_IGHD3-22_IGHJ4 (Fragment)	16	Medium	1	1	1	Human	FALSE	0 v 0	NA	NA	0 v 0	NA	NA	0 v 0	NA	NA	0 v 0	NA	NA	NA	NA	NA	NA	NA	NA	NA	NA	NA	NA	NA	NA	NA	NA	NA	NA	NA	NA	NA	NA	NA	NA	NA	NA	NA
A0A5C2GNU3, A0A7S5C243	A0A7S5C243	A0A7S5C243	A0A7S5C243		IGH c2229_heavy_IGHV3-7_IGHD2-21_IGHJ4 (Fragment)	15	High	1	3	1	Human	FALSE	0 v 0	NA	NA	0 v 0	NA	NA	0 v 0	NA	NA	0 v 0	NA	NA	NA	NA	NA	NA	NA	NA	NA	NA	NA	NA	NA	NA	NA	NA	NA	NA	NA	NA	NA	NA	NA	NA	NA	NA	NA
A0A7S5C3B0	A0A7S5C3B0	A0A7S5C3B0	A0A7S5C3B0		IGH c3057_heavy_IGHV4-39_IGHD5-18_IGHJ4 (Fragment)	7	Medium	1	1	1	Human	FALSE	0 v 0	NA	NA	0 v 0	NA	NA	0 v 0	NA	NA	0 v 0	NA	NA	NA	NA	NA	NA	NA	NA	NA	NA	NA	NA	NA	NA	NA	NA	NA	NA	NA	NA	NA	NA	NA	NA	NA	NA	NA
A0A7S5C5T5	A0A7S5C5T5	A0A7S5C5T5	A0A7S5C5T5		IGH c3954_heavy_IGHV3-23_IGHD4-23_IGHJ4 (Fragment)	15	Medium	1	5	1	Human	FALSE	0 v 0	NA	NA	0 v 0	NA	NA	0 v 0	NA	NA	0 v 0	NA	NA	NA	NA	NA	NA	NA	NA	NA	NA	NA	NA	NA	NA	NA	NA	NA	NA	NA	NA	NA	NA	NA	NA	NA	NA	NA
A0A5C2G949, A0A7S5C0T8, A0A7S5EUK6	A0A7S5EUK6	A0A7S5C0T8	A0A7S5EUK6		IGH c2326_heavy_IGHV3-7_IGHD3-22_IGHJ5 (Fragment)	15	High	1	1	1	Human	FALSE	0 v 0	NA	NA	0 v 0	NA	NA	0 v 0	NA	NA	0 v 0	NA	NA	NA	NA	NA	NA	NA	NA	NA	NA	NA	NA	NA	NA	NA	NA	NA	NA	NA	NA	NA	NA	NA	NA	NA	NA	NA
A0A7S5EVX0, A0A7S5EVX6, A0A7U3M5W2	A0A7S5EVX0	A0A7U3M5W2	A0A7S5EVX0		IGH c4036_heavy_IGHV3-7_IGHD6-19_IGHJ3 (Fragment)	16	Medium	1	6	1	Human	FALSE	0 v 0	NA	NA	0 v 0	NA	NA	0 v 0	NA	NA	0 v 0	NA	NA	NA	NA	NA	NA	NA	NA	NA	NA	NA	NA	NA	NA	NA	NA	NA	NA	NA	NA	NA	NA	NA	NA	NA	NA	NA
A0A7S5EW05	A0A7S5EW05	A0A7S5EW05	A0A7S5EW05		IGH c4141_heavy_IGHV3-53_IGHD3-10_IGHJ5 (Fragment)	16	Medium	1	1	1	Human	FALSE	0 v 0	NA	NA	0 v 0	NA	NA	0 v 0	NA	NA	0 v 0	NA	NA	NA	NA	NA	NA	NA	NA	NA	NA	NA	NA	NA	NA	NA	NA	NA	NA	NA	NA	NA	NA	NA	NA	NA	NA	NA
A0A7S5EYI3	A0A7S5EYI3	A0A7S5EYI3	A0A7S5EYI3		IGH c3183_heavy_IGHV3-33_IGHD3-16_IGHJ4 (Fragment)	16	Medium	1	1	1	Human	FALSE	0 v 0	NA	NA	0 v 0	NA	NA	0 v 0	NA	NA	0 v 0	NA	NA	NA	NA	NA	NA	NA	NA	NA	NA	NA	NA	NA	NA	NA	NA	NA	NA	NA	NA	NA	NA	NA	NA	NA	NA	NA
A0A804HIR9, A0A804HKQ1	A0A804HIR9	A0A804HKQ1	A0A804HIR9	MYCBP2	RCR-type E3 ubiquitin transferase (EC 2.3.2.33)	17	High	67	126	1	Human	FALSE	0 v 0	NA	NA	0 v 0	NA	NA	0 v 0	NA	NA	0 v 0	NA	NA	NA	NA	NA	NA	NA	NA	NA	NA	NA	NA	NA	NA	NA	NA	NA	NA	NA	NA	NA	NA	NA	NA	NA	NA	NA
A0A804HJ86, E7EQ61, E7EWE1, Q9GZZ9	A0A804HJ86	A0A804HJ86	A0A804HJ86	UBA5	UFM1-activating enzyme (Ubiquitin-like modifier-activating enzyme 5)	7	High	2	2	2	Human	FALSE	0 v 0	NA	NA	0 v 0	NA	NA	0 v 0	NA	NA	0 v 0	NA	NA	NA	NA	NA	NA	NA	NA	NA	NA	NA	NA	NA	NA	NA	NA	NA	NA	NA	NA	NA	NA	NA	NA	NA	NA	NA
A0A858B913	A0A858B913	A0A858B913	A0A858B913	HLA-B	MHC class I antigen	5	High	1	1	1	Human	FALSE	0 v 0	NA	NA	0 v 0	NA	NA	0 v 0	NA	NA	0 v 0	NA	NA	NA	NA	NA	NA	NA	NA	NA	NA	NA	NA	NA	NA	NA	NA	NA	NA	NA	NA	NA	NA	NA	NA	NA	NA	NA
A0AUX1	A0AUX1	A0AUX1	A0AUX1	ZNF33A	ZNF33A protein	6	High	2	4	1	Human	FALSE	0 v 0	NA	NA	0 v 0	NA	NA	0 v 0	NA	NA	0 v 0	NA	NA	NA	NA	NA	NA	NA	NA	NA	NA	NA	NA	NA	NA	NA	NA	NA	NA	NA	NA	NA	NA	NA	NA	NA	NA	NA
A0PJI9	A0PJI9	A0PJI9	A0PJI9	C10orf12	C10orf12 protein (Fragment)	2	High	2	2	2	Human	FALSE	0 v 0	NA	NA	0 v 0	NA	NA	0 v 0	NA	NA	0 v 0	NA	NA	NA	NA	NA	NA	NA	NA	NA	NA	NA	NA	NA	NA	NA	NA	NA	NA	NA	NA	NA	NA	NA	NA	NA	NA	NA
A0PJY2	A0PJY2	A0PJY2	A0PJY2	FEZF1	Fez family zinc finger protein 1 (Zinc finger protein 312B)	4	Medium	2	2	2	Human	FALSE	0 v 0	NA	NA	0 v 0	NA	NA	0 v 0	NA	NA	0 v 0	NA	NA	NA	NA	NA	NA	NA	NA	NA	NA	NA	NA	NA	NA	NA	NA	NA	NA	NA	NA	NA	NA	NA	NA	NA	NA	NA
A0PK02	A0PK02	A0PK02	A0PK02	PLXNB2	PLXNB2 protein	11	High	3	5	1	Human	FALSE	0 v 0	NA	NA	0 v 0	NA	NA	0 v 0	NA	NA	0 v 0	NA	NA	NA	NA	NA	NA	NA	NA	NA	NA	NA	NA	NA	NA	NA	NA	NA	NA	NA	NA	NA	NA	NA	NA	NA	NA	NA
A1E5M1, Q4LE81	A1E5M1	Q4LE81	A1E5M1	PDE7B	Phosphodiesterase (EC 3.1.4.-)	1	Medium	1	1	1	Human	FALSE	0 v 0	NA	NA	0 v 0	NA	NA	0 v 0	NA	NA	0 v 0	NA	NA	NA	NA	NA	NA	NA	NA	NA	NA	NA	NA	NA	NA	NA	NA	NA	NA	NA	NA	NA	NA	NA	NA	NA	NA	NA
A1KXE4	A1KXE4	A1KXE4	A1KXE4	FAM168B	Myelin-associated neurite-outgrowth inhibitor (Mani) (p20)	14	High	1	1	1	Human	FALSE	0 v 0	NA	NA	0 v 0	NA	NA	0 v 0	NA	NA	0 v 0	NA	NA	NA	NA	NA	NA	NA	NA	NA	NA	NA	NA	NA	NA	NA	NA	NA	NA	NA	NA	NA	NA	NA	NA	NA	NA	NA
A1L471, P08183, Q59GY9	A1L471	A1L471	A1L471	ABCB1	ATP-binding cassette, sub-family B (MDR/TAP), member 1	4	High	5	5	4	Human	FALSE	0 v 0	NA	NA	0 v 0	NA	NA	0 v 0	NA	NA	0 v 0	NA	NA	NA	NA	NA	NA	NA	NA	NA	NA	NA	NA	NA	NA	NA	NA	NA	NA	NA	NA	NA	NA	NA	NA	NA	NA	NA
A0A140T9L9, A2ABJ5	A2ABJ5	A2ABJ5	A2ABJ5	FLOT1	Flotillin (Fragment)	26	High	4	6	1	Human	FALSE	0 v 0	NA	NA	0 v 0	NA	NA	0 v 0	NA	NA	0 v 0	NA	NA	NA	NA	NA	NA	NA	NA	NA	NA	NA	NA	NA	NA	NA	NA	NA	NA	NA	NA	NA	NA	NA	NA	NA	NA	NA
A2J1N9	A2J1N9	A2J1N9	A2J1N9		Rheumatoid factor RF-ET12 (Fragment)	16	High	1	5	1	Human	FALSE	0 v 0	NA	NA	0 v 0	NA	NA	0 v 0	NA	NA	0 v 0	NA	NA	NA	NA	NA	NA	NA	NA	NA	NA	NA	NA	NA	NA	NA	NA	NA	NA	NA	NA	NA	NA	NA	NA	NA	NA	NA
A4D2H4	A4D2H4	A4D2H4	A4D2H4	LOC346521	Similar to Histidine triad nucleotide-binding protein 1 (Adenosine 5-monophosphoramidase) (Protein kinase C inhibitor 1) (Protein kinase C-interacting protein 1) (PKCI-1)	6	Medium	1	4	1	Human	FALSE	0 v 0	NA	NA	0 v 0	NA	NA	0 v 0	NA	NA	0 v 0	NA	NA	NA	NA	NA	NA	NA	NA	NA	NA	NA	NA	NA	NA	NA	NA	NA	NA	NA	NA	NA	NA	NA	NA	NA	NA	NA
A4PIV7, A4PIV8	A4PIV7	A4PIV8	A4PIV7	SYT-SSX1	Fusion protein SYT-SSX1	5	Medium	2	2	1	Human	FALSE	0 v 0	NA	NA	0 v 0	NA	NA	0 v 0	NA	NA	0 v 0	NA	NA	NA	NA	NA	NA	NA	NA	NA	NA	NA	NA	NA	NA	NA	NA	NA	NA	NA	NA	NA	NA	NA	NA	NA	NA	NA
A4QN18	A4QN18	A4QN18	A4QN18	SEC16A	Protein transport protein sec16 (Fragment)	25	High	42	111	1	Human	FALSE	0 v 0	NA	NA	0 v 0	NA	NA	0 v 0	NA	NA	0 v 0	NA	NA	NA	NA	NA	NA	NA	NA	NA	NA	NA	NA	NA	NA	NA	NA	NA	NA	NA	NA	NA	NA	NA	NA	NA	NA	NA
A6H8Z4, F5H692, F5H797, F5H7D5	A6H8Z4	A6H8Z4	A6H8Z4	NOL8	NOL8 protein	5	High	6	9	1	Human	FALSE	0 v 0	NA	NA	0 v 0	NA	NA	0 v 0	NA	NA	0 v 0	NA	NA	NA	NA	NA	NA	NA	NA	NA	NA	NA	NA	NA	NA	NA	NA	NA	NA	NA	NA	NA	NA	NA	NA	NA	NA	NA
A0A590UJ23, A0A590UJ36, A6NDB9, K7EKN5	A6NDB9	A0A590UJ23	A6NDB9	PALM3	Paralemmin-3	2	High	1	1	1	Human	FALSE	0 v 0	NA	NA	0 v 0	NA	NA	0 v 0	NA	NA	0 v 0	NA	NA	NA	NA	NA	NA	NA	NA	NA	NA	NA	NA	NA	NA	NA	NA	NA	NA	NA	NA	NA	NA	NA	NA	NA	NA	NA
A6NFI3	A6NFI3	A6NFI3	A6NFI3	ZNF316	Zinc finger protein 316	2	High	2	2	2	Human	FALSE	0 v 0	NA	NA	0 v 0	NA	NA	0 v 0	NA	NA	0 v 0	NA	NA	NA	NA	NA	NA	NA	NA	NA	NA	NA	NA	NA	NA	NA	NA	NA	NA	NA	NA	NA	NA	NA	NA	NA	NA	NA
A6NGQ2	A6NGQ2	A6NGQ2	A6NGQ2	OOEP	Oocyte-expressed protein homolog (KH homology domain-containing protein 2) (Oocyte- and embryo-specific protein 19) (hOEP19)	8	Medium	1	4	1	Human	FALSE	0 v 0	NA	NA	0 v 0	NA	NA	0 v 0	NA	NA	0 v 0	NA	NA	NA	NA	NA	NA	NA	NA	NA	NA	NA	NA	NA	NA	NA	NA	NA	NA	NA	NA	NA	NA	NA	NA	NA	NA	NA
A6NHJ4	A6NHJ4	A6NHJ4	A6NHJ4	ZNF860	Zinc finger protein 860	8	High	3	5	1	Human	FALSE	0 v 0	NA	NA	0 v 0	NA	NA	0 v 0	NA	NA	0 v 0	NA	NA	NA	NA	NA	NA	NA	NA	NA	NA	NA	NA	NA	NA	NA	NA	NA	NA	NA	NA	NA	NA	NA	NA	NA	NA	NA
A6NKL6	A6NKL6	A6NKL6	A6NKL6	TMEM200C	Transmembrane protein 200C (Transmembrane protein TTMA) (Two transmembrane domain-containing family member A)	2	Medium	1	3	1	Human	FALSE	0 v 0	NA	NA	0 v 0	NA	NA	0 v 0	NA	NA	0 v 0	NA	NA	NA	NA	NA	NA	NA	NA	NA	NA	NA	NA	NA	NA	NA	NA	NA	NA	NA	NA	NA	NA	NA	NA	NA	NA	NA
A7MCY6, D3DTT5, F5H1U4, J3KS71	A7MCY6	A7MCY6	A7MCY6	TBKBP1	TANK-binding kinase 1-binding protein 1 (TBK1-binding protein 1)	3	High	2	2	2	Human	FALSE	0 v 0	NA	NA	0 v 0	NA	NA	0 v 0	NA	NA	0 v 0	NA	NA	NA	NA	NA	NA	NA	NA	NA	NA	NA	NA	NA	NA	NA	NA	NA	NA	NA	NA	NA	NA	NA	NA	NA	NA	NA
A8K0K2	A8K0K2	A8K0K2	A8K0K2		cDNA FLJ75530, highly similar to Human APC gene mRNA (Fragment)	1	Medium	1	1	1	Human	FALSE	0 v 0	NA	NA	0 v 0	NA	NA	0 v 0	NA	NA	0 v 0	NA	NA	NA	NA	NA	NA	NA	NA	NA	NA	NA	NA	NA	NA	NA	NA	NA	NA	NA	NA	NA	NA	NA	NA	NA	NA	NA
A8K319, D3DQT0, D3DQT1	A8K319	D3DQT0	A8K319		cDNA FLJ76655, highly similar to Homo sapiens tripartite motif-containing 22, mRNA	1	Medium	1	1	1	Human	FALSE	0 v 0	NA	NA	0 v 0	NA	NA	0 v 0	NA	NA	0 v 0	NA	NA	NA	NA	NA	NA	NA	NA	NA	NA	NA	NA	NA	NA	NA	NA	NA	NA	NA	NA	NA	NA	NA	NA	NA	NA	NA
A8K6Q8	A8K6Q8	A8K6Q8	A8K6Q8		Transferrin receptor protein 1	46	High	32	64	1	Human	FALSE	0 v 0	NA	NA	0 v 0	NA	NA	0 v 0	NA	NA	0 v 0	NA	NA	NA	NA	NA	NA	NA	NA	NA	NA	NA	NA	NA	NA	NA	NA	NA	NA	NA	NA	NA	NA	NA	NA	NA	NA	NA
A8K6V3	A8K6V3	A8K6V3	A8K6V3		cDNA FLJ78677, highly similar to Homo sapiens splicing factor 3b, subunit 3, 130kDa (SF3B3), mRNA	28	High	27	94	1	Human	FALSE	0 v 0	NA	NA	0 v 0	NA	NA	0 v 0	NA	NA	0 v 0	NA	NA	NA	NA	NA	NA	NA	NA	NA	NA	NA	NA	NA	NA	NA	NA	NA	NA	NA	NA	NA	NA	NA	NA	NA	NA	NA
A8K7A4	A8K7A4	A8K7A4	A8K7A4		Methionine adenosyltransferase 2 subunit beta (Methionine adenosyltransferase II beta)	39	High	10	47	1	Human	FALSE	0 v 0	NA	NA	0 v 0	NA	NA	0 v 0	NA	NA	0 v 0	NA	NA	NA	NA	NA	NA	NA	NA	NA	NA	NA	NA	NA	NA	NA	NA	NA	NA	NA	NA	NA	NA	NA	NA	NA	NA	NA
A8K8J9	A8K8J9	A8K8J9	A8K8J9	DCTN2	Dynactin 2 (P50), isoform CRA_b (Dynactin subunit 2) (cDNA FLJ31120 fis, clone IMR322000730, highly similar to Dynactin subunit 2) (cDNA FLJ77785)	58	High	15	45	1	Human	FALSE	0 v 0	NA	NA	0 v 0	NA	NA	0 v 0	NA	NA	0 v 0	NA	NA	NA	NA	NA	NA	NA	NA	NA	NA	NA	NA	NA	NA	NA	NA	NA	NA	NA	NA	NA	NA	NA	NA	NA	NA	NA
A0A024R187, A8MPS7	A8MPS7	A0A024R187	A8MPS7	YDJC	Carbohydrate deacetylase (EC 3.5.1.-)	5	High	1	1	1	Human	FALSE	0 v 0	NA	NA	0 v 0	NA	NA	0 v 0	NA	NA	0 v 0	NA	NA	NA	NA	NA	NA	NA	NA	NA	NA	NA	NA	NA	NA	NA	NA	NA	NA	NA	NA	NA	NA	NA	NA	NA	NA	NA
A8MQB8, B4DZ17, G3V0J0, R9WQY1, X5D907	A8MQB8	R9WQY1	A8MQB8	FMR1	Synaptic functional regulator FMR1	21	High	10	18	1	Human	FALSE	0 v 0	NA	NA	0 v 0	NA	NA	0 v 0	NA	NA	0 v 0	NA	NA	NA	NA	NA	NA	NA	NA	NA	NA	NA	NA	NA	NA	NA	NA	NA	NA	NA	NA	NA	NA	NA	NA	NA	NA	NA
A0A1B0GVP4, A0A6Q8PFB4, A8MVM7	A8MVM7	A0A1B0GVP4	A8MVM7		Putative uncharacterized protein ENSP00000382790	2	Medium	2	3	1	Human	FALSE	0 v 0	NA	NA	0 v 0	NA	NA	0 v 0	NA	NA	0 v 0	NA	NA	NA	NA	NA	NA	NA	NA	NA	NA	NA	NA	NA	NA	NA	NA	NA	NA	NA	NA	NA	NA	NA	NA	NA	NA	NA
A8MVW0	A8MVW0	A8MVW0	A8MVW0	FAM171A2	Protein FAM171A2	4	High	3	3	2	Human	FALSE	0 v 0	NA	NA	0 v 0	NA	NA	0 v 0	NA	NA	0 v 0	NA	NA	NA	NA	NA	NA	NA	NA	NA	NA	NA	NA	NA	NA	NA	NA	NA	NA	NA	NA	NA	NA	NA	NA	NA	NA	NA
A9Z1Z3, Q2NNQ8	A9Z1Z3	Q2NNQ8	A9Z1Z3	FER1L4	Fer-1-like protein 4	1	High	2	6	1	Human	FALSE	0 v 0	NA	NA	0 v 0	NA	NA	0 v 0	NA	NA	0 v 0	NA	NA	NA	NA	NA	NA	NA	NA	NA	NA	NA	NA	NA	NA	NA	NA	NA	NA	NA	NA	NA	NA	NA	NA	NA	NA	NA
B2R9I9	B2R9I9	B2R9I9	B2R9I9		cDNA, FLJ94417, highly similar to Homo sapiens WD repeat domain 57 (U5 snRNP specific) (WDR57), mRNA	27	High	7	13	1	Human	FALSE	0 v 0	NA	NA	0 v 0	NA	NA	0 v 0	NA	NA	0 v 0	NA	NA	NA	NA	NA	NA	NA	NA	NA	NA	NA	NA	NA	NA	NA	NA	NA	NA	NA	NA	NA	NA	NA	NA	NA	NA	NA
B2RDE8	B2RDE8	B2RDE8	B2RDE8		cDNA, FLJ96580, highly similar to Homo sapiens hepatoma-derived growth factor (high-mobility group protein 1-like) (HDGF), mRNA	55	High	16	60	1	Human	FALSE	0 v 0	NA	NA	0 v 0	NA	NA	0 v 0	NA	NA	0 v 0	NA	NA	NA	NA	NA	NA	NA	NA	NA	NA	NA	NA	NA	NA	NA	NA	NA	NA	NA	NA	NA	NA	NA	NA	NA	NA	NA
A0A2X0SFG5, B2RTY4, H3BMM1, H3BRD5, H3BV44, Q59EH0	B2RTY4	H3BRD5	B2RTY4	MYO9A	Unconventional myosin-IXa (Unconventional myosin-9a)	1	High	3	3	3	Human	FALSE	0 v 0	NA	NA	0 v 0	NA	NA	0 v 0	NA	NA	0 v 0	NA	NA	NA	NA	NA	NA	NA	NA	NA	NA	NA	NA	NA	NA	NA	NA	NA	NA	NA	NA	NA	NA	NA	NA	NA	NA	NA
B3KM75	B3KM75	B3KM75	B3KM75		cDNA FLJ10429 fis, clone NT2RP1000413, highly similar to Nck-associated protein 1	41	High	7	18	1	Human	FALSE	0 v 0	NA	NA	0 v 0	NA	NA	0 v 0	NA	NA	0 v 0	NA	NA	NA	NA	NA	NA	NA	NA	NA	NA	NA	NA	NA	NA	NA	NA	NA	NA	NA	NA	NA	NA	NA	NA	NA	NA	NA
B3KN94	B3KN94	B3KN94	B3KN94		cDNA FLJ13982 fis, clone Y79AA1001711, highly similar to 60 kDa SS-A/Ro ribonucleoprotein	3	Medium	2	2	2	Human	FALSE	0 v 0	NA	NA	0 v 0	NA	NA	0 v 0	NA	NA	0 v 0	NA	NA	NA	NA	NA	NA	NA	NA	NA	NA	NA	NA	NA	NA	NA	NA	NA	NA	NA	NA	NA	NA	NA	NA	NA	NA	NA
B3KNT0	B3KNT0	B3KNT0	B3KNT0		cDNA FLJ30345 fis, clone BRACE2007522, highly similar to Neurabin-2	39	High	12	27	1	Human	FALSE	0 v 0	NA	NA	0 v 0	NA	NA	0 v 0	NA	NA	0 v 0	NA	NA	NA	NA	NA	NA	NA	NA	NA	NA	NA	NA	NA	NA	NA	NA	NA	NA	NA	NA	NA	NA	NA	NA	NA	NA	NA
B3KP82, B3KVS4	B3KP82	B3KP82	B3KP82		cDNA FLJ31376 fis, clone NESOP1000010, highly similar to Homo sapiens zinc finger RNA binding protein (ZFR), mRNA (cDNA FLJ60545, highly similar to Homo sapiens zinc finger RNA binding protein (ZFR), mRNA)	26	High	3	5	1	Human	FALSE	0 v 0	NA	NA	0 v 0	NA	NA	0 v 0	NA	NA	0 v 0	NA	NA	NA	NA	NA	NA	NA	NA	NA	NA	NA	NA	NA	NA	NA	NA	NA	NA	NA	NA	NA	NA	NA	NA	NA	NA	NA
B3KS35	B3KS35	B3KS35	B3KS35		cDNA FLJ35372 fis, clone SKMUS2001742, highly similar to Sarcoplasmic/endoplasmic reticulum calcium ATPase 1	13	High	2	2	1	Human	FALSE	0 v 0	NA	NA	0 v 0	NA	NA	0 v 0	NA	NA	0 v 0	NA	NA	NA	NA	NA	NA	NA	NA	NA	NA	NA	NA	NA	NA	NA	NA	NA	NA	NA	NA	NA	NA	NA	NA	NA	NA	NA
B3KSH0, B4DTN4, B4E2F6, F5H6D8, H0YFV6, Q86U44	B3KSH0	B3KSH0	B3KSH0		cDNA FLJ36190 fis, clone TESTI2027271, highly similar to N6-adenosine-methyltransferase 70 kDa subunit	10	High	3	3	3	Human	FALSE	0 v 0	NA	NA	0 v 0	NA	NA	0 v 0	NA	NA	0 v 0	NA	NA	NA	NA	NA	NA	NA	NA	NA	NA	NA	NA	NA	NA	NA	NA	NA	NA	NA	NA	NA	NA	NA	NA	NA	NA	NA
B3KSK4, Q5SYV2	B3KSK4	B3KSK4	B3KSK4		cDNA FLJ36475 fis, clone THYMU2017023, highly similar to Sarcosine dehydrogenase, mitochondrial	4	High	2	4	1	Human	FALSE	0 v 0	NA	NA	0 v 0	NA	NA	0 v 0	NA	NA	0 v 0	NA	NA	NA	NA	NA	NA	NA	NA	NA	NA	NA	NA	NA	NA	NA	NA	NA	NA	NA	NA	NA	NA	NA	NA	NA	NA	NA
A5D8W6, B3KTM8, H0YLJ3, H0YLV1, H0YM21, H0YMJ0, H0YMT8, H0YNE0, Q0VAE4, Q9UBU8	B3KTM8	B3KTM8	B3KTM8	MORF4L1	Mortality factor 4-like protein 1 (cDNA FLJ38504 fis, clone HCHON2000156, highly similar to Mortality factor 4-like protein 1)	13	High	4	5	3	Human	FALSE	0 v 0	NA	NA	0 v 0	NA	NA	0 v 0	NA	NA	0 v 0	NA	NA	NA	NA	NA	NA	NA	NA	NA	NA	NA	NA	NA	NA	NA	NA	NA	NA	NA	NA	NA	NA	NA	NA	NA	NA	NA
A0A0C4DH22, A0A1B0GTW6, B3KUB6, B7Z653, H7C2K6, Q4VXN0, Q9H4G0	B3KUB6	B3KUB6	B3KUB6		cDNA FLJ39529 fis, clone PUAEN2004067, highly similar to Band 4.1-like protein 1	5	High	3	4	1	Human	FALSE	0 v 0	NA	NA	0 v 0	NA	NA	0 v 0	NA	NA	0 v 0	NA	NA	NA	NA	NA	NA	NA	NA	NA	NA	NA	NA	NA	NA	NA	NA	NA	NA	NA	NA	NA	NA	NA	NA	NA	NA	NA
B3KUJ9	B3KUJ9	B3KUJ9	B3KUJ9	TRFP	Mediator of RNA polymerase II transcription subunit 20 (Mediator complex subunit 20)	31	Medium	2	3	1	Human	FALSE	0 v 0	NA	NA	0 v 0	NA	NA	0 v 0	NA	NA	0 v 0	NA	NA	NA	NA	NA	NA	NA	NA	NA	NA	NA	NA	NA	NA	NA	NA	NA	NA	NA	NA	NA	NA	NA	NA	NA	NA	NA
B3KVF8	B3KVF8	B3KVF8	B3KVF8		HCG27198, isoform CRA_a (cDNA FLJ16503 fis, clone FEBRA2008681, highly similar to Myosin-18A)	11	High	3	8	1	Human	FALSE	0 v 0	NA	NA	0 v 0	NA	NA	0 v 0	NA	NA	0 v 0	NA	NA	NA	NA	NA	NA	NA	NA	NA	NA	NA	NA	NA	NA	NA	NA	NA	NA	NA	NA	NA	NA	NA	NA	NA	NA	NA
B3KWP7	B3KWP7	B3KWP7	B3KWP7		cDNA FLJ43538 fis, clone PLACE7008431, highly similar to Homo sapiens phosphatidylinositol-4-phosphate 5-kinase, type II, gamma (PIP5K2C), mRNA	8	High	3	4	1	Human	FALSE	0 v 0	NA	NA	0 v 0	NA	NA	0 v 0	NA	NA	0 v 0	NA	NA	NA	NA	NA	NA	NA	NA	NA	NA	NA	NA	NA	NA	NA	NA	NA	NA	NA	NA	NA	NA	NA	NA	NA	NA	NA
B3KXX7	B3KXX7	B3KXX7	B3KXX7		cDNA FLJ46277 fis, clone TESTI4029731	13	High	4	9	1	Human	FALSE	0 v 0	NA	NA	0 v 0	NA	NA	0 v 0	NA	NA	0 v 0	NA	NA	NA	NA	NA	NA	NA	NA	NA	NA	NA	NA	NA	NA	NA	NA	NA	NA	NA	NA	NA	NA	NA	NA	NA	NA	NA
A0A590UJJ6, B4DEB1	B4DEB1	A0A590UJJ6	B4DEB1	H3-3A	Histone H3	39	High	6	91	1	Human	FALSE	0 v 0	NA	NA	0 v 0	NA	NA	0 v 0	NA	NA	0 v 0	NA	NA	NA	NA	NA	NA	NA	NA	NA	NA	NA	NA	NA	NA	NA	NA	NA	NA	NA	NA	NA	NA	NA	NA	NA	NA	NA
B4DEU8	B4DEU8	B4DEU8	B4DEU8		cDNA FLJ60233, highly similar to Liprin-alpha-3	3	Medium	2	2	1	Human	FALSE	0 v 0	NA	NA	0 v 0	NA	NA	0 v 0	NA	NA	0 v 0	NA	NA	NA	NA	NA	NA	NA	NA	NA	NA	NA	NA	NA	NA	NA	NA	NA	NA	NA	NA	NA	NA	NA	NA	NA	NA	NA
B4DEV7	B4DEV7	B4DEV7	B4DEV7		cDNA FLJ56963, moderately similar to Integral membrane protein GPR137B	5	Medium	1	1	1	Human	FALSE	0 v 0	NA	NA	0 v 0	NA	NA	0 v 0	NA	NA	0 v 0	NA	NA	NA	NA	NA	NA	NA	NA	NA	NA	NA	NA	NA	NA	NA	NA	NA	NA	NA	NA	NA	NA	NA	NA	NA	NA	NA
B4DFM2, Q8IXV7, Q96DZ8	B4DFM2	B4DFM2	B4DFM2		cDNA FLJ59227, highly similar to Kelch domain-containing protein 8B	11	High	2	3	2	Human	FALSE	0 v 0	NA	NA	0 v 0	NA	NA	0 v 0	NA	NA	0 v 0	NA	NA	NA	NA	NA	NA	NA	NA	NA	NA	NA	NA	NA	NA	NA	NA	NA	NA	NA	NA	NA	NA	NA	NA	NA	NA	NA
B4DG31	B4DG31	B4DG31	B4DG31		cDNA FLJ61108, highly similar to Plastin-3	55	High	18	125	1	Human	FALSE	0 v 0	NA	NA	0 v 0	NA	NA	0 v 0	NA	NA	0 v 0	NA	NA	NA	NA	NA	NA	NA	NA	NA	NA	NA	NA	NA	NA	NA	NA	NA	NA	NA	NA	NA	NA	NA	NA	NA	NA	NA
B4DHB3	B4DHB3	B4DHB3	B4DHB3		Phosphoglycerate kinase (EC 2.7.2.3)	38	High	8	14	1	Human	FALSE	0 v 0	NA	NA	0 v 0	NA	NA	0 v 0	NA	NA	0 v 0	NA	NA	NA	NA	NA	NA	NA	NA	NA	NA	NA	NA	NA	NA	NA	NA	NA	NA	NA	NA	NA	NA	NA	NA	NA	NA	NA
B4DJE2, H0Y7B1, Q5TDE8	B4DJE2	B4DJE2	B4DJE2		cDNA FLJ54815	16	High	3	6	1	Human	FALSE	0 v 0	NA	NA	0 v 0	NA	NA	0 v 0	NA	NA	0 v 0	NA	NA	NA	NA	NA	NA	NA	NA	NA	NA	NA	NA	NA	NA	NA	NA	NA	NA	NA	NA	NA	NA	NA	NA	NA	NA	NA
B4DJM5	B4DJM5	B4DJM5	B4DJM5		cDNA FLJ61294, highly similar to Keratin, type I cytoskeletal 17	11	High	2	10	1	Human	FALSE	0 v 0	NA	NA	0 v 0	NA	NA	0 v 0	NA	NA	0 v 0	NA	NA	NA	NA	NA	NA	NA	NA	NA	NA	NA	NA	NA	NA	NA	NA	NA	NA	NA	NA	NA	NA	NA	NA	NA	NA	NA
B4DKP8	B4DKP8	B4DKP8	B4DKP8		cDNA FLJ52317, highly similar to tRNA-dihydrouridine synthase 2-like	15	High	4	6	1	Human	FALSE	0 v 0	NA	NA	0 v 0	NA	NA	0 v 0	NA	NA	0 v 0	NA	NA	NA	NA	NA	NA	NA	NA	NA	NA	NA	NA	NA	NA	NA	NA	NA	NA	NA	NA	NA	NA	NA	NA	NA	NA	NA
B4DKZ9	B4DKZ9	B4DKZ9	B4DKZ9		Threonyl-tRNA synthetase (EC 6.1.1.3)	24	High	14	31	1	Human	FALSE	0 v 0	NA	NA	0 v 0	NA	NA	0 v 0	NA	NA	0 v 0	NA	NA	NA	NA	NA	NA	NA	NA	NA	NA	NA	NA	NA	NA	NA	NA	NA	NA	NA	NA	NA	NA	NA	NA	NA	NA	NA
B4DLD0	B4DLD0	B4DLD0	B4DLD0		Hexosyltransferase (EC 2.4.1.-)	2	Medium	1	2	1	Human	FALSE	0 v 0	NA	NA	0 v 0	NA	NA	0 v 0	NA	NA	0 v 0	NA	NA	NA	NA	NA	NA	NA	NA	NA	NA	NA	NA	NA	NA	NA	NA	NA	NA	NA	NA	NA	NA	NA	NA	NA	NA	NA
B4DM27	B4DM27	B4DM27	B4DM27		cDNA FLJ54637, highly similar to Homo sapiens BAT2 domain containing 1 (BAT2D1), mRNA (Fragment)	23	High	19	36	1	Human	FALSE	0 v 0	NA	NA	0 v 0	NA	NA	0 v 0	NA	NA	0 v 0	NA	NA	NA	NA	NA	NA	NA	NA	NA	NA	NA	NA	NA	NA	NA	NA	NA	NA	NA	NA	NA	NA	NA	NA	NA	NA	NA
B4DNJ8, E7EP72	B4DNJ8	B4DNJ8	B4DNJ8		cDNA FLJ55618	25	High	3	3	1	Human	FALSE	0 v 0	NA	NA	0 v 0	NA	NA	0 v 0	NA	NA	0 v 0	NA	NA	NA	NA	NA	NA	NA	NA	NA	NA	NA	NA	NA	NA	NA	NA	NA	NA	NA	NA	NA	NA	NA	NA	NA	NA	NA
B4DNL7	B4DNL7	B4DNL7	B4DNL7		Cysteine desulfurase, mitochondrial (EC 2.8.1.7)	4	Medium	1	1	1	Human	FALSE	0 v 0	NA	NA	0 v 0	NA	NA	0 v 0	NA	NA	0 v 0	NA	NA	NA	NA	NA	NA	NA	NA	NA	NA	NA	NA	NA	NA	NA	NA	NA	NA	NA	NA	NA	NA	NA	NA	NA	NA	NA
B4DPK9	B4DPK9	B4DPK9	B4DPK9		cDNA FLJ55935, highly similar to Protein FAM21C (Fragment)	31	High	21	50	1	Human	FALSE	0 v 0	NA	NA	0 v 0	NA	NA	0 v 0	NA	NA	0 v 0	NA	NA	NA	NA	NA	NA	NA	NA	NA	NA	NA	NA	NA	NA	NA	NA	NA	NA	NA	NA	NA	NA	NA	NA	NA	NA	NA
B4DPV7, E9PLP0	B4DPV7	B4DPV7	B4DPV7		Cysteinyl-tRNA synthetase (EC 6.1.1.16)	38	High	32	114	1	Human	FALSE	0 v 0	NA	NA	0 v 0	NA	NA	0 v 0	NA	NA	0 v 0	NA	NA	NA	NA	NA	NA	NA	NA	NA	NA	NA	NA	NA	NA	NA	NA	NA	NA	NA	NA	NA	NA	NA	NA	NA	NA	NA
A0A6Q8PGI1, B4DPW5	B4DPW5	B4DPW5	B4DPW5		cDNA FLJ59374, highly similar to Homo sapiens caldesmon 1 (CALD1), transcript variant 2, mRNA	51	High	32	105	3	Human	FALSE	0 v 0	NA	NA	0 v 0	NA	NA	0 v 0	NA	NA	0 v 0	NA	NA	NA	NA	NA	NA	NA	NA	NA	NA	NA	NA	NA	NA	NA	NA	NA	NA	NA	NA	NA	NA	NA	NA	NA	NA	NA
B4DQ49	B4DQ49	B4DQ49	B4DQ49		cDNA FLJ54374, highly similar to Homo sapiens keratin 78 (KRT78), mRNA	21	High	7	20	1	Human	FALSE	0 v 0	NA	NA	0 v 0	NA	NA	0 v 0	NA	NA	0 v 0	NA	NA	NA	NA	NA	NA	NA	NA	NA	NA	NA	NA	NA	NA	NA	NA	NA	NA	NA	NA	NA	NA	NA	NA	NA	NA	NA
B4DRY6	B4DRY6	B4DRY6	B4DRY6		Paxillin	14	High	3	5	1	Human	FALSE	0 v 0	NA	NA	0 v 0	NA	NA	0 v 0	NA	NA	0 v 0	NA	NA	NA	NA	NA	NA	NA	NA	NA	NA	NA	NA	NA	NA	NA	NA	NA	NA	NA	NA	NA	NA	NA	NA	NA	NA	NA
B2R7G4, B4DS87, B4DSG6, E9PI26, P32780	B4DSG6	B4DSG6	B4DSG6		cDNA FLJ55520, highly similar to TFIIH basal transcription factor complex p62 subunit	5	High	3	5	3	Human	FALSE	0 v 0	NA	NA	0 v 0	NA	NA	0 v 0	NA	NA	0 v 0	NA	NA	NA	NA	NA	NA	NA	NA	NA	NA	NA	NA	NA	NA	NA	NA	NA	NA	NA	NA	NA	NA	NA	NA	NA	NA	NA
B4DSP3	B4DSP3	B4DSP3	B4DSP3		Non-specific serine/threonine protein kinase (EC 2.7.11.1)	4	High	4	7	1	Human	FALSE	0 v 0	NA	NA	0 v 0	NA	NA	0 v 0	NA	NA	0 v 0	NA	NA	NA	NA	NA	NA	NA	NA	NA	NA	NA	NA	NA	NA	NA	NA	NA	NA	NA	NA	NA	NA	NA	NA	NA	NA	NA
B4DST5	B4DST5	B4DST5	B4DST5		cDNA FLJ58078, highly similar to Tyrosine-protein phosphatase non-receptortype 23	11	High	15	32	1	Human	FALSE	0 v 0	NA	NA	0 v 0	NA	NA	0 v 0	NA	NA	0 v 0	NA	NA	NA	NA	NA	NA	NA	NA	NA	NA	NA	NA	NA	NA	NA	NA	NA	NA	NA	NA	NA	NA	NA	NA	NA	NA	NA
B4DTP9	B4DTP9	B4DTP9	B4DTP9		Vacuolar protein sorting-associated protein 52 homolog	13	Medium	2	2	1	Human	FALSE	0 v 0	NA	NA	0 v 0	NA	NA	0 v 0	NA	NA	0 v 0	NA	NA	NA	NA	NA	NA	NA	NA	NA	NA	NA	NA	NA	NA	NA	NA	NA	NA	NA	NA	NA	NA	NA	NA	NA	NA	NA
B4DVD6	B4DVD6	B4DVD6	B4DVD6		cDNA FLJ60171, highly similar to Small nuclear ribonucleoprotein-associated protein B	15	High	2	2	1	Human	FALSE	0 v 0	NA	NA	0 v 0	NA	NA	0 v 0	NA	NA	0 v 0	NA	NA	NA	NA	NA	NA	NA	NA	NA	NA	NA	NA	NA	NA	NA	NA	NA	NA	NA	NA	NA	NA	NA	NA	NA	NA	NA
B4DVR4, H0YAZ3, O60504, Q9BT70	B4DVR4	B4DVR4	B4DVR4		cDNA FLJ60912, highly similar to Vinexin	13	High	4	6	4	Human	FALSE	0 v 0	NA	NA	0 v 0	NA	NA	0 v 0	NA	NA	0 v 0	NA	NA	NA	NA	NA	NA	NA	NA	NA	NA	NA	NA	NA	NA	NA	NA	NA	NA	NA	NA	NA	NA	NA	NA	NA	NA	NA
B4DVU1	B4DVU1	B4DVU1	B4DVU1		cDNA FLJ53217, highly similar to Transketolase	20	High	6	10	1	Human	FALSE	0 v 0	NA	NA	0 v 0	NA	NA	0 v 0	NA	NA	0 v 0	NA	NA	NA	NA	NA	NA	NA	NA	NA	NA	NA	NA	NA	NA	NA	NA	NA	NA	NA	NA	NA	NA	NA	NA	NA	NA	NA
B4DX03	B4DX03	B4DX03	B4DX03		cDNA FLJ56166, highly similar to Homo sapiens outer dense fiber of sperm tails 2 (ODF2), transcript variant 2, mRNA	2	Medium	1	16	1	Human	FALSE	0 v 0	NA	NA	0 v 0	NA	NA	0 v 0	NA	NA	0 v 0	NA	NA	NA	NA	NA	NA	NA	NA	NA	NA	NA	NA	NA	NA	NA	NA	NA	NA	NA	NA	NA	NA	NA	NA	NA	NA	NA
B4DUF9, B4DXL9	B4DXL9	B4DXL9	B4DXL9		cDNA FLJ53677, highly similar to Drebrin-like protein	26	High	8	20	1	Human	FALSE	0 v 0	NA	NA	0 v 0	NA	NA	0 v 0	NA	NA	0 v 0	NA	NA	NA	NA	NA	NA	NA	NA	NA	NA	NA	NA	NA	NA	NA	NA	NA	NA	NA	NA	NA	NA	NA	NA	NA	NA	NA
B4DXM1	B4DXM1	B4DXM1	B4DXM1		cDNA FLJ52799	4	Medium	2	3	1	Human	FALSE	0 v 0	NA	NA	0 v 0	NA	NA	0 v 0	NA	NA	0 v 0	NA	NA	NA	NA	NA	NA	NA	NA	NA	NA	NA	NA	NA	NA	NA	NA	NA	NA	NA	NA	NA	NA	NA	NA	NA	NA	NA
B4DXR7	B4DXR7	B4DXR7	B4DXR7		cDNA FLJ58302, highly similar to Importin-4	16	High	7	12	1	Human	FALSE	0 v 0	NA	NA	0 v 0	NA	NA	0 v 0	NA	NA	0 v 0	NA	NA	NA	NA	NA	NA	NA	NA	NA	NA	NA	NA	NA	NA	NA	NA	NA	NA	NA	NA	NA	NA	NA	NA	NA	NA	NA
B4DYL3	B4DYL3	B4DYL3	B4DYL3		cDNA FLJ58817, highly similar to Copper-transporting ATPase 2	11	High	5	7	1	Human	FALSE	0 v 0	NA	NA	0 v 0	NA	NA	0 v 0	NA	NA	0 v 0	NA	NA	NA	NA	NA	NA	NA	NA	NA	NA	NA	NA	NA	NA	NA	NA	NA	NA	NA	NA	NA	NA	NA	NA	NA	NA	NA
B4DYY5	B4DYY5	B4DYY5	B4DYY5		cDNA FLJ55671, highly similar to Ubiquitin-associated protein 2-like	26	High	18	33	1	Human	FALSE	0 v 0	NA	NA	0 v 0	NA	NA	0 v 0	NA	NA	0 v 0	NA	NA	NA	NA	NA	NA	NA	NA	NA	NA	NA	NA	NA	NA	NA	NA	NA	NA	NA	NA	NA	NA	NA	NA	NA	NA	NA
B4DZU0	B4DZU0	B4DZU0	B4DZU0		cDNA FLJ53945, highly similar to Serine/threonine-protein kinase Nek2	1	Medium	1	2	1	Human	FALSE	0 v 0	NA	NA	0 v 0	NA	NA	0 v 0	NA	NA	0 v 0	NA	NA	NA	NA	NA	NA	NA	NA	NA	NA	NA	NA	NA	NA	NA	NA	NA	NA	NA	NA	NA	NA	NA	NA	NA	NA	NA
B4DZX1	B4DZX1	B4DZX1	B4DZX1		4'-phosphopantetheine phosphatase (EC 3.1.3.-)	25	High	16	41	1	Human	FALSE	0 v 0	NA	NA	0 v 0	NA	NA	0 v 0	NA	NA	0 v 0	NA	NA	NA	NA	NA	NA	NA	NA	NA	NA	NA	NA	NA	NA	NA	NA	NA	NA	NA	NA	NA	NA	NA	NA	NA	NA	NA
B4DSA7, B4E0E6	B4E0E6	B4E0E6	B4E0E6		cDNA FLJ53398, highly similar to Homo sapiens denticleless homolog (DTL), mRNA	16	High	9	12	1	Human	FALSE	0 v 0	NA	NA	0 v 0	NA	NA	0 v 0	NA	NA	0 v 0	NA	NA	NA	NA	NA	NA	NA	NA	NA	NA	NA	NA	NA	NA	NA	NA	NA	NA	NA	NA	NA	NA	NA	NA	NA	NA	NA
B4E0S6	B4E0S6	B4E0S6	B4E0S6		RNA helicase (EC 3.6.4.13)	39	High	29	103	1	Human	FALSE	0 v 0	NA	NA	0 v 0	NA	NA	0 v 0	NA	NA	0 v 0	NA	NA	NA	NA	NA	NA	NA	NA	NA	NA	NA	NA	NA	NA	NA	NA	NA	NA	NA	NA	NA	NA	NA	NA	NA	NA	NA
B4E2K2, Q9Y2D5	B4E2K2	B4E2K2	B4E2K2		cDNA FLJ55665, highly similar to A-kinase anchor protein 2	36	High	26	60	1	Human	FALSE	0 v 0	NA	NA	0 v 0	NA	NA	0 v 0	NA	NA	0 v 0	NA	NA	NA	NA	NA	NA	NA	NA	NA	NA	NA	NA	NA	NA	NA	NA	NA	NA	NA	NA	NA	NA	NA	NA	NA	NA	NA
B4E3L3, G3V1N5	B4E3L3	B4E3L3	B4E3L3	USP28	Ubiquitin carboxyl-terminal hydrolase (EC 3.4.19.12)	13	High	10	20	1	Human	FALSE	0 v 0	NA	NA	0 v 0	NA	NA	0 v 0	NA	NA	0 v 0	NA	NA	NA	NA	NA	NA	NA	NA	NA	NA	NA	NA	NA	NA	NA	NA	NA	NA	NA	NA	NA	NA	NA	NA	NA	NA	NA
B4E3S2	B4E3S2	B4E3S2	B4E3S2		cDNA FLJ52084, highly similar to Homo sapiens BAT2 domain containing 1 (BAT2D1), mRNA	23	High	4	6	1	Human	FALSE	0 v 0	NA	NA	0 v 0	NA	NA	0 v 0	NA	NA	0 v 0	NA	NA	NA	NA	NA	NA	NA	NA	NA	NA	NA	NA	NA	NA	NA	NA	NA	NA	NA	NA	NA	NA	NA	NA	NA	NA	NA
B5MCX1	B5MCX1	B5MCX1	B5MCX1	OSM	Oncostatin-M	5	Medium	1	1	1	Human	FALSE	0 v 0	NA	NA	0 v 0	NA	NA	0 v 0	NA	NA	0 v 0	NA	NA	NA	NA	NA	NA	NA	NA	NA	NA	NA	NA	NA	NA	NA	NA	NA	NA	NA	NA	NA	NA	NA	NA	NA	NA	NA
B7Z1E1	B7Z1E1	B7Z1E1	B7Z1E1		Citrate synthase	16	High	2	4	1	Human	FALSE	0 v 0	NA	NA	0 v 0	NA	NA	0 v 0	NA	NA	0 v 0	NA	NA	NA	NA	NA	NA	NA	NA	NA	NA	NA	NA	NA	NA	NA	NA	NA	NA	NA	NA	NA	NA	NA	NA	NA	NA	NA
A0A087WWA7, B7Z1E8, O14640, P54792, Q6PJD6, Q86TH3	B7Z1E8	B7Z1E8	B7Z1E8		cDNA FLJ56847, highly similar to Segment polarity protein dishevelled homologDVL-1	3	High	2	2	2	Human	FALSE	0 v 0	NA	NA	0 v 0	NA	NA	0 v 0	NA	NA	0 v 0	NA	NA	NA	NA	NA	NA	NA	NA	NA	NA	NA	NA	NA	NA	NA	NA	NA	NA	NA	NA	NA	NA	NA	NA	NA	NA	NA
B7Z202	B7Z202	B7Z202	B7Z202		cDNA FLJ60475, highly similar to Dystrobrevin beta	12	High	3	4	1	Human	FALSE	0 v 0	NA	NA	0 v 0	NA	NA	0 v 0	NA	NA	0 v 0	NA	NA	NA	NA	NA	NA	NA	NA	NA	NA	NA	NA	NA	NA	NA	NA	NA	NA	NA	NA	NA	NA	NA	NA	NA	NA	NA
B7Z297, B7Z5N3, Q5VTE6	B7Z297	B7Z297	B7Z297		cDNA FLJ50488, highly similar to Homo sapiens angel homolog 2 (Drosophila) (ANGEL2), mRNA	4	High	2	2	2	Human	FALSE	0 v 0	NA	NA	0 v 0	NA	NA	0 v 0	NA	NA	0 v 0	NA	NA	NA	NA	NA	NA	NA	NA	NA	NA	NA	NA	NA	NA	NA	NA	NA	NA	NA	NA	NA	NA	NA	NA	NA	NA	NA
A0A494C060, B7Z4K1, B7Z4P6, Q59FD9	B7Z4K1	B7Z4K1	B7Z4K1		cDNA FLJ50104, highly similar to Alpha-actinin-2	13	High	10	54	1	Human	FALSE	0 v 0	NA	NA	0 v 0	NA	NA	0 v 0	NA	NA	0 v 0	NA	NA	NA	NA	NA	NA	NA	NA	NA	NA	NA	NA	NA	NA	NA	NA	NA	NA	NA	NA	NA	NA	NA	NA	NA	NA	NA
B7Z5P4, K7EN31	B7Z5P4	B7Z5P4	B7Z5P4		cDNA FLJ55542, highly similar to Ran-binding protein 3	32	High	12	30	1	Human	FALSE	0 v 0	NA	NA	0 v 0	NA	NA	0 v 0	NA	NA	0 v 0	NA	NA	NA	NA	NA	NA	NA	NA	NA	NA	NA	NA	NA	NA	NA	NA	NA	NA	NA	NA	NA	NA	NA	NA	NA	NA	NA
A0A1D8GZE0, B7Z629	B7Z629	B7Z629	B7Z629		cDNA FLJ61371, highly similar to Phosphatidylinositol 3-kinase regulatory subunit alpha	21	High	11	17	1	Human	FALSE	0 v 0	NA	NA	0 v 0	NA	NA	0 v 0	NA	NA	0 v 0	NA	NA	NA	NA	NA	NA	NA	NA	NA	NA	NA	NA	NA	NA	NA	NA	NA	NA	NA	NA	NA	NA	NA	NA	NA	NA	NA
B7Z8J9	B7Z8J9	B7Z8J9	B7Z8J9		cDNA FLJ52040, highly similar to Mus musculus BCL2-associated transcription factor 1 (Bclaf1), transcript variant 3, mRNA	24	High	5	9	1	Human	FALSE	0 v 0	NA	NA	0 v 0	NA	NA	0 v 0	NA	NA	0 v 0	NA	NA	NA	NA	NA	NA	NA	NA	NA	NA	NA	NA	NA	NA	NA	NA	NA	NA	NA	NA	NA	NA	NA	NA	NA	NA	NA
A0A087WW78, A0A087WW82, B4DT03, B4DY51, B7ZAQ6, E9PKY3, U3KPV2, X5D2I6, X5D920, X5D9J6, X5DNN3	X5D7G6	B4DY51	B7ZAQ6	GPR89A	Golgi pH regulator A (Protein GPR89A) (Putative MAPK-activating protein PM01) (Putative NF-kappa-B-activating protein 90)	5	High	2	2	2	Human	FALSE	0 v 0	NA	NA	0 v 0	NA	NA	0 v 0	NA	NA	0 v 0	NA	NA	NA	NA	NA	NA	NA	NA	NA	NA	NA	NA	NA	NA	NA	NA	NA	NA	NA	NA	NA	NA	NA	NA	NA	NA	NA
B7ZC35	B7ZC35	B7ZC35	B7ZC35	ETNK2	Ethanolamine kinase 2 (Fragment)	67	Medium	1	1	1	Human	FALSE	0 v 0	NA	NA	0 v 0	NA	NA	0 v 0	NA	NA	0 v 0	NA	NA	NA	NA	NA	NA	NA	NA	NA	NA	NA	NA	NA	NA	NA	NA	NA	NA	NA	NA	NA	NA	NA	NA	NA	NA	NA
B7ZMG8	B7ZMG8	B7ZMG8	B7ZMG8		IGv domain-containing protein	25	Medium	1	2	1	Human	FALSE	0 v 0	NA	NA	0 v 0	NA	NA	0 v 0	NA	NA	0 v 0	NA	NA	NA	NA	NA	NA	NA	NA	NA	NA	NA	NA	NA	NA	NA	NA	NA	NA	NA	NA	NA	NA	NA	NA	NA	NA	NA
B7ZW15	B7ZW15	B7ZW15	B7ZW15		Uncharacterized protein	42	High	5	9	2	Human	FALSE	0 v 0	NA	NA	0 v 0	NA	NA	0 v 0	NA	NA	0 v 0	NA	NA	NA	NA	NA	NA	NA	NA	NA	NA	NA	NA	NA	NA	NA	NA	NA	NA	NA	NA	NA	NA	NA	NA	NA	NA	NA
C9IYA4, C9J1F2, C9K0G6	C9IYA4	C9K0G6	C9IYA4	TEDC1	Tubulin epsilon and delta complex protein 1 (Fragment)	3	Medium	1	1	1	Human	FALSE	0 v 0	NA	NA	0 v 0	NA	NA	0 v 0	NA	NA	0 v 0	NA	NA	NA	NA	NA	NA	NA	NA	NA	NA	NA	NA	NA	NA	NA	NA	NA	NA	NA	NA	NA	NA	NA	NA	NA	NA	NA
C9IZK7	C9IZK7	C9IZK7	C9IZK7	WDR43	WD repeat-containing protein 43 (Fragment)	20	High	4	7	1	Human	FALSE	0 v 0	NA	NA	0 v 0	NA	NA	0 v 0	NA	NA	0 v 0	NA	NA	NA	NA	NA	NA	NA	NA	NA	NA	NA	NA	NA	NA	NA	NA	NA	NA	NA	NA	NA	NA	NA	NA	NA	NA	NA
C9J6L8	C9J6L8	C9J6L8	C9J6L8	ESPNL	Espin-like protein (Fragment)	33	High	2	4	1	Human	FALSE	0 v 0	NA	NA	0 v 0	NA	NA	0 v 0	NA	NA	0 v 0	NA	NA	NA	NA	NA	NA	NA	NA	NA	NA	NA	NA	NA	NA	NA	NA	NA	NA	NA	NA	NA	NA	NA	NA	NA	NA	NA
A0A1B0GUC2, A0A1W2PP33, C9J7I0	C9J7I0	C9J7I0	C9J7I0	UMAD1	UBAP1-MVB12-associated (UMA)-domain containing protein 1 (RPA3 antisense RNA 1) (RPA3 opposite strand)	17	High	1	1	1	Human	FALSE	0 v 0	NA	NA	0 v 0	NA	NA	0 v 0	NA	NA	0 v 0	NA	NA	NA	NA	NA	NA	NA	NA	NA	NA	NA	NA	NA	NA	NA	NA	NA	NA	NA	NA	NA	NA	NA	NA	NA	NA	NA
C9JLY8	C9JLY8	C9JLY8	C9JLY8	SPECC1L	Cytospin-A (Fragment)	40	High	6	13	1	Human	FALSE	0 v 0	NA	NA	0 v 0	NA	NA	0 v 0	NA	NA	0 v 0	NA	NA	NA	NA	NA	NA	NA	NA	NA	NA	NA	NA	NA	NA	NA	NA	NA	NA	NA	NA	NA	NA	NA	NA	NA	NA	NA
C9JTK4	C9JTK4	C9JTK4	C9JTK4	AP2M1	AP-2 complex subunit mu (Fragment)	31	High	5	8	1	Human	FALSE	0 v 0	NA	NA	0 v 0	NA	NA	0 v 0	NA	NA	0 v 0	NA	NA	NA	NA	NA	NA	NA	NA	NA	NA	NA	NA	NA	NA	NA	NA	NA	NA	NA	NA	NA	NA	NA	NA	NA	NA	NA
C9JW56	C9JW56	C9JW56	C9JW56	TBC1D2B	TBC1 domain family member 2B (Fragment)	12	High	3	5	3	Human	FALSE	0 v 0	NA	NA	0 v 0	NA	NA	0 v 0	NA	NA	0 v 0	NA	NA	NA	NA	NA	NA	NA	NA	NA	NA	NA	NA	NA	NA	NA	NA	NA	NA	NA	NA	NA	NA	NA	NA	NA	NA	NA
C9J7S3, C9JLC1, C9JQM9, D3DP78	D3DP78	D3DP78	D3DP78	DARS	Aspartate--tRNA ligase, cytoplasmic (EC 6.1.1.12) (Aspartyl-tRNA synthetase)	60	High	26	96	1	Human	FALSE	0 v 0	NA	NA	0 v 0	NA	NA	0 v 0	NA	NA	0 v 0	NA	NA	NA	NA	NA	NA	NA	NA	NA	NA	NA	NA	NA	NA	NA	NA	NA	NA	NA	NA	NA	NA	NA	NA	NA	NA	NA
D3DSM7	D3DSM7	D3DSM7	D3DSM7	COL6A1	Collagen, type VI, alpha 1, isoform CRA_a	5	High	2	5	1	Human	FALSE	0 v 0	NA	NA	0 v 0	NA	NA	0 v 0	NA	NA	0 v 0	NA	NA	NA	NA	NA	NA	NA	NA	NA	NA	NA	NA	NA	NA	NA	NA	NA	NA	NA	NA	NA	NA	NA	NA	NA	NA	NA
D3DWL9	D3DWL9	D3DWL9	D3DWL9	CPSF1	Cleavage and polyadenylation specific factor 1, 160kDa, isoform CRA_a	8	High	10	18	1	Human	FALSE	0 v 0	NA	NA	0 v 0	NA	NA	0 v 0	NA	NA	0 v 0	NA	NA	NA	NA	NA	NA	NA	NA	NA	NA	NA	NA	NA	NA	NA	NA	NA	NA	NA	NA	NA	NA	NA	NA	NA	NA	NA
D3VVD0	D3VVD0	D3VVD0	D3VVD0	ATXN3	Ubiquitinyl hydrolase 1 (EC 3.4.19.12) (Fragment)	9	High	2	3	1	Human	FALSE	0 v 0	NA	NA	0 v 0	NA	NA	0 v 0	NA	NA	0 v 0	NA	NA	NA	NA	NA	NA	NA	NA	NA	NA	NA	NA	NA	NA	NA	NA	NA	NA	NA	NA	NA	NA	NA	NA	NA	NA	NA
D6R9P2	D6R9P2	D6R9P2	D6R9P2	SLC9B2	Sodium/hydrogen exchanger 9B2	6	Medium	1	1	1	Human	FALSE	0 v 0	NA	NA	0 v 0	NA	NA	0 v 0	NA	NA	0 v 0	NA	NA	NA	NA	NA	NA	NA	NA	NA	NA	NA	NA	NA	NA	NA	NA	NA	NA	NA	NA	NA	NA	NA	NA	NA	NA	NA
D6RAN1	D6RAN1	D6RAN1	D6RAN1	PDLIM7	PDZ and LIM domain protein 7 (Fragment)	32	High	3	4	1	Human	FALSE	0 v 0	NA	NA	0 v 0	NA	NA	0 v 0	NA	NA	0 v 0	NA	NA	NA	NA	NA	NA	NA	NA	NA	NA	NA	NA	NA	NA	NA	NA	NA	NA	NA	NA	NA	NA	NA	NA	NA	NA	NA
D6RBG7, D6RBT6, D6RBZ7, D6RCL6	D6RBT6	D6RCL6	D6RBT6	COPB2	Coatomer subunit beta' (Fragment)	28	High	2	4	1	Human	FALSE	0 v 0	NA	NA	0 v 0	NA	NA	0 v 0	NA	NA	0 v 0	NA	NA	NA	NA	NA	NA	NA	NA	NA	NA	NA	NA	NA	NA	NA	NA	NA	NA	NA	NA	NA	NA	NA	NA	NA	NA	NA
E5RFS7, E5RGE3, E5RID3	E5RID3	E5RFS7	E5RID3	CIBAR1	CBY1-interacting BAR domain-containing 1 (Fragment)	8	Medium	1	1	1	Human	FALSE	0 v 0	NA	NA	0 v 0	NA	NA	0 v 0	NA	NA	0 v 0	NA	NA	NA	NA	NA	NA	NA	NA	NA	NA	NA	NA	NA	NA	NA	NA	NA	NA	NA	NA	NA	NA	NA	NA	NA	NA	NA
E5RJU9	E5RJU9	E5RJU9	E5RJU9	MTDH	Protein LYRIC	30	High	15	38	1	Human	FALSE	0 v 0	NA	NA	0 v 0	NA	NA	0 v 0	NA	NA	0 v 0	NA	NA	NA	NA	NA	NA	NA	NA	NA	NA	NA	NA	NA	NA	NA	NA	NA	NA	NA	NA	NA	NA	NA	NA	NA	NA	NA
E7ERP6	E7ERP6	E7ERP6	E7ERP6	NCK2	Cytoplasmic protein NCK2 (NCK adaptor protein 2 isoform 2)	17	High	2	4	1	Human	FALSE	0 v 0	NA	NA	0 v 0	NA	NA	0 v 0	NA	NA	0 v 0	NA	NA	NA	NA	NA	NA	NA	NA	NA	NA	NA	NA	NA	NA	NA	NA	NA	NA	NA	NA	NA	NA	NA	NA	NA	NA	NA
E7ERY9	E7ERY9	E7ERY9	E7ERY9	ATP2B1	Calcium-transporting ATPase (EC 7.2.2.10)	15	High	11	19	1	Human	FALSE	0 v 0	NA	NA	0 v 0	NA	NA	0 v 0	NA	NA	0 v 0	NA	NA	NA	NA	NA	NA	NA	NA	NA	NA	NA	NA	NA	NA	NA	NA	NA	NA	NA	NA	NA	NA	NA	NA	NA	NA	NA
A0A494BZV7, E5RI93, E7EVZ1, H0YC81, Q86UP3	E7EVZ1	E5RI93	E7EVZ1	ZFHX4	Zinc finger homeobox protein 4	1	High	4	4	4	Human	FALSE	0 v 0	NA	NA	0 v 0	NA	NA	0 v 0	NA	NA	0 v 0	NA	NA	NA	NA	NA	NA	NA	NA	NA	NA	NA	NA	NA	NA	NA	NA	NA	NA	NA	NA	NA	NA	NA	NA	NA	NA	NA
E9PC47	E9PC47	E9PC47	E9PC47	LIMK1	LIM domain kinase 1	3	Medium	2	2	2	Human	FALSE	0 v 0	NA	NA	0 v 0	NA	NA	0 v 0	NA	NA	0 v 0	NA	NA	NA	NA	NA	NA	NA	NA	NA	NA	NA	NA	NA	NA	NA	NA	NA	NA	NA	NA	NA	NA	NA	NA	NA	NA	NA
E9PDU6, Q9BWY6	E9PDU6	E9PDU6	E9PDU6	CNN3	Calponin (Fragment)	50	High	8	32	1	Human	FALSE	0 v 0	NA	NA	0 v 0	NA	NA	0 v 0	NA	NA	0 v 0	NA	NA	NA	NA	NA	NA	NA	NA	NA	NA	NA	NA	NA	NA	NA	NA	NA	NA	NA	NA	NA	NA	NA	NA	NA	NA	NA
A0A1D5RMS8, B3KMT8, E9PFG9	E9PFG9	B3KMT8	E9PFG9	WDPCP	WD repeat-containing and planar cell polarity effector protein fritz homolog	1	Medium	1	1	1	Human	FALSE	0 v 0	NA	NA	0 v 0	NA	NA	0 v 0	NA	NA	0 v 0	NA	NA	NA	NA	NA	NA	NA	NA	NA	NA	NA	NA	NA	NA	NA	NA	NA	NA	NA	NA	NA	NA	NA	NA	NA	NA	NA
B4DSI9, C9J987, E9PGM1	E9PGM1	E9PGM1	E9PGM1	EIF4G1	Eukaryotic translation initiation factor 4 gamma 1	23	High	33	79	1	Human	FALSE	0 v 0	NA	NA	0 v 0	NA	NA	0 v 0	NA	NA	0 v 0	NA	NA	NA	NA	NA	NA	NA	NA	NA	NA	NA	NA	NA	NA	NA	NA	NA	NA	NA	NA	NA	NA	NA	NA	NA	NA	NA
E9PJ95	E9PJ95	E9PJ95	E9PJ95	COMMD9	COMM domain-containing protein 9	22	High	2	2	1	Human	FALSE	0 v 0	NA	NA	0 v 0	NA	NA	0 v 0	NA	NA	0 v 0	NA	NA	NA	NA	NA	NA	NA	NA	NA	NA	NA	NA	NA	NA	NA	NA	NA	NA	NA	NA	NA	NA	NA	NA	NA	NA	NA
B4DZ53, E9PKU7, E9PNH1	E9PKU7	E9PKU7	E9PKU7	GANAB	Neutral alpha-glucosidase AB	16	High	10	23	1	Human	FALSE	0 v 0	NA	NA	0 v 0	NA	NA	0 v 0	NA	NA	0 v 0	NA	NA	NA	NA	NA	NA	NA	NA	NA	NA	NA	NA	NA	NA	NA	NA	NA	NA	NA	NA	NA	NA	NA	NA	NA	NA	NA
E9PLY5	E9PLY5	E9PLY5	E9PLY5	MACF1	Microtubule-actin cross-linking factor 1, isoforms 1/2/3/5 (Fragment)	37	High	45	73	1	Human	FALSE	0 v 0	NA	NA	0 v 0	NA	NA	0 v 0	NA	NA	0 v 0	NA	NA	NA	NA	NA	NA	NA	NA	NA	NA	NA	NA	NA	NA	NA	NA	NA	NA	NA	NA	NA	NA	NA	NA	NA	NA	NA
A0A087X2B2, B2R8N8, E9PMH5, E9PNM6, H0YDY3, Q13490, Q8IZZ0	E9PMH5	E9PMH5	E9PMH5	BIRC2	Baculoviral IAP repeat-containing protein 2	4	High	2	3	2	Human	FALSE	0 v 0	NA	NA	0 v 0	NA	NA	0 v 0	NA	NA	0 v 0	NA	NA	NA	NA	NA	NA	NA	NA	NA	NA	NA	NA	NA	NA	NA	NA	NA	NA	NA	NA	NA	NA	NA	NA	NA	NA	NA
A0A0A0MTE2, E9PMT2	E9PMT2	E9PMT2	E9PMT2	LMO7	LIM domain only protein 7	30	High	32	52	1	Human	FALSE	0 v 0	NA	NA	0 v 0	NA	NA	0 v 0	NA	NA	0 v 0	NA	NA	NA	NA	NA	NA	NA	NA	NA	NA	NA	NA	NA	NA	NA	NA	NA	NA	NA	NA	NA	NA	NA	NA	NA	NA	NA
E9PSH0	E9PSH0	E9PSH0	E9PSH0	CELF1	CUGBP Elav-like family member 1 (Fragment)	21	High	2	2	1	Human	FALSE	0 v 0	NA	NA	0 v 0	NA	NA	0 v 0	NA	NA	0 v 0	NA	NA	NA	NA	NA	NA	NA	NA	NA	NA	NA	NA	NA	NA	NA	NA	NA	NA	NA	NA	NA	NA	NA	NA	NA	NA	NA
F2Z2K7	F2Z2K7	F2Z2K7	F2Z2K7	MRPL10	39S ribosomal protein L10, mitochondrial	40	Medium	1	1	1	Human	FALSE	0 v 0	NA	NA	0 v 0	NA	NA	0 v 0	NA	NA	0 v 0	NA	NA	NA	NA	NA	NA	NA	NA	NA	NA	NA	NA	NA	NA	NA	NA	NA	NA	NA	NA	NA	NA	NA	NA	NA	NA	NA
B7Z4Q2, F5GZ08	F5GZ08	B7Z4Q2	F5GZ08	APLP1	Amyloid beta precursor-like protein 1	1	Medium	1	3	1	Human	FALSE	0 v 0	NA	NA	0 v 0	NA	NA	0 v 0	NA	NA	0 v 0	NA	NA	NA	NA	NA	NA	NA	NA	NA	NA	NA	NA	NA	NA	NA	NA	NA	NA	NA	NA	NA	NA	NA	NA	NA	NA	NA
F5H136, F5H676, F5H726	F5H136	F5H136	F5H136	TCP1	T-complex protein 1 subunit alpha (Fragment)	68	High	8	31	1	Human	FALSE	0 v 0	NA	NA	0 v 0	NA	NA	0 v 0	NA	NA	0 v 0	NA	NA	NA	NA	NA	NA	NA	NA	NA	NA	NA	NA	NA	NA	NA	NA	NA	NA	NA	NA	NA	NA	NA	NA	NA	NA	NA
F5H1D4	F5H1D4	F5H1D4	F5H1D4	ANKLE2	Ankyrin repeat and LEM domain-containing protein 2 (Fragment)	12	High	3	9	1	Human	FALSE	0 v 0	NA	NA	0 v 0	NA	NA	0 v 0	NA	NA	0 v 0	NA	NA	NA	NA	NA	NA	NA	NA	NA	NA	NA	NA	NA	NA	NA	NA	NA	NA	NA	NA	NA	NA	NA	NA	NA	NA	NA
A8K6J9, B4DFD7, B7Z8F4, F5H658, Q14562, Q86X36, Q86YB2	F5H658	B7Z8F4	F5H658	DHX8	RNA helicase (EC 3.6.4.13)	2	High	2	2	1	Human	FALSE	0 v 0	NA	NA	0 v 0	NA	NA	0 v 0	NA	NA	0 v 0	NA	NA	NA	NA	NA	NA	NA	NA	NA	NA	NA	NA	NA	NA	NA	NA	NA	NA	NA	NA	NA	NA	NA	NA	NA	NA	NA
F6IQT5	F6IQT5	F6IQT5	F6IQT5	HLA-A	MHC class I antigen (Fragment)	30	High	9	18	1	Human	FALSE	0 v 0	NA	NA	0 v 0	NA	NA	0 v 0	NA	NA	0 v 0	NA	NA	NA	NA	NA	NA	NA	NA	NA	NA	NA	NA	NA	NA	NA	NA	NA	NA	NA	NA	NA	NA	NA	NA	NA	NA	NA
F8VY02	F8VY02	F8VY02	F8VY02	ERP29	Endoplasmic reticulum resident protein 29	16	High	3	5	1	Human	FALSE	0 v 0	NA	NA	0 v 0	NA	NA	0 v 0	NA	NA	0 v 0	NA	NA	NA	NA	NA	NA	NA	NA	NA	NA	NA	NA	NA	NA	NA	NA	NA	NA	NA	NA	NA	NA	NA	NA	NA	NA	NA
F8WBV7	F8WBV7	F8WBV7	F8WBV7	PLD1	Phospholipase D1	37	Medium	2	2	2	Human	FALSE	0 v 0	NA	NA	0 v 0	NA	NA	0 v 0	NA	NA	0 v 0	NA	NA	NA	NA	NA	NA	NA	NA	NA	NA	NA	NA	NA	NA	NA	NA	NA	NA	NA	NA	NA	NA	NA	NA	NA	NA	NA
F8WCI5	F8WCI5	F8WCI5	F8WCI5	C3orf33	Protein C3orf33	5	Medium	1	1	1	Human	FALSE	0 v 0	NA	NA	0 v 0	NA	NA	0 v 0	NA	NA	0 v 0	NA	NA	NA	NA	NA	NA	NA	NA	NA	NA	NA	NA	NA	NA	NA	NA	NA	NA	NA	NA	NA	NA	NA	NA	NA	NA	NA
F8WED0	F8WED0	F8WED0	F8WED0	NOP58	Nucleolar protein 58	53	High	4	9	1	Human	FALSE	0 v 0	NA	NA	0 v 0	NA	NA	0 v 0	NA	NA	0 v 0	NA	NA	NA	NA	NA	NA	NA	NA	NA	NA	NA	NA	NA	NA	NA	NA	NA	NA	NA	NA	NA	NA	NA	NA	NA	NA	NA
G3V203	G3V203	G3V203	G3V203	RPL18	60S ribosomal protein L18 (Ribosomal protein L18, isoform CRA_b)	49	High	8	45	1	Human	FALSE	0 v 0	NA	NA	0 v 0	NA	NA	0 v 0	NA	NA	0 v 0	NA	NA	NA	NA	NA	NA	NA	NA	NA	NA	NA	NA	NA	NA	NA	NA	NA	NA	NA	NA	NA	NA	NA	NA	NA	NA	NA
G3V2R1	G3V2R1	G3V2R1	G3V2R1	SAMD4A	Protein Smaug homolog 1 (Sterile alpha motif domain containing 4A, isoform CRA_a)	8	Medium	2	2	2	Human	FALSE	0 v 0	NA	NA	0 v 0	NA	NA	0 v 0	NA	NA	0 v 0	NA	NA	NA	NA	NA	NA	NA	NA	NA	NA	NA	NA	NA	NA	NA	NA	NA	NA	NA	NA	NA	NA	NA	NA	NA	NA	NA
G3V3T6	G3V3T6	G3V3T6	G3V3T6	ATXN3	Ataxin-3 (Fragment)	24	High	2	3	1	Human	FALSE	0 v 0	NA	NA	0 v 0	NA	NA	0 v 0	NA	NA	0 v 0	NA	NA	NA	NA	NA	NA	NA	NA	NA	NA	NA	NA	NA	NA	NA	NA	NA	NA	NA	NA	NA	NA	NA	NA	NA	NA	NA
G4XFZ7	G4XFZ7	G4XFZ7	G4XFZ7	HLA-A	MHC class I antigen (Fragment)	21	High	3	6	1	Human	FALSE	0 v 0	NA	NA	0 v 0	NA	NA	0 v 0	NA	NA	0 v 0	NA	NA	NA	NA	NA	NA	NA	NA	NA	NA	NA	NA	NA	NA	NA	NA	NA	NA	NA	NA	NA	NA	NA	NA	NA	NA	NA
G5EKE5, Q05CN4	G5EKE5	Q05CN4	G5EKE5	PPFIBP1-ALK	Tyrosine-protein kinase receptor (EC 2.7.10.1)	4	High	3	3	1	Human	FALSE	0 v 0	NA	NA	0 v 0	NA	NA	0 v 0	NA	NA	0 v 0	NA	NA	NA	NA	NA	NA	NA	NA	NA	NA	NA	NA	NA	NA	NA	NA	NA	NA	NA	NA	NA	NA	NA	NA	NA	NA	NA
H0Y3B9	H0Y3B9	H0Y3B9	H0Y3B9	KCTD2	BTB/POZ domain-containing protein KCTD2	31	Medium	1	1	1	Human	FALSE	0 v 0	NA	NA	0 v 0	NA	NA	0 v 0	NA	NA	0 v 0	NA	NA	NA	NA	NA	NA	NA	NA	NA	NA	NA	NA	NA	NA	NA	NA	NA	NA	NA	NA	NA	NA	NA	NA	NA	NA	NA
H0Y8H2	H0Y8H2	H0Y8H2	H0Y8H2	KIF2A	Kinesin-like protein KIF2A (Fragment)	18	High	3	7	1	Human	FALSE	0 v 0	NA	NA	0 v 0	NA	NA	0 v 0	NA	NA	0 v 0	NA	NA	NA	NA	NA	NA	NA	NA	NA	NA	NA	NA	NA	NA	NA	NA	NA	NA	NA	NA	NA	NA	NA	NA	NA	NA	NA
H0Y8P0	H0Y8P0	H0Y8P0	H0Y8P0	TBC1D1	TBC1 domain family member 1 (Fragment)	1	Medium	1	1	1	Human	FALSE	0 v 0	NA	NA	0 v 0	NA	NA	0 v 0	NA	NA	0 v 0	NA	NA	NA	NA	NA	NA	NA	NA	NA	NA	NA	NA	NA	NA	NA	NA	NA	NA	NA	NA	NA	NA	NA	NA	NA	NA	NA
H0Y9C2	H0Y9C2	H0Y9C2	H0Y9C2	CAMK2D	Calcium/calmodulin-dependent protein kinase type II subunit delta (Fragment)	48	High	7	17	1	Human	FALSE	0 v 0	NA	NA	0 v 0	NA	NA	0 v 0	NA	NA	0 v 0	NA	NA	NA	NA	NA	NA	NA	NA	NA	NA	NA	NA	NA	NA	NA	NA	NA	NA	NA	NA	NA	NA	NA	NA	NA	NA	NA
H0Y9N9	H0Y9N9	H0Y9N9	H0Y9N9	LRBA	Lipopolysaccharide-responsive and beige-like anchor protein (Fragment)	24	High	3	3	1	Human	FALSE	0 v 0	NA	NA	0 v 0	NA	NA	0 v 0	NA	NA	0 v 0	NA	NA	NA	NA	NA	NA	NA	NA	NA	NA	NA	NA	NA	NA	NA	NA	NA	NA	NA	NA	NA	NA	NA	NA	NA	NA	NA
H0YCG9	H0YCG9	H0YCG9	H0YCG9	WLS	Protein wntless homolog (Fragment)	19	High	2	2	2	Human	FALSE	0 v 0	NA	NA	0 v 0	NA	NA	0 v 0	NA	NA	0 v 0	NA	NA	NA	NA	NA	NA	NA	NA	NA	NA	NA	NA	NA	NA	NA	NA	NA	NA	NA	NA	NA	NA	NA	NA	NA	NA	NA
H0YCK1	H0YCK1	H0YCK1	H0YCK1	PUM1	Pumilio homolog 1 (Fragment)	11	Medium	1	2	1	Human	FALSE	0 v 0	NA	NA	0 v 0	NA	NA	0 v 0	NA	NA	0 v 0	NA	NA	NA	NA	NA	NA	NA	NA	NA	NA	NA	NA	NA	NA	NA	NA	NA	NA	NA	NA	NA	NA	NA	NA	NA	NA	NA
E9PMV1, H0YDN1	H0YDN1	H0YDN1	H0YDN1	PLEC	Plectin	42	High	121	240	1	Human	FALSE	0 v 0	NA	NA	0 v 0	NA	NA	0 v 0	NA	NA	0 v 0	NA	NA	NA	NA	NA	NA	NA	NA	NA	NA	NA	NA	NA	NA	NA	NA	NA	NA	NA	NA	NA	NA	NA	NA	NA	NA	NA
H0YE64	H0YE64	H0YE64	H0YE64	DDHD2	Phospholipase DDHD2 (Fragment)	32	High	2	3	1	Human	FALSE	0 v 0	NA	NA	0 v 0	NA	NA	0 v 0	NA	NA	0 v 0	NA	NA	NA	NA	NA	NA	NA	NA	NA	NA	NA	NA	NA	NA	NA	NA	NA	NA	NA	NA	NA	NA	NA	NA	NA	NA	NA
H0YEQ2	H0YEQ2	H0YEQ2	H0YEQ2	ARRB1	Beta-arrestin-1 (Fragment)	25	Medium	1	1	1	Human	FALSE	0 v 0	NA	NA	0 v 0	NA	NA	0 v 0	NA	NA	0 v 0	NA	NA	NA	NA	NA	NA	NA	NA	NA	NA	NA	NA	NA	NA	NA	NA	NA	NA	NA	NA	NA	NA	NA	NA	NA	NA	NA
H0YIG3	H0YIG3	H0YIG3	H0YIG3	KRT72	Keratin, type II cytoskeletal 72 (Fragment)	15	High	2	11	1	Human	FALSE	0 v 0	NA	NA	0 v 0	NA	NA	0 v 0	NA	NA	0 v 0	NA	NA	NA	NA	NA	NA	NA	NA	NA	NA	NA	NA	NA	NA	NA	NA	NA	NA	NA	NA	NA	NA	NA	NA	NA	NA	NA
H0YMX3	H0YMX3	H0YMX3	H0YMX3	LINGO1	Leucine-rich repeat and immunoglobulin-like domain-containing nogo receptor-interacting protein 1 (Fragment)	2	Medium	1	3	1	Human	FALSE	0 v 0	NA	NA	0 v 0	NA	NA	0 v 0	NA	NA	0 v 0	NA	NA	NA	NA	NA	NA	NA	NA	NA	NA	NA	NA	NA	NA	NA	NA	NA	NA	NA	NA	NA	NA	NA	NA	NA	NA	NA
H3BMT8	H3BMT8	H3BMT8	H3BMT8	BLOC1S6	Biogenesis of lysosome-related organelles complex 1 subunit 6	17	Medium	1	1	1	Human	FALSE	0 v 0	NA	NA	0 v 0	NA	NA	0 v 0	NA	NA	0 v 0	NA	NA	NA	NA	NA	NA	NA	NA	NA	NA	NA	NA	NA	NA	NA	NA	NA	NA	NA	NA	NA	NA	NA	NA	NA	NA	NA
H3BNI4	H3BNI4	H3BNI4	H3BNI4	ATP6V0C	V-type proton ATPase proteolipid subunit	10	Medium	1	2	1	Human	FALSE	0 v 0	NA	NA	0 v 0	NA	NA	0 v 0	NA	NA	0 v 0	NA	NA	NA	NA	NA	NA	NA	NA	NA	NA	NA	NA	NA	NA	NA	NA	NA	NA	NA	NA	NA	NA	NA	NA	NA	NA	NA
H3BV99	H3BV99	H3BV99	H3BV99	SNAP23	Synaptosomal-associated protein (Fragment)	49	High	5	19	1	Human	FALSE	0 v 0	NA	NA	0 v 0	NA	NA	0 v 0	NA	NA	0 v 0	NA	NA	NA	NA	NA	NA	NA	NA	NA	NA	NA	NA	NA	NA	NA	NA	NA	NA	NA	NA	NA	NA	NA	NA	NA	NA	NA
H7BY36	H7BY36	H7BY36	H7BY36	EWSR1	RNA-binding protein EWS (Fragment)	19	High	5	14	1	Human	FALSE	0 v 0	NA	NA	0 v 0	NA	NA	0 v 0	NA	NA	0 v 0	NA	NA	NA	NA	NA	NA	NA	NA	NA	NA	NA	NA	NA	NA	NA	NA	NA	NA	NA	NA	NA	NA	NA	NA	NA	NA	NA
H7C0J3	H7C0J3	H7C0J3	H7C0J3	CHD3	Chromodomain-helicase-DNA-binding protein 3 (Fragment)	4	High	1	2	1	Human	FALSE	0 v 0	NA	NA	0 v 0	NA	NA	0 v 0	NA	NA	0 v 0	NA	NA	NA	NA	NA	NA	NA	NA	NA	NA	NA	NA	NA	NA	NA	NA	NA	NA	NA	NA	NA	NA	NA	NA	NA	NA	NA
H7C0Z9	H7C0Z9	H7C0Z9	H7C0Z9	HDAC6	Histone deacetylase 6 (Fragment)	82	High	4	73	1	Human	FALSE	0 v 0	NA	NA	0 v 0	NA	NA	0 v 0	NA	NA	0 v 0	NA	NA	NA	NA	NA	NA	NA	NA	NA	NA	NA	NA	NA	NA	NA	NA	NA	NA	NA	NA	NA	NA	NA	NA	NA	NA	NA
H7C381	H7C381	H7C381	H7C381	COL11A1	Collagen alpha-1(XI) chain (Fragment)	7	Medium	1	1	1	Human	FALSE	0 v 0	NA	NA	0 v 0	NA	NA	0 v 0	NA	NA	0 v 0	NA	NA	NA	NA	NA	NA	NA	NA	NA	NA	NA	NA	NA	NA	NA	NA	NA	NA	NA	NA	NA	NA	NA	NA	NA	NA	NA
H7C3R4	H7C3R4	H7C3R4	H7C3R4	WDR62	WD repeat-containing protein 62 (Fragment)	14	High	4	5	1	Human	FALSE	0 v 0	NA	NA	0 v 0	NA	NA	0 v 0	NA	NA	0 v 0	NA	NA	NA	NA	NA	NA	NA	NA	NA	NA	NA	NA	NA	NA	NA	NA	NA	NA	NA	NA	NA	NA	NA	NA	NA	NA	NA
I6NN77, V5NQT4	I6NN77	V5NQT4	I6NN77	HLA-B	MHC class I antigen (Fragment)	17	High	2	5	0	Human	FALSE	0 v 0	NA	NA	0 v 0	NA	NA	0 v 0	NA	NA	0 v 0	NA	NA	NA	NA	NA	NA	NA	NA	NA	NA	NA	NA	NA	NA	NA	NA	NA	NA	NA	NA	NA	NA	NA	NA	NA	NA	NA
J3KSA7	J3KSA7	J3KSA7	J3KSA7	MBD2	Methyl-CpG-binding domain protein 2 (Fragment)	19	High	2	4	1	Human	FALSE	0 v 0	NA	NA	0 v 0	NA	NA	0 v 0	NA	NA	0 v 0	NA	NA	NA	NA	NA	NA	NA	NA	NA	NA	NA	NA	NA	NA	NA	NA	NA	NA	NA	NA	NA	NA	NA	NA	NA	NA	NA
K7EPW1	K7EPW1	K7EPW1	K7EPW1	RANBP3	Ran-binding protein 3	7	Medium	1	1	1	Human	FALSE	0 v 0	NA	NA	0 v 0	NA	NA	0 v 0	NA	NA	0 v 0	NA	NA	NA	NA	NA	NA	NA	NA	NA	NA	NA	NA	NA	NA	NA	NA	NA	NA	NA	NA	NA	NA	NA	NA	NA	NA	NA
K7EQA0	K7EQA0	K7EQA0	K7EQA0	RFX2	DNA-binding protein RFX2 (Fragment)	5	Medium	1	1	1	Human	FALSE	0 v 0	NA	NA	0 v 0	NA	NA	0 v 0	NA	NA	0 v 0	NA	NA	NA	NA	NA	NA	NA	NA	NA	NA	NA	NA	NA	NA	NA	NA	NA	NA	NA	NA	NA	NA	NA	NA	NA	NA	NA
K7ER90	K7ER90	K7ER90	K7ER90	EIF3G	Eukaryotic translation initiation factor 3 subunit G (Fragment)	42	High	9	27	1	Human	FALSE	0 v 0	NA	NA	0 v 0	NA	NA	0 v 0	NA	NA	0 v 0	NA	NA	NA	NA	NA	NA	NA	NA	NA	NA	NA	NA	NA	NA	NA	NA	NA	NA	NA	NA	NA	NA	NA	NA	NA	NA	NA
L8E7A6	L8E7A6	L8E7A6	L8E7A6	PAX6	Alternative protein PAX6	32	Medium	1	1	1	Human	FALSE	0 v 0	NA	NA	0 v 0	NA	NA	0 v 0	NA	NA	0 v 0	NA	NA	NA	NA	NA	NA	NA	NA	NA	NA	NA	NA	NA	NA	NA	NA	NA	NA	NA	NA	NA	NA	NA	NA	NA	NA	NA
L8E8D0	L8E8D0	L8E8D0	L8E8D0	ATRX	Alternative protein ATRX	10	Medium	1	2	1	Human	FALSE	0 v 0	NA	NA	0 v 0	NA	NA	0 v 0	NA	NA	0 v 0	NA	NA	NA	NA	NA	NA	NA	NA	NA	NA	NA	NA	NA	NA	NA	NA	NA	NA	NA	NA	NA	NA	NA	NA	NA	NA	NA
L8E8V8	L8E8V8	L8E8V8	L8E8V8	C1orf106	Alternative protein C1orf106	9	Medium	1	4	1	Human	FALSE	0 v 0	NA	NA	0 v 0	NA	NA	0 v 0	NA	NA	0 v 0	NA	NA	NA	NA	NA	NA	NA	NA	NA	NA	NA	NA	NA	NA	NA	NA	NA	NA	NA	NA	NA	NA	NA	NA	NA	NA	NA
L8E8W0	L8E8W0	L8E8W0	L8E8W0	CECR2	Alternative protein CECR2	6	Medium	1	1	1	Human	FALSE	0 v 0	NA	NA	0 v 0	NA	NA	0 v 0	NA	NA	0 v 0	NA	NA	NA	NA	NA	NA	NA	NA	NA	NA	NA	NA	NA	NA	NA	NA	NA	NA	NA	NA	NA	NA	NA	NA	NA	NA	NA
L8E9L0	L8E9L0	L8E9L0	L8E9L0	DCUN1D2	Alternative protein DCUN1D2	17	Medium	1	1	1	Human	FALSE	0 v 0	NA	NA	0 v 0	NA	NA	0 v 0	NA	NA	0 v 0	NA	NA	NA	NA	NA	NA	NA	NA	NA	NA	NA	NA	NA	NA	NA	NA	NA	NA	NA	NA	NA	NA	NA	NA	NA	NA	NA
L8EAA9	L8EAA9	L8EAA9	L8EAA9	TAF1	Alternative protein TAF1	48	Medium	1	1	1	Human	FALSE	0 v 0	NA	NA	0 v 0	NA	NA	0 v 0	NA	NA	0 v 0	NA	NA	NA	NA	NA	NA	NA	NA	NA	NA	NA	NA	NA	NA	NA	NA	NA	NA	NA	NA	NA	NA	NA	NA	NA	NA	NA
A0A024R570, A0A024R5D2, A0A024R5E3, A0A5F9ZHS3, E7EN32, G9G6R5, O00255, Q9UE24	O00255	A0A024R570	O00255	MEN1	Menin	2	High	1	1	1	Human	FALSE	0 v 0	NA	NA	0 v 0	NA	NA	0 v 0	NA	NA	0 v 0	NA	NA	NA	NA	NA	NA	NA	NA	NA	NA	NA	NA	NA	NA	NA	NA	NA	NA	NA	NA	NA	NA	NA	NA	NA	NA	NA
A0A0S2Z4Q9, O00257	A0A0S2Z5B2	A0A0S2Z5B2	O00257	CBX4	E3 SUMO-protein ligase CBX4 (EC 2.3.2.-) (Chromobox protein homolog 4) (Polycomb 2 homolog) (Pc2) (hPc2)	3	High	1	1	1	Human	FALSE	0 v 0	NA	NA	0 v 0	NA	NA	0 v 0	NA	NA	0 v 0	NA	NA	NA	NA	NA	NA	NA	NA	NA	NA	NA	NA	NA	NA	NA	NA	NA	NA	NA	NA	NA	NA	NA	NA	NA	NA	NA
A0A0G2JRY5, O00268, V9GY14	O00268	V9GY14	O00268	TAF4	Transcription initiation factor TFIID subunit 4 (RNA polymerase II TBP-associated factor subunit C) (TBP-associated factor 4) (Transcription initiation factor TFIID 130 kDa subunit) (TAF(II)130) (TAFII-130) (TAFII130) (Transcription initiation factor TFIID 135 kDa subunit) (TAF(II)135) (TAFII-135) (TAFII135)	1	Medium	1	1	1	Human	FALSE	0 v 0	NA	NA	0 v 0	NA	NA	0 v 0	NA	NA	0 v 0	NA	NA	NA	NA	NA	NA	NA	NA	NA	NA	NA	NA	NA	NA	NA	NA	NA	NA	NA	NA	NA	NA	NA	NA	NA	NA	NA
E5RFU3, E5RK00, O00399	O00399	O00399	O00399	DCTN6	Dynactin subunit 6 (Dynactin subunit p27) (Protein WS-3)	26	High	5	5	5	Human	FALSE	0 v 0	NA	NA	0 v 0	NA	NA	0 v 0	NA	NA	0 v 0	NA	NA	NA	NA	NA	NA	NA	NA	NA	NA	NA	NA	NA	NA	NA	NA	NA	NA	NA	NA	NA	NA	NA	NA	NA	NA	NA
A4D0Y1, A8K180, O00401	O00401	O00401	O00401	WASL	Neural Wiskott-Aldrich syndrome protein (N-WASP)	3	High	2	3	2	Human	FALSE	0 v 0	NA	NA	0 v 0	NA	NA	0 v 0	NA	NA	0 v 0	NA	NA	NA	NA	NA	NA	NA	NA	NA	NA	NA	NA	NA	NA	NA	NA	NA	NA	NA	NA	NA	NA	NA	NA	NA	NA	NA
A0A3B3IU69, B3KXA3, B7Z650, F8W717, G3V3N9, G3V500, H0YJK4, O00423	O00423	A0A3B3IU69	O00423	EML1	Echinoderm microtubule-associated protein-like 1 (EMAP-1) (HuEMAP-1)	1	High	1	3	1	Human	FALSE	0 v 0	NA	NA	0 v 0	NA	NA	0 v 0	NA	NA	0 v 0	NA	NA	NA	NA	NA	NA	NA	NA	NA	NA	NA	NA	NA	NA	NA	NA	NA	NA	NA	NA	NA	NA	NA	NA	NA	NA	NA
B4DYR6, D3DUW5, D3DUW6, D3DUW7, O00429	O00429	O00429	O00429	DNM1L	Dynamin-1-like protein (EC 3.6.5.5) (Dnm1p/Vps1p-like protein) (DVLP) (Dynamin family member proline-rich carboxyl-terminal domain less) (Dymple) (Dynamin-like protein) (Dynamin-like protein 4) (Dynamin-like protein IV) (HdynIV) (Dynamin-related protein 1)	1	Medium	1	1	1	Human	FALSE	0 v 0	NA	NA	0 v 0	NA	NA	0 v 0	NA	NA	0 v 0	NA	NA	NA	NA	NA	NA	NA	NA	NA	NA	NA	NA	NA	NA	NA	NA	NA	NA	NA	NA	NA	NA	NA	NA	NA	NA	NA
A0A6Q8PFA5, A0A6Q8PH75, A0A6Q8PHD2, C9JA65, C9JLG5, O00458, Q75M98, Q75M99	O00458	O00458	O00458	IFRD1	Interferon-related developmental regulator 1 (Nerve growth factor-inducible protein PC4)	5	High	1	1	1	Human	FALSE	0 v 0	NA	NA	0 v 0	NA	NA	0 v 0	NA	NA	0 v 0	NA	NA	NA	NA	NA	NA	NA	NA	NA	NA	NA	NA	NA	NA	NA	NA	NA	NA	NA	NA	NA	NA	NA	NA	NA	NA	NA
F8W785, O00461	O00461	O00461	O00461	GOLIM4	Golgi integral membrane protein 4 (Golgi integral membrane protein, cis) (GIMPc) (Golgi phosphoprotein 4) (Golgi-localized phosphoprotein of 130 kDa) (Golgi phosphoprotein of 130 kDa)	3	High	2	3	2	Human	FALSE	0 v 0	NA	NA	0 v 0	NA	NA	0 v 0	NA	NA	0 v 0	NA	NA	NA	NA	NA	NA	NA	NA	NA	NA	NA	NA	NA	NA	NA	NA	NA	NA	NA	NA	NA	NA	NA	NA	NA	NA	NA
B4DHG3, C9JXZ0, E7ETU9, O00469, Q96AR9	O00469	E7ETU9	O00469	PLOD2	Procollagen-lysine,2-oxoglutarate 5-dioxygenase 2 (EC 1.14.11.4) (Lysyl hydroxylase 2) (LH2)	8	High	4	5	4	Human	FALSE	0 v 0	NA	NA	0 v 0	NA	NA	0 v 0	NA	NA	0 v 0	NA	NA	NA	NA	NA	NA	NA	NA	NA	NA	NA	NA	NA	NA	NA	NA	NA	NA	NA	NA	NA	NA	NA	NA	NA	NA	NA
D6RC27, O00472	O00472	O00472	O00472	ELL2	RNA polymerase II elongation factor ELL2	3	Medium	2	3	2	Human	FALSE	0 v 0	NA	NA	0 v 0	NA	NA	0 v 0	NA	NA	0 v 0	NA	NA	NA	NA	NA	NA	NA	NA	NA	NA	NA	NA	NA	NA	NA	NA	NA	NA	NA	NA	NA	NA	NA	NA	NA	NA	NA
A6PVC0, A8K547, E7EPR2, E9PFB8, O00481	O00481	O00481	O00481	BTN3A1	Butyrophilin subfamily 3 member A1 (CD antigen CD277)	3	Medium	1	1	1	Human	FALSE	0 v 0	NA	NA	0 v 0	NA	NA	0 v 0	NA	NA	0 v 0	NA	NA	NA	NA	NA	NA	NA	NA	NA	NA	NA	NA	NA	NA	NA	NA	NA	NA	NA	NA	NA	NA	NA	NA	NA	NA	NA
A0A804HI55, A0A804HIV1, O00512, Q1JQ81	A0A024QYY4	A0A804HIV1	O00512	BCL9	B-cell CLL/lymphoma 9 protein (B-cell lymphoma 9 protein) (Bcl-9) (Protein legless homolog)	3	Medium	2	2	2	Human	FALSE	0 v 0	NA	NA	0 v 0	NA	NA	0 v 0	NA	NA	0 v 0	NA	NA	NA	NA	NA	NA	NA	NA	NA	NA	NA	NA	NA	NA	NA	NA	NA	NA	NA	NA	NA	NA	NA	NA	NA	NA	NA
B4DI61, O00622, Q53FA4, Q9UID7	O00622	Q53FA4	O00622	CCN1	CCN family member 1 (Cellular communication network factor 1) (Cysteine-rich angiogenic inducer 61) (Insulin-like growth factor-binding protein 10) (IBP-10) (IGF-binding protein 10) (IGFBP-10) (Protein CYR61) (Protein GIG1)	6	High	2	5	2	Human	FALSE	0 v 0	NA	NA	0 v 0	NA	NA	0 v 0	NA	NA	0 v 0	NA	NA	NA	NA	NA	NA	NA	NA	NA	NA	NA	NA	NA	NA	NA	NA	NA	NA	NA	NA	NA	NA	NA	NA	NA	NA	NA
A0A7I2V333, A0A7I2V340, A0A7I2YQ95, H7C4F6, O00629	O00629	O00629	O00629	KPNA4	Importin subunit alpha-3 (Importin alpha Q1) (Qip1) (Karyopherin subunit alpha-4)	14	High	5	11	2	Human	FALSE	0 v 0	NA	NA	0 v 0	NA	NA	0 v 0	NA	NA	0 v 0	NA	NA	NA	NA	NA	NA	NA	NA	NA	NA	NA	NA	NA	NA	NA	NA	NA	NA	NA	NA	NA	NA	NA	NA	NA	NA	NA
O00635, Q59EA5	O00635	O00635	O00635	TRIM38	E3 ubiquitin-protein ligase TRIM38 (EC 2.3.2.27) (RING finger protein 15) (Tripartite motif-containing protein 38) (Zinc finger protein RoRet)	5	High	2	3	2	Human	FALSE	0 v 0	NA	NA	0 v 0	NA	NA	0 v 0	NA	NA	0 v 0	NA	NA	NA	NA	NA	NA	NA	NA	NA	NA	NA	NA	NA	NA	NA	NA	NA	NA	NA	NA	NA	NA	NA	NA	NA	NA	NA
O00763, S4R3S7	O00763	O00763	O00763	ACACB	Acetyl-CoA carboxylase 2 (EC 6.4.1.2) (ACC-beta)	4	High	9	27	1	Human	FALSE	0 v 0	NA	NA	0 v 0	NA	NA	0 v 0	NA	NA	0 v 0	NA	NA	NA	NA	NA	NA	NA	NA	NA	NA	NA	NA	NA	NA	NA	NA	NA	NA	NA	NA	NA	NA	NA	NA	NA	NA	NA
F2Z2Y4, G1UI32, O00764	O00764	G1UI32	O00764	PDXK	Pyridoxal kinase (EC 2.7.1.35) (Pyridoxine kinase)	5	High	1	1	1	Human	FALSE	0 v 0	NA	NA	0 v 0	NA	NA	0 v 0	NA	NA	0 v 0	NA	NA	NA	NA	NA	NA	NA	NA	NA	NA	NA	NA	NA	NA	NA	NA	NA	NA	NA	NA	NA	NA	NA	NA	NA	NA	NA
G3V5K2, O14524	O14524	O14524	O14524	NEMP1	Nuclear envelope integral membrane protein 1	4	High	2	2	2	Human	FALSE	0 v 0	NA	NA	0 v 0	NA	NA	0 v 0	NA	NA	0 v 0	NA	NA	NA	NA	NA	NA	NA	NA	NA	NA	NA	NA	NA	NA	NA	NA	NA	NA	NA	NA	NA	NA	NA	NA	NA	NA	NA
H3BNK3, O14561	O14561	H3BNK3	O14561	NDUFAB1	Acyl carrier protein, mitochondrial (ACP) (CI-SDAP) (NADH-ubiquinone oxidoreductase 9.6 kDa subunit)	10	High	1	1	1	Human	FALSE	0 v 0	NA	NA	0 v 0	NA	NA	0 v 0	NA	NA	0 v 0	NA	NA	NA	NA	NA	NA	NA	NA	NA	NA	NA	NA	NA	NA	NA	NA	NA	NA	NA	NA	NA	NA	NA	NA	NA	NA	NA
D6RDH5, O14610	O14610	D6RDH5	O14610	GNGT2	Guanine nucleotide-binding protein G(I)/G(S)/G(O) subunit gamma-T2 (G gamma-C) (G-gamma-8) (G-gamma-9) (Guanine nucleotide binding protein gamma transducing activity polypeptide 2)	12	High	1	1	1	Human	FALSE	0 v 0	NA	NA	0 v 0	NA	NA	0 v 0	NA	NA	0 v 0	NA	NA	NA	NA	NA	NA	NA	NA	NA	NA	NA	NA	NA	NA	NA	NA	NA	NA	NA	NA	NA	NA	NA	NA	NA	NA	NA
A0A0U1U562, B4DQZ2, B7Z1Y7, B7Z8H2, H0Y2T8, O14717	Q6ICS7	B7Z1Y7	O14717	TRDMT1	tRNA (cytosine(38)-C(5))-methyltransferase (EC 2.1.1.204) (DNA (cytosine-5)-methyltransferase-like protein 2) (Dnmt2) (DNA methyltransferase homolog HsaIIP) (DNA MTase homolog HsaIIP) (M.HsaIIP) (PuMet)	4	Medium	1	2	1	Human	FALSE	0 v 0	NA	NA	0 v 0	NA	NA	0 v 0	NA	NA	0 v 0	NA	NA	NA	NA	NA	NA	NA	NA	NA	NA	NA	NA	NA	NA	NA	NA	NA	NA	NA	NA	NA	NA	NA	NA	NA	NA	NA
A5YM44, A7E2A2, C9JLV4, O14727	O14727	C9JLV4	O14727	APAF1	Apoptotic protease-activating factor 1 (APAF-1)	0	Medium	1	1	1	Human	FALSE	0 v 0	NA	NA	0 v 0	NA	NA	0 v 0	NA	NA	0 v 0	NA	NA	NA	NA	NA	NA	NA	NA	NA	NA	NA	NA	NA	NA	NA	NA	NA	NA	NA	NA	NA	NA	NA	NA	NA	NA	NA
O14729, O14794, Q66K75	O14729	O14729	O14729		Smooth muscle myosin heavy chain SM2 (Fragment)	10	High	7	20	2	Human	FALSE	0 v 0	NA	NA	0 v 0	NA	NA	0 v 0	NA	NA	0 v 0	NA	NA	NA	NA	NA	NA	NA	NA	NA	NA	NA	NA	NA	NA	NA	NA	NA	NA	NA	NA	NA	NA	NA	NA	NA	NA	NA
A0A494C0N6, B4DQG0, E9PRD4, O14734, Q6FHI2	O14734	B4DQG0	O14734	ACOT8	Acyl-coenzyme A thioesterase 8 (Acyl-CoA thioesterase 8) (EC 3.1.2.1) (EC 3.1.2.11) (EC 3.1.2.2) (EC 3.1.2.3) (EC 3.1.2.5) (Choloyl-coenzyme A thioesterase) (EC 3.1.2.27) (HIV-Nef-associated acyl-CoA thioesterase) (Peroxisomal acyl-CoA thioesterase 2) (PTE-2) (Peroxisomal acyl-coenzyme A thioester hydrolase 1) (PTE-1) (Peroxisomal long-chain acyl-CoA thioesterase 1) (Thioesterase II) (hACTE-III) …	3	Medium	1	2	1	Human	FALSE	0 v 0	NA	NA	0 v 0	NA	NA	0 v 0	NA	NA	0 v 0	NA	NA	NA	NA	NA	NA	NA	NA	NA	NA	NA	NA	NA	NA	NA	NA	NA	NA	NA	NA	NA	NA	NA	NA	NA	NA	NA
B3KSW0, B3KY94, H3BUR9, O14735, Q53HA5	O14735	H3BUR9	O14735	CDIPT	CDP-diacylglycerol--inositol 3-phosphatidyltransferase (EC 2.7.8.11) (Phosphatidylinositol synthase) (PI synthase) (PtdIns synthase)	8	High	2	2	2	Human	FALSE	0 v 0	NA	NA	0 v 0	NA	NA	0 v 0	NA	NA	0 v 0	NA	NA	NA	NA	NA	NA	NA	NA	NA	NA	NA	NA	NA	NA	NA	NA	NA	NA	NA	NA	NA	NA	NA	NA	NA	NA	NA
O14777, Q05DQ6	A8K031	A8K031	O14777	NDC80	Kinetochore protein NDC80 homolog (Highly expressed in cancer protein) (Kinetochore protein Hec1) (HsHec1) (Kinetochore-associated protein 2) (Retinoblastoma-associated protein HEC)	6	High	4	4	4	Human	FALSE	0 v 0	NA	NA	0 v 0	NA	NA	0 v 0	NA	NA	0 v 0	NA	NA	NA	NA	NA	NA	NA	NA	NA	NA	NA	NA	NA	NA	NA	NA	NA	NA	NA	NA	NA	NA	NA	NA	NA	NA	NA
A0A0U1RRL2, B1AM27, B4DL44, O14795, Q4LE73	O14795	B1AM27	O14795	UNC13B	Protein unc-13 homolog B (Munc13-2) (munc13)	5	High	7	8	1	Human	FALSE	0 v 0	NA	NA	0 v 0	NA	NA	0 v 0	NA	NA	0 v 0	NA	NA	NA	NA	NA	NA	NA	NA	NA	NA	NA	NA	NA	NA	NA	NA	NA	NA	NA	NA	NA	NA	NA	NA	NA	NA	NA
O14804	O14804	O14804	O14804	TAAR5	Trace amine-associated receptor 5 (TaR-5) (Trace amine receptor 5) (hTaar5) (Putative neurotransmitter receptor)	2	Medium	1	1	1	Human	FALSE	0 v 0	NA	NA	0 v 0	NA	NA	0 v 0	NA	NA	0 v 0	NA	NA	NA	NA	NA	NA	NA	NA	NA	NA	NA	NA	NA	NA	NA	NA	NA	NA	NA	NA	NA	NA	NA	NA	NA	NA	NA
O14845	O14845	O14845	O14845		Zinc finger protein (Fragment)	41	Medium	1	1	1	Human	FALSE	0 v 0	NA	NA	0 v 0	NA	NA	0 v 0	NA	NA	0 v 0	NA	NA	NA	NA	NA	NA	NA	NA	NA	NA	NA	NA	NA	NA	NA	NA	NA	NA	NA	NA	NA	NA	NA	NA	NA	NA	NA
A0A2X0U4L4, H0YAN8, O15013	O15013	H0YAN8	O15013	ARHGEF10	Rho guanine nucleotide exchange factor 10	1	High	2	2	2	Human	FALSE	0 v 0	NA	NA	0 v 0	NA	NA	0 v 0	NA	NA	0 v 0	NA	NA	NA	NA	NA	NA	NA	NA	NA	NA	NA	NA	NA	NA	NA	NA	NA	NA	NA	NA	NA	NA	NA	NA	NA	NA	NA
O15040, Q6ZS54	O15040	Q6ZS54	O15040	TECPR2	Tectonin beta-propeller repeat-containing protein 2 (WD repeat-containing protein KIAA0329/KIAA0297)	1	High	1	1	1	Human	FALSE	0 v 0	NA	NA	0 v 0	NA	NA	0 v 0	NA	NA	0 v 0	NA	NA	NA	NA	NA	NA	NA	NA	NA	NA	NA	NA	NA	NA	NA	NA	NA	NA	NA	NA	NA	NA	NA	NA	NA	NA	NA
O15049	O15049	O15049	O15049	N4BP3	NEDD4-binding protein 3 (N4BP3)	2	Medium	2	3	2	Human	FALSE	0 v 0	NA	NA	0 v 0	NA	NA	0 v 0	NA	NA	0 v 0	NA	NA	NA	NA	NA	NA	NA	NA	NA	NA	NA	NA	NA	NA	NA	NA	NA	NA	NA	NA	NA	NA	NA	NA	NA	NA	NA
A0A0A0MS86, A0A5F9ZHU6, A0A5F9ZHV7, A0A6Q8PG44, A0A6Q8PGA1, A0A6Q8PGB1, A0A6Q8PGC3, A0A6Q8PGP6, A0A6Q8PGQ4, A0A6Q8PH24, A0A6Q8PH78, F8VS29, J3KNF5, O15078, Q05BJ6	O15078	A0A6Q8PGB1	O15078	CEP290	Centrosomal protein of 290 kDa (Cep290) (Bardet-Biedl syndrome 14 protein) (Cancer/testis antigen 87) (CT87) (Nephrocystin-6) (Tumor antigen se2-2)	1	High	3	3	3	Human	FALSE	0 v 0	NA	NA	0 v 0	NA	NA	0 v 0	NA	NA	0 v 0	NA	NA	NA	NA	NA	NA	NA	NA	NA	NA	NA	NA	NA	NA	NA	NA	NA	NA	NA	NA	NA	NA	NA	NA	NA	NA	NA
B4DIW9, B4DS25, O15084	A0A024R2I9	A0A024R2I9	O15084	ANKRD28	Serine/threonine-protein phosphatase 6 regulatory ankyrin repeat subunit A (PP6-ARS-A) (Serine/threonine-protein phosphatase 6 regulatory subunit ARS-A) (Ankyrin repeat domain-containing protein 28) (Phosphatase interactor targeting protein hnRNP K) (PITK)	5	High	5	6	5	Human	FALSE	0 v 0	NA	NA	0 v 0	NA	NA	0 v 0	NA	NA	0 v 0	NA	NA	NA	NA	NA	NA	NA	NA	NA	NA	NA	NA	NA	NA	NA	NA	NA	NA	NA	NA	NA	NA	NA	NA	NA	NA	NA
O15116	A0A0S2Z590	A0A0S2Z590	O15116	LSM1	U6 snRNA-associated Sm-like protein LSm1 (Cancer-associated Sm-like) (Small nuclear ribonuclear CaSm)	14	High	1	2	1	Human	FALSE	0 v 0	NA	NA	0 v 0	NA	NA	0 v 0	NA	NA	0 v 0	NA	NA	NA	NA	NA	NA	NA	NA	NA	NA	NA	NA	NA	NA	NA	NA	NA	NA	NA	NA	NA	NA	NA	NA	NA	NA	NA
A0A2R8YEY5, E7EQB9, O15160, Q96HT3	O15160	O15160	O15160	POLR1C	DNA-directed RNA polymerases I and III subunit RPAC1 (DNA-directed RNA polymerase I subunit C) (RNA polymerases I and III subunit AC1) (AC40) (DNA-directed RNA polymerases I and III 40 kDa polypeptide) (RPA40) (RPA39) (RPC40)	30	High	8	11	1	Human	FALSE	0 v 0	NA	NA	0 v 0	NA	NA	0 v 0	NA	NA	0 v 0	NA	NA	NA	NA	NA	NA	NA	NA	NA	NA	NA	NA	NA	NA	NA	NA	NA	NA	NA	NA	NA	NA	NA	NA	NA	NA	NA
A0A0S2Z4M1, A0A0S2Z4S3, O15169, Q59H83	O15169	A0A0S2Z4M1	O15169	AXIN1	Axin-1 (Axis inhibition protein 1) (hAxin)	1	High	1	1	1	Human	FALSE	0 v 0	NA	NA	0 v 0	NA	NA	0 v 0	NA	NA	0 v 0	NA	NA	NA	NA	NA	NA	NA	NA	NA	NA	NA	NA	NA	NA	NA	NA	NA	NA	NA	NA	NA	NA	NA	NA	NA	NA	NA
E5RFM2, E5RH67, E5RJF8, E5RK82, H0YBL5, O15182, Q6ICP7	O15182	O15182	O15182	CETN3	Centrin-3	17	High	2	5	2	Human	FALSE	0 v 0	NA	NA	0 v 0	NA	NA	0 v 0	NA	NA	0 v 0	NA	NA	NA	NA	NA	NA	NA	NA	NA	NA	NA	NA	NA	NA	NA	NA	NA	NA	NA	NA	NA	NA	NA	NA	NA	NA	NA
O15235	A0A024R0H2	A0A024R0H2	O15235	MRPS12	28S ribosomal protein S12, mitochondrial (MRP-S12) (S12mt) (MT-RPS12) (Mitochondrial small ribosomal subunit protein uS12m)	6	High	1	1	1	Human	FALSE	0 v 0	NA	NA	0 v 0	NA	NA	0 v 0	NA	NA	0 v 0	NA	NA	NA	NA	NA	NA	NA	NA	NA	NA	NA	NA	NA	NA	NA	NA	NA	NA	NA	NA	NA	NA	NA	NA	NA	NA	NA
B7Z1G8, B7Z605, B7Z7A8, B7Z8F3, O15260, Q5T8U5, Q5T8U7	O15260	O15260	O15260	SURF4	Surfeit locus protein 4	16	High	3	4	3	Human	FALSE	0 v 0	NA	NA	0 v 0	NA	NA	0 v 0	NA	NA	0 v 0	NA	NA	NA	NA	NA	NA	NA	NA	NA	NA	NA	NA	NA	NA	NA	NA	NA	NA	NA	NA	NA	NA	NA	NA	NA	NA	NA
B4DNW8, B4DU98, I3L1D5, O15296	O15296	I3L1D5	O15296	ALOX15B	Polyunsaturated fatty acid lipoxygenase ALOX15B (15-lipoxygenase 2) (15-LOX-2) (Arachidonate 15-lipoxygenase B) (15-LOX-B) (EC 1.13.11.33) (Arachidonate 15-lipoxygenase type II) (Linoleate 13-lipoxygenase 15-LOb) (EC 1.13.11.-)	2	Medium	1	1	1	Human	FALSE	0 v 0	NA	NA	0 v 0	NA	NA	0 v 0	NA	NA	0 v 0	NA	NA	NA	NA	NA	NA	NA	NA	NA	NA	NA	NA	NA	NA	NA	NA	NA	NA	NA	NA	NA	NA	NA	NA	NA	NA	NA
A0A024R656, A0A0A0MS18, C9JYJ0, O15315	O15315	C9JYJ0	O15315	RAD51B	DNA repair protein RAD51 homolog 2 (R51H2) (RAD51 homolog B) (Rad51B) (RAD51-like protein 1)	5	Medium	2	2	2	Human	FALSE	0 v 0	NA	NA	0 v 0	NA	NA	0 v 0	NA	NA	0 v 0	NA	NA	NA	NA	NA	NA	NA	NA	NA	NA	NA	NA	NA	NA	NA	NA	NA	NA	NA	NA	NA	NA	NA	NA	NA	NA	NA
O15391	O15391	O15391	O15391	YY2	Transcription factor YY2 (Yin and yang 2) (YY-2) (Zinc finger protein 631)	4	Medium	1	1	1	Human	FALSE	0 v 0	NA	NA	0 v 0	NA	NA	0 v 0	NA	NA	0 v 0	NA	NA	NA	NA	NA	NA	NA	NA	NA	NA	NA	NA	NA	NA	NA	NA	NA	NA	NA	NA	NA	NA	NA	NA	NA	NA	NA
O15392	O15392	O15392	O15392	BIRC5	Baculoviral IAP repeat-containing protein 5 (Apoptosis inhibitor 4) (Apoptosis inhibitor survivin)	5	Medium	1	2	1	Human	FALSE	0 v 0	NA	NA	0 v 0	NA	NA	0 v 0	NA	NA	0 v 0	NA	NA	NA	NA	NA	NA	NA	NA	NA	NA	NA	NA	NA	NA	NA	NA	NA	NA	NA	NA	NA	NA	NA	NA	NA	NA	NA
O15457	O15457	O15457	O15457	MSH4	MutS protein homolog 4 (hMSH4)	1	Medium	1	1	1	Human	FALSE	0 v 0	NA	NA	0 v 0	NA	NA	0 v 0	NA	NA	0 v 0	NA	NA	NA	NA	NA	NA	NA	NA	NA	NA	NA	NA	NA	NA	NA	NA	NA	NA	NA	NA	NA	NA	NA	NA	NA	NA	NA
B2R8F3, O15479, Q53G50	O15479	B2R8F3	O15479	MAGEB2	Melanoma-associated antigen B2 (Cancer/testis antigen 3.2) (CT3.2) (DSS-AHC critical interval MAGE superfamily 6) (DAM6) (MAGE XP-2 antigen) (MAGE-B2 antigen)	8	High	3	6	3	Human	FALSE	0 v 0	NA	NA	0 v 0	NA	NA	0 v 0	NA	NA	0 v 0	NA	NA	NA	NA	NA	NA	NA	NA	NA	NA	NA	NA	NA	NA	NA	NA	NA	NA	NA	NA	NA	NA	NA	NA	NA	NA	NA
A0A7I2V3A1, A0A7I2V3V7, A0A7I2V4L6, B5BU81, O15498, Q9UES0	A4D2J0	A4D2J0	O15498	YKT6	Synaptobrevin homolog YKT6 (EC 2.3.1.-)	8	High	2	3	2	Human	FALSE	0 v 0	NA	NA	0 v 0	NA	NA	0 v 0	NA	NA	0 v 0	NA	NA	NA	NA	NA	NA	NA	NA	NA	NA	NA	NA	NA	NA	NA	NA	NA	NA	NA	NA	NA	NA	NA	NA	NA	NA	NA
A0A087X0R0, A0A6Q8PFD0, A0A6Q8PFK0, A0A6Q8PG32, A0A6Q8PG92, A0A6Q8PGN0, A0A6Q8PHB6, A0A6Q8PHJ0, A0A804HJA2, A0A804HLJ3, B4DG81, B4E0L8, B4E253, B7ZKN1, B7ZKN5, B7ZKN6, E1U0S6, E1U0S7, F4MHJ5, F4MHK3, F5H5V6, F5H6S1, F8W8R6, H0Y6I7, O15550, Q590H7, Q59HG3, Q86TD1	O15550	B7ZKN5	O15550	KDM6A	Lysine-specific demethylase 6A (EC 1.14.11.68) (Histone demethylase UTX) (Ubiquitously-transcribed TPR protein on the X chromosome) (Ubiquitously-transcribed X chromosome tetratricopeptide repeat protein) ([histone H3]-trimethyl-L-lysine(27) demethylase 6A)	3	High	2	2	2	Human	FALSE	0 v 0	NA	NA	0 v 0	NA	NA	0 v 0	NA	NA	0 v 0	NA	NA	NA	NA	NA	NA	NA	NA	NA	NA	NA	NA	NA	NA	NA	NA	NA	NA	NA	NA	NA	NA	NA	NA	NA	NA	NA
A0A286YFG8, O43150, Q53RT9	O43150	O43150	O43150	ASAP2	Arf-GAP with SH3 domain, ANK repeat and PH domain-containing protein 2 (Development and differentiation-enhancing factor 2) (Paxillin-associated protein with ARF GAP activity 3) (PAG3) (Pyk2 C-terminus-associated protein) (PAP)	1	Medium	1	2	1	Human	FALSE	0 v 0	NA	NA	0 v 0	NA	NA	0 v 0	NA	NA	0 v 0	NA	NA	NA	NA	NA	NA	NA	NA	NA	NA	NA	NA	NA	NA	NA	NA	NA	NA	NA	NA	NA	NA	NA	NA	NA	NA	NA
E9PPY3, O43159	O43159	E9PPY3	O43159	RRP8	Ribosomal RNA-processing protein 8 (EC 2.1.1.-) (Cerebral protein 1) (Nucleomethylin)	3	High	2	5	2	Human	FALSE	0 v 0	NA	NA	0 v 0	NA	NA	0 v 0	NA	NA	0 v 0	NA	NA	NA	NA	NA	NA	NA	NA	NA	NA	NA	NA	NA	NA	NA	NA	NA	NA	NA	NA	NA	NA	NA	NA	NA	NA	NA
B2R748, O43187	O43187	O43187	O43187	IRAK2	Interleukin-1 receptor-associated kinase-like 2 (IRAK-2)	4	Medium	2	3	2	Human	FALSE	0 v 0	NA	NA	0 v 0	NA	NA	0 v 0	NA	NA	0 v 0	NA	NA	NA	NA	NA	NA	NA	NA	NA	NA	NA	NA	NA	NA	NA	NA	NA	NA	NA	NA	NA	NA	NA	NA	NA	NA	NA
B2R6X8, E9PLG8, E9PLV6, E9PPZ9, O43292	O43292	E9PLG8	O43292	GPAA1	Glycosylphosphatidylinositol anchor attachment 1 protein (GPI anchor attachment protein 1) (GAA1 protein homolog) (hGAA1)	2	Medium	1	1	1	Human	FALSE	0 v 0	NA	NA	0 v 0	NA	NA	0 v 0	NA	NA	0 v 0	NA	NA	NA	NA	NA	NA	NA	NA	NA	NA	NA	NA	NA	NA	NA	NA	NA	NA	NA	NA	NA	NA	NA	NA	NA	NA	NA
O43298, Q5JU97	O43298	Q5JU97	O43298	ZBTB43	Zinc finger and BTB domain-containing protein 43 (Zinc finger and BTB domain-containing protein 22B) (Zinc finger protein 297B) (ZnF-x)	3	Medium	1	1	1	Human	FALSE	0 v 0	NA	NA	0 v 0	NA	NA	0 v 0	NA	NA	0 v 0	NA	NA	NA	NA	NA	NA	NA	NA	NA	NA	NA	NA	NA	NA	NA	NA	NA	NA	NA	NA	NA	NA	NA	NA	NA	NA	NA
A0A3B3ISV9, B4DEX5, B4DN03, F6QUN3, F6UGJ8, H0Y4B0, O43414	O43414	A0A3B3ISV9	O43414	ERI3	ERI1 exoribonuclease 3 (EC 3.1.-.-) (Prion interactor 1) (Prion protein-interacting protein)	3	High	1	3	1	Human	FALSE	0 v 0	NA	NA	0 v 0	NA	NA	0 v 0	NA	NA	0 v 0	NA	NA	NA	NA	NA	NA	NA	NA	NA	NA	NA	NA	NA	NA	NA	NA	NA	NA	NA	NA	NA	NA	NA	NA	NA	NA	NA
A0A0D9SGJ6, B9EGN3, C9JFZ1, C9JW66, J3KPK1, J3KQV8, O43426, Q05CZ1	O43426	B9EGN3	O43426	SYNJ1	Synaptojanin-1 (EC 3.1.3.36) (Synaptic inositol 1,4,5-trisphosphate 5-phosphatase 1)	2	High	2	2	2	Human	FALSE	0 v 0	NA	NA	0 v 0	NA	NA	0 v 0	NA	NA	0 v 0	NA	NA	NA	NA	NA	NA	NA	NA	NA	NA	NA	NA	NA	NA	NA	NA	NA	NA	NA	NA	NA	NA	NA	NA	NA	NA	NA
A0A5F9UY30, A0A5H1ZRP2, O43493	O43493	O43493	O43493	TGOLN2	Trans-Golgi network integral membrane protein 2 (Trans-Golgi network glycoprotein 46) (TGN38 homolog) (hTGN46) (Trans-Golgi network glycoprotein 48) (hTGN48) (Trans-Golgi network glycoprotein 51) (hTGN51) (Trans-Golgi network protein 2)	2	High	1	1	1	Human	FALSE	0 v 0	NA	NA	0 v 0	NA	NA	0 v 0	NA	NA	0 v 0	NA	NA	NA	NA	NA	NA	NA	NA	NA	NA	NA	NA	NA	NA	NA	NA	NA	NA	NA	NA	NA	NA	NA	NA	NA	NA	NA
A0A856PRE8, B4E1P9, O43524, Q68DV3	O43524	O43524	O43524	FOXO3	Forkhead box protein O3 (AF6q21 protein) (Forkhead in rhabdomyosarcoma-like 1)	6	High	3	3	2	Human	FALSE	0 v 0	NA	NA	0 v 0	NA	NA	0 v 0	NA	NA	0 v 0	NA	NA	NA	NA	NA	NA	NA	NA	NA	NA	NA	NA	NA	NA	NA	NA	NA	NA	NA	NA	NA	NA	NA	NA	NA	NA	NA
G3V3Q2, O43542	Q53XC8	G3V3Q2	O43542	XRCC3	DNA repair protein XRCC3 (X-ray repair cross-complementing protein 3)	3	High	1	1	1	Human	FALSE	0 v 0	NA	NA	0 v 0	NA	NA	0 v 0	NA	NA	0 v 0	NA	NA	NA	NA	NA	NA	NA	NA	NA	NA	NA	NA	NA	NA	NA	NA	NA	NA	NA	NA	NA	NA	NA	NA	NA	NA	NA
O43543	A0A384MEK2	A0A384MEK2	O43543	XRCC2	DNA repair protein XRCC2 (X-ray repair cross-complementing protein 2)	8	Medium	2	2	2	Human	FALSE	0 v 0	NA	NA	0 v 0	NA	NA	0 v 0	NA	NA	0 v 0	NA	NA	NA	NA	NA	NA	NA	NA	NA	NA	NA	NA	NA	NA	NA	NA	NA	NA	NA	NA	NA	NA	NA	NA	NA	NA	NA
O43593	O43593	O43593	O43593	HR	Lysine-specific demethylase hairless (EC 1.14.11.65) ([histone H3]-dimethyl-L-lysine(9) demethylase hairless)	3	Medium	2	2	2	Human	FALSE	0 v 0	NA	NA	0 v 0	NA	NA	0 v 0	NA	NA	0 v 0	NA	NA	NA	NA	NA	NA	NA	NA	NA	NA	NA	NA	NA	NA	NA	NA	NA	NA	NA	NA	NA	NA	NA	NA	NA	NA	NA
A0A1B0GWD1, A0A7P0T9C5, A0A804CF28, A8K340, B4DM53, B4DSM9, E7EU50, O43602	O43602	A8K340	O43602	DCX	Neuronal migration protein doublecortin (Doublin) (Lissencephalin-X) (Lis-X)	4	Medium	1	1	1	Human	FALSE	0 v 0	NA	NA	0 v 0	NA	NA	0 v 0	NA	NA	0 v 0	NA	NA	NA	NA	NA	NA	NA	NA	NA	NA	NA	NA	NA	NA	NA	NA	NA	NA	NA	NA	NA	NA	NA	NA	NA	NA	NA
A0A024RCI0, A0A087WYV6, A0A087WZU5, B3KQJ7, B4DRB0, B4DUZ1, O43657, Q59ED5	O43657	B4DRB0	O43657	TSPAN6	Tetraspanin-6 (Tspan-6) (A15 homolog) (Putative NF-kappa-B-activating protein 321) (T245 protein) (Tetraspanin TM4-D) (Transmembrane 4 superfamily member 6)	10	High	2	2	2	Human	FALSE	0 v 0	NA	NA	0 v 0	NA	NA	0 v 0	NA	NA	0 v 0	NA	NA	NA	NA	NA	NA	NA	NA	NA	NA	NA	NA	NA	NA	NA	NA	NA	NA	NA	NA	NA	NA	NA	NA	NA	NA	NA
O43752	O43752	O43752	O43752	STX6	Syntaxin-6	11	High	2	3	2	Human	FALSE	0 v 0	NA	NA	0 v 0	NA	NA	0 v 0	NA	NA	0 v 0	NA	NA	NA	NA	NA	NA	NA	NA	NA	NA	NA	NA	NA	NA	NA	NA	NA	NA	NA	NA	NA	NA	NA	NA	NA	NA	NA
K7EJ35, K7ELD9, K7ELS8, K7ENG9, O43760	A0A024R8T9	A0A024R8T9	O43760	SYNGR2	Synaptogyrin-2 (Cellugyrin)	13	High	3	5	3	Human	FALSE	0 v 0	NA	NA	0 v 0	NA	NA	0 v 0	NA	NA	0 v 0	NA	NA	NA	NA	NA	NA	NA	NA	NA	NA	NA	NA	NA	NA	NA	NA	NA	NA	NA	NA	NA	NA	NA	NA	NA	NA	NA
A0A7I2V2U2, A0A7I2V4T9, A0A7I2V588, A0A7I2V5Z3, A0A7I2V697, B4DEA6, K7EMD6, O43765	O43765	A0A7I2V2U2	O43765	SGTA	Small glutamine-rich tetratricopeptide repeat-containing protein alpha (Alpha-SGT) (Vpu-binding protein) (UBP)	4	Medium	1	1	1	Human	FALSE	0 v 0	NA	NA	0 v 0	NA	NA	0 v 0	NA	NA	0 v 0	NA	NA	NA	NA	NA	NA	NA	NA	NA	NA	NA	NA	NA	NA	NA	NA	NA	NA	NA	NA	NA	NA	NA	NA	NA	NA	NA
A0A1W2PRU0, A6NMQ3, O43768, Q5T5H1	O43768	A0A1W2PRU0	O43768	ENSA	Alpha-endosulfine (ARPP-19e)	13	High	2	2	2	Human	FALSE	0 v 0	NA	NA	0 v 0	NA	NA	0 v 0	NA	NA	0 v 0	NA	NA	NA	NA	NA	NA	NA	NA	NA	NA	NA	NA	NA	NA	NA	NA	NA	NA	NA	NA	NA	NA	NA	NA	NA	NA	NA
D3DSL5, O43822, Q59F82	O43822	D3DSL5	O43822	CFAP410	Cilia- and flagella-associated protein 410 (C21orf-HUMF09G8.5) (Leucine-rich repeat-containing protein 76) (YF5/A2)	11	High	2	3	2	Human	FALSE	0 v 0	NA	NA	0 v 0	NA	NA	0 v 0	NA	NA	0 v 0	NA	NA	NA	NA	NA	NA	NA	NA	NA	NA	NA	NA	NA	NA	NA	NA	NA	NA	NA	NA	NA	NA	NA	NA	NA	NA	NA
O43916	O43916	O43916	O43916	CHST1	Carbohydrate sulfotransferase 1 (Galactose/N-acetylglucosamine/N-acetylglucosamine 6-O-sulfotransferase 1) (GST-1) (Keratan sulfate Gal-6 sulfotransferase) (KS6ST) (KSGal6ST) (KSST) (EC 2.8.2.21)	2	Medium	1	1	1	Human	FALSE	0 v 0	NA	NA	0 v 0	NA	NA	0 v 0	NA	NA	0 v 0	NA	NA	NA	NA	NA	NA	NA	NA	NA	NA	NA	NA	NA	NA	NA	NA	NA	NA	NA	NA	NA	NA	NA	NA	NA	NA	NA
O43924	Q6IB24	Q6IB24	O43924	PDE6D	Retinal rod rhodopsin-sensitive cGMP 3',5'-cyclic phosphodiesterase subunit delta (GMP-PDE delta) (Protein p17)	8	High	1	2	1	Human	FALSE	0 v 0	NA	NA	0 v 0	NA	NA	0 v 0	NA	NA	0 v 0	NA	NA	NA	NA	NA	NA	NA	NA	NA	NA	NA	NA	NA	NA	NA	NA	NA	NA	NA	NA	NA	NA	NA	NA	NA	NA	NA
A8K7H4, B7Z2M4, B7Z632, O43929, Q53TH5, Q96B14	O43929	Q53TH5	O43929	ORC4	Origin recognition complex subunit 4	3	High	1	2	1	Human	FALSE	0 v 0	NA	NA	0 v 0	NA	NA	0 v 0	NA	NA	0 v 0	NA	NA	NA	NA	NA	NA	NA	NA	NA	NA	NA	NA	NA	NA	NA	NA	NA	NA	NA	NA	NA	NA	NA	NA	NA	NA	NA
A0A0C4DG33, B4DER6, O43933	O43933	A0A0C4DG33	O43933	PEX1	Peroxisome biogenesis factor 1 (Peroxin-1) (Peroxisome biogenesis disorder protein 1)	1	High	1	1	1	Human	FALSE	0 v 0	NA	NA	0 v 0	NA	NA	0 v 0	NA	NA	0 v 0	NA	NA	NA	NA	NA	NA	NA	NA	NA	NA	NA	NA	NA	NA	NA	NA	NA	NA	NA	NA	NA	NA	NA	NA	NA	NA	NA
B4DJ06, H7C2K7, O60279	O60279	B4DJ06	O60279	SUSD5	Sushi domain-containing protein 5	1	Medium	1	2	1	Human	FALSE	0 v 0	NA	NA	0 v 0	NA	NA	0 v 0	NA	NA	0 v 0	NA	NA	NA	NA	NA	NA	NA	NA	NA	NA	NA	NA	NA	NA	NA	NA	NA	NA	NA	NA	NA	NA	NA	NA	NA	NA	NA
A0A0G2JMZ6, A0A7I2V352, A0A7I2V3N5, A0A7I2V3V4, A0A7I2V492, A0A7I2V4K6, A0A7I2V581, A0A7I2YQQ7, A1L179, O60282, Q57Z91, Q59GB8, Q6PJC4, Q6PKD1	O60282	A0A7I2V492	O60282	KIF5C	Kinesin heavy chain isoform 5C (Kinesin heavy chain neuron-specific 2)	8	High	8	21	1	Human	FALSE	0 v 0	NA	NA	0 v 0	NA	NA	0 v 0	NA	NA	0 v 0	NA	NA	NA	NA	NA	NA	NA	NA	NA	NA	NA	NA	NA	NA	NA	NA	NA	NA	NA	NA	NA	NA	NA	NA	NA	NA	NA
A8K6F0, B0AZM4, O60306	A0A024R9L1	A0A024R9L1	O60306	AQR	RNA helicase aquarius (EC 3.6.4.13) (Intron-binding protein of 160 kDa) (IBP160)	4	High	6	9	5	Human	FALSE	0 v 0	NA	NA	0 v 0	NA	NA	0 v 0	NA	NA	0 v 0	NA	NA	NA	NA	NA	NA	NA	NA	NA	NA	NA	NA	NA	NA	NA	NA	NA	NA	NA	NA	NA	NA	NA	NA	NA	NA	NA
A0A2R8Y3X5, A0A2R8Y4G4, A0A2R8Y4Q3, A0A2R8Y5E2, A0A2R8Y5G3, A0A2R8YD53, A0A2R8YDM2, A0A2R8YE78, A0A2R8YGE5, C9JMB8, C9JY58, H7C321, O60313	O60313	O60313	O60313	OPA1	Dynamin-like 120 kDa protein, mitochondrial (EC 3.6.5.5) (Optic atrophy protein 1) [Cleaved into: Dynamin-like 120 kDa protein, form S1]	53	High	53	198	1	Human	FALSE	0 v 0	NA	NA	0 v 0	NA	NA	0 v 0	NA	NA	0 v 0	NA	NA	NA	NA	NA	NA	NA	NA	NA	NA	NA	NA	NA	NA	NA	NA	NA	NA	NA	NA	NA	NA	NA	NA	NA	NA	NA
A0A024R4H4, A0A087WWA3, O43896, O60333, Q4R9M7, Q4R9M8, Q4R9M9	O60333	Q4R9M9	O60333	KIF1B	Kinesin-like protein KIF1B (Klp)	9	High	14	23	5	Human	FALSE	0 v 0	NA	NA	0 v 0	NA	NA	0 v 0	NA	NA	0 v 0	NA	NA	NA	NA	NA	NA	NA	NA	NA	NA	NA	NA	NA	NA	NA	NA	NA	NA	NA	NA	NA	NA	NA	NA	NA	NA	NA
F5H3R9, O60423, Q6ZUX8	O60423	Q6ZUX8	O60423	ATP8B3	Phospholipid-transporting ATPase IK (EC 7.6.2.1) (ATPase class I type 8B member 3)	1	Medium	1	1	1	Human	FALSE	0 v 0	NA	NA	0 v 0	NA	NA	0 v 0	NA	NA	0 v 0	NA	NA	NA	NA	NA	NA	NA	NA	NA	NA	NA	NA	NA	NA	NA	NA	NA	NA	NA	NA	NA	NA	NA	NA	NA	NA	NA
A0A804HI36, B4DH39, D6RF95, O60488, Q8TAF6	O60488	A0A804HI36	O60488	ACSL4	Long-chain-fatty-acid--CoA ligase 4 (EC 6.2.1.3) (Arachidonate--CoA ligase) (EC 6.2.1.15) (Long-chain acyl-CoA synthetase 4) (LACS 4)	7	High	3	5	2	Human	FALSE	0 v 0	NA	NA	0 v 0	NA	NA	0 v 0	NA	NA	0 v 0	NA	NA	NA	NA	NA	NA	NA	NA	NA	NA	NA	NA	NA	NA	NA	NA	NA	NA	NA	NA	NA	NA	NA	NA	NA	NA	NA
F6RTM7, K7EIY4, K7EJ05, K7EK75, K7ELY2, K7EPP9, K7EQ84, O60499, Q5U8S2, X6R2W0	O60499	K7ELY2	O60499	STX10	Syntaxin-10 (Syn10)	18	High	4	4	4	Human	FALSE	0 v 0	NA	NA	0 v 0	NA	NA	0 v 0	NA	NA	0 v 0	NA	NA	NA	NA	NA	NA	NA	NA	NA	NA	NA	NA	NA	NA	NA	NA	NA	NA	NA	NA	NA	NA	NA	NA	NA	NA	NA
A0A096LPA6, B4DTX6, O60518	O60518	O60518	O60518	RANBP6	Ran-binding protein 6 (RanBP6)	4	High	4	9	2	Human	FALSE	0 v 0	NA	NA	0 v 0	NA	NA	0 v 0	NA	NA	0 v 0	NA	NA	NA	NA	NA	NA	NA	NA	NA	NA	NA	NA	NA	NA	NA	NA	NA	NA	NA	NA	NA	NA	NA	NA	NA	NA	NA
B4DEK8, H0YKJ9, O60637	O60637	O60637	O60637	TSPAN3	Tetraspanin-3 (Tspan-3) (Tetraspanin TM4-A) (Transmembrane 4 superfamily member 8)	8	Medium	2	2	2	Human	FALSE	0 v 0	NA	NA	0 v 0	NA	NA	0 v 0	NA	NA	0 v 0	NA	NA	NA	NA	NA	NA	NA	NA	NA	NA	NA	NA	NA	NA	NA	NA	NA	NA	NA	NA	NA	NA	NA	NA	NA	NA	NA
D6R9A1, O60671	A0A024R045	D6R9A1	O60671	RAD1	Cell cycle checkpoint protein RAD1 (hRAD1) (EC 3.1.11.2) (DNA repair exonuclease rad1 homolog) (Rad1-like DNA damage checkpoint protein)	2	Medium	1	1	1	Human	FALSE	0 v 0	NA	NA	0 v 0	NA	NA	0 v 0	NA	NA	0 v 0	NA	NA	NA	NA	NA	NA	NA	NA	NA	NA	NA	NA	NA	NA	NA	NA	NA	NA	NA	NA	NA	NA	NA	NA	NA	NA	NA
B0FLL2, B4DI16, B4DY91, O60825, Q68DE0	O60825	O60825	O60825	PFKFB2	6-phosphofructo-2-kinase/fructose-2,6-bisphosphatase 2 (6PF-2-K/Fru-2,6-P2ase 2) (PFK/FBPase 2) (6PF-2-K/Fru-2,6-P2ase heart-type isozyme) [Includes: 6-phosphofructo-2-kinase (EC 2.7.1.105); Fructose-2,6-bisphosphatase (EC 3.1.3.46)]	9	High	4	11	2	Human	FALSE	0 v 0	NA	NA	0 v 0	NA	NA	0 v 0	NA	NA	0 v 0	NA	NA	NA	NA	NA	NA	NA	NA	NA	NA	NA	NA	NA	NA	NA	NA	NA	NA	NA	NA	NA	NA	NA	NA	NA	NA	NA
O60830, V9GYS0, V9GYU0	O60830	V9GYS0	O60830	TIMM17B	Mitochondrial import inner membrane translocase subunit Tim17-B	22	High	2	2	2	Human	FALSE	0 v 0	NA	NA	0 v 0	NA	NA	0 v 0	NA	NA	0 v 0	NA	NA	NA	NA	NA	NA	NA	NA	NA	NA	NA	NA	NA	NA	NA	NA	NA	NA	NA	NA	NA	NA	NA	NA	NA	NA	NA
O60869	O60869	O60869	O60869	EDF1	Endothelial differentiation-related factor 1 (EDF-1) (Multiprotein-bridging factor 1) (MBF1)	10	High	1	2	1	Human	FALSE	0 v 0	NA	NA	0 v 0	NA	NA	0 v 0	NA	NA	0 v 0	NA	NA	NA	NA	NA	NA	NA	NA	NA	NA	NA	NA	NA	NA	NA	NA	NA	NA	NA	NA	NA	NA	NA	NA	NA	NA	NA
B7Z6A9, E7ES64, E7EVB6, E9PE76, E9PEY4, F8W9U0, F8WD22, O60941, Q1I0L3, Q53TC8	O60941	B7Z6A9	O60941	DTNB	Dystrobrevin beta (DTN-B) (Beta-dystrobrevin)	5	High	3	6	1	Human	FALSE	0 v 0	NA	NA	0 v 0	NA	NA	0 v 0	NA	NA	0 v 0	NA	NA	NA	NA	NA	NA	NA	NA	NA	NA	NA	NA	NA	NA	NA	NA	NA	NA	NA	NA	NA	NA	NA	NA	NA	NA	NA
O75051	O75051	O75051	O75051	PLXNA2	Plexin-A2 (Semaphorin receptor OCT)	1	High	3	4	1	Human	FALSE	0 v 0	NA	NA	0 v 0	NA	NA	0 v 0	NA	NA	0 v 0	NA	NA	NA	NA	NA	NA	NA	NA	NA	NA	NA	NA	NA	NA	NA	NA	NA	NA	NA	NA	NA	NA	NA	NA	NA	NA	NA
O75052	O75052	O75052	O75052	NOS1AP	Carboxyl-terminal PDZ ligand of neuronal nitric oxide synthase protein (C-terminal PDZ ligand of neuronal nitric oxide synthase protein) (Nitric oxide synthase 1 adaptor protein)	4	Medium	2	3	1	Human	FALSE	0 v 0	NA	NA	0 v 0	NA	NA	0 v 0	NA	NA	0 v 0	NA	NA	NA	NA	NA	NA	NA	NA	NA	NA	NA	NA	NA	NA	NA	NA	NA	NA	NA	NA	NA	NA	NA	NA	NA	NA	NA
H7C1N2, J3KR05, O75128	O75128	J3KR05	O75128	COBL	Protein cordon-bleu	2	High	2	2	2	Human	FALSE	0 v 0	NA	NA	0 v 0	NA	NA	0 v 0	NA	NA	0 v 0	NA	NA	NA	NA	NA	NA	NA	NA	NA	NA	NA	NA	NA	NA	NA	NA	NA	NA	NA	NA	NA	NA	NA	NA	NA	NA	NA
A0A2R8Y6H3, A0A2R8Y7U0, B4DGG3, H0Y770, O75140	O75140	O75140	O75140	DEPDC5	GATOR complex protein DEPDC5 (DEP domain-containing protein 5)	0	Medium	1	1	1	Human	FALSE	0 v 0	NA	NA	0 v 0	NA	NA	0 v 0	NA	NA	0 v 0	NA	NA	NA	NA	NA	NA	NA	NA	NA	NA	NA	NA	NA	NA	NA	NA	NA	NA	NA	NA	NA	NA	NA	NA	NA	NA	NA
A0A0C4DGR7, A0A0C4DGR8, O75145	O75145	O75145	O75145	PPFIA3	Liprin-alpha-3 (Protein tyrosine phosphatase receptor type f polypeptide-interacting protein alpha-3) (PTPRF-interacting protein alpha-3)	4	High	4	4	3	Human	FALSE	0 v 0	NA	NA	0 v 0	NA	NA	0 v 0	NA	NA	0 v 0	NA	NA	NA	NA	NA	NA	NA	NA	NA	NA	NA	NA	NA	NA	NA	NA	NA	NA	NA	NA	NA	NA	NA	NA	NA	NA	NA
A0A024RBR4, B3KQW8, B4DPL0, O75146	O75146	O75146	O75146	HIP1R	Huntingtin-interacting protein 1-related protein (HIP1-related protein) (Huntingtin-interacting protein 12) (HIP-12)	2	High	2	4	1	Human	FALSE	0 v 0	NA	NA	0 v 0	NA	NA	0 v 0	NA	NA	0 v 0	NA	NA	NA	NA	NA	NA	NA	NA	NA	NA	NA	NA	NA	NA	NA	NA	NA	NA	NA	NA	NA	NA	NA	NA	NA	NA	NA
A0A087WW48, B4DH04, E7ET14, O75151, Q6P2C5	O75151	O75151	O75151	PHF2	Lysine-specific demethylase PHF2 (EC 1.14.11.-) (GRC5) (PHD finger protein 2)	2	Medium	2	2	2	Human	FALSE	0 v 0	NA	NA	0 v 0	NA	NA	0 v 0	NA	NA	0 v 0	NA	NA	NA	NA	NA	NA	NA	NA	NA	NA	NA	NA	NA	NA	NA	NA	NA	NA	NA	NA	NA	NA	NA	NA	NA	NA	NA
O75230	O75230	O75230	O75230		H53_GS1 (Fragment)	2	Medium	1	1	1	Human	FALSE	0 v 0	NA	NA	0 v 0	NA	NA	0 v 0	NA	NA	0 v 0	NA	NA	NA	NA	NA	NA	NA	NA	NA	NA	NA	NA	NA	NA	NA	NA	NA	NA	NA	NA	NA	NA	NA	NA	NA	NA	NA
H7C333, O75323	O75323	O75323	O75323	NIPSNAP2	Protein NipSnap homolog 2 (NipSnap2) (Glioblastoma-amplified sequence)	5	High	1	1	1	Human	FALSE	0 v 0	NA	NA	0 v 0	NA	NA	0 v 0	NA	NA	0 v 0	NA	NA	NA	NA	NA	NA	NA	NA	NA	NA	NA	NA	NA	NA	NA	NA	NA	NA	NA	NA	NA	NA	NA	NA	NA	NA	NA
O75427	O75427	O75427	O75427	LRCH4	Leucine-rich repeat and calponin homology domain-containing protein 4 (Leucine-rich repeat neuronal protein 4) (Leucine-rich neuronal protein)	4	High	1	1	1	Human	FALSE	0 v 0	NA	NA	0 v 0	NA	NA	0 v 0	NA	NA	0 v 0	NA	NA	NA	NA	NA	NA	NA	NA	NA	NA	NA	NA	NA	NA	NA	NA	NA	NA	NA	NA	NA	NA	NA	NA	NA	NA	NA
B3KM74, B7Z9F3, C9JAZ1, C9JNK6, O75431	O75431	B7Z9F3	O75431	MTX2	Metaxin-2 (Mitochondrial outer membrane import complex protein 2)	7	High	1	1	1	Human	FALSE	0 v 0	NA	NA	0 v 0	NA	NA	0 v 0	NA	NA	0 v 0	NA	NA	NA	NA	NA	NA	NA	NA	NA	NA	NA	NA	NA	NA	NA	NA	NA	NA	NA	NA	NA	NA	NA	NA	NA	NA	NA
O75446	O75446	O75446	O75446	SAP30	Histone deacetylase complex subunit SAP30 (30 kDa Sin3-associated polypeptide) (Sin3 corepressor complex subunit SAP30) (Sin3-associated polypeptide p30)	4	Medium	1	1	1	Human	FALSE	0 v 0	NA	NA	0 v 0	NA	NA	0 v 0	NA	NA	0 v 0	NA	NA	NA	NA	NA	NA	NA	NA	NA	NA	NA	NA	NA	NA	NA	NA	NA	NA	NA	NA	NA	NA	NA	NA	NA	NA	NA
A0A1B0GVT7, A0A6I8PRV1, O75486, Q5U608	O75486	Q5U608	O75486	SUPT3H	Transcription initiation protein SPT3 homolog (SPT3-like protein)	3	High	1	1	1	Human	FALSE	0 v 0	NA	NA	0 v 0	NA	NA	0 v 0	NA	NA	0 v 0	NA	NA	NA	NA	NA	NA	NA	NA	NA	NA	NA	NA	NA	NA	NA	NA	NA	NA	NA	NA	NA	NA	NA	NA	NA	NA	NA
E5RG12, E5RJZ9, H0YAQ3, O75525	O75525	O75525	O75525	KHDRBS3	KH domain-containing, RNA-binding, signal transduction-associated protein 3 (RNA-binding protein T-Star) (Sam68-like mammalian protein 2) (SLM-2) (Sam68-like phosphotyrosine protein)	9	High	4	19	1	Human	FALSE	0 v 0	NA	NA	0 v 0	NA	NA	0 v 0	NA	NA	0 v 0	NA	NA	NA	NA	NA	NA	NA	NA	NA	NA	NA	NA	NA	NA	NA	NA	NA	NA	NA	NA	NA	NA	NA	NA	NA	NA	NA
B7Z7C2, O75604	O75604	O75604	O75604	USP2	Ubiquitin carboxyl-terminal hydrolase 2 (EC 3.4.19.12) (41 kDa ubiquitin-specific protease) (Deubiquitinating enzyme 2) (Ubiquitin thioesterase 2) (Ubiquitin-specific-processing protease 2)	5	High	2	3	2	Human	FALSE	0 v 0	NA	NA	0 v 0	NA	NA	0 v 0	NA	NA	0 v 0	NA	NA	NA	NA	NA	NA	NA	NA	NA	NA	NA	NA	NA	NA	NA	NA	NA	NA	NA	NA	NA	NA	NA	NA	NA	NA	NA
K7EQJ8, O75616	O75616	O75616	O75616	ERAL1	GTPase Era, mitochondrial (H-ERA) (hERA) (Conserved ERA-like GTPase) (CEGA) (ERA-W) (ERA-like protein 1)	13	High	4	7	4	Human	FALSE	0 v 0	NA	NA	0 v 0	NA	NA	0 v 0	NA	NA	0 v 0	NA	NA	NA	NA	NA	NA	NA	NA	NA	NA	NA	NA	NA	NA	NA	NA	NA	NA	NA	NA	NA	NA	NA	NA	NA	NA	NA
A0A0A6YYC0, A0PJF8, B4DPV1, E9PJN1, O75676, Q86VU2	O75676	A0A0A6YYC0	O75676	RPS6KA4	Ribosomal protein S6 kinase alpha-4 (S6K-alpha-4) (EC 2.7.11.1) (90 kDa ribosomal protein S6 kinase 4) (Nuclear mitogen- and stress-activated protein kinase 2) (Ribosomal protein kinase B) (RSKB)	6	High	5	6	3	Human	FALSE	0 v 0	NA	NA	0 v 0	NA	NA	0 v 0	NA	NA	0 v 0	NA	NA	NA	NA	NA	NA	NA	NA	NA	NA	NA	NA	NA	NA	NA	NA	NA	NA	NA	NA	NA	NA	NA	NA	NA	NA	NA
O75792, Q6IBG3, Q6UQL6	O75792	Q6IBG3	O75792	RNASEH2A	Ribonuclease H2 subunit A (RNase H2 subunit A) (EC 3.1.26.4) (Aicardi-Goutieres syndrome 4 protein) (AGS4) (RNase H(35)) (Ribonuclease HI large subunit) (RNase HI large subunit) (Ribonuclease HI subunit A)	8	High	2	2	2	Human	FALSE	0 v 0	NA	NA	0 v 0	NA	NA	0 v 0	NA	NA	0 v 0	NA	NA	NA	NA	NA	NA	NA	NA	NA	NA	NA	NA	NA	NA	NA	NA	NA	NA	NA	NA	NA	NA	NA	NA	NA	NA	NA
A0A1B0GVE3, H3BR03, O75808	O75808	O75808	O75808	CAPN15	Calpain-15 (EC 3.4.22.-) (Small optic lobes homolog)	1	Medium	1	2	1	Human	FALSE	0 v 0	NA	NA	0 v 0	NA	NA	0 v 0	NA	NA	0 v 0	NA	NA	NA	NA	NA	NA	NA	NA	NA	NA	NA	NA	NA	NA	NA	NA	NA	NA	NA	NA	NA	NA	NA	NA	NA	NA	NA
B3KNL6, B3KP06, B4DWK2, O75815	A0A384MTS3	B3KNL6	O75815	BCAR3	Breast cancer anti-estrogen resistance protein 3 (Novel SH2-containing protein 2) (SH2 domain-containing protein 3B)	4	High	3	3	2	Human	FALSE	0 v 0	NA	NA	0 v 0	NA	NA	0 v 0	NA	NA	0 v 0	NA	NA	NA	NA	NA	NA	NA	NA	NA	NA	NA	NA	NA	NA	NA	NA	NA	NA	NA	NA	NA	NA	NA	NA	NA	NA	NA
G3V2V9, G3V3Z2, G3V532, O75843	O75843	G3V532	O75843	AP1G2	AP-1 complex subunit gamma-like 2 (Gamma2-adaptin) (G2ad)	2	High	2	2	2	Human	FALSE	0 v 0	NA	NA	0 v 0	NA	NA	0 v 0	NA	NA	0 v 0	NA	NA	NA	NA	NA	NA	NA	NA	NA	NA	NA	NA	NA	NA	NA	NA	NA	NA	NA	NA	NA	NA	NA	NA	NA	NA	NA
O75882	O75882	O75882	O75882	ATRN	Attractin (DPPT-L) (Mahogany homolog)	2	Medium	2	3	2	Human	FALSE	0 v 0	NA	NA	0 v 0	NA	NA	0 v 0	NA	NA	0 v 0	NA	NA	NA	NA	NA	NA	NA	NA	NA	NA	NA	NA	NA	NA	NA	NA	NA	NA	NA	NA	NA	NA	NA	NA	NA	NA	NA
O75886	O75886	O75886	O75886	STAM2	Signal transducing adapter molecule 2 (STAM-2) (Hrs-binding protein)	1	High	1	1	1	Human	FALSE	0 v 0	NA	NA	0 v 0	NA	NA	0 v 0	NA	NA	0 v 0	NA	NA	NA	NA	NA	NA	NA	NA	NA	NA	NA	NA	NA	NA	NA	NA	NA	NA	NA	NA	NA	NA	NA	NA	NA	NA	NA
A0A024RC49, A0A087WUY7, A4ZVS7, A4ZVS8, B4DGW0, O75925, O75928, Q1XBU8, Q2TA77	O75928	O75928	O75928	PIAS2	E3 SUMO-protein ligase PIAS2 (EC 2.3.2.-) (Androgen receptor-interacting protein 3) (ARIP3) (DAB2-interacting protein) (DIP) (E3 SUMO-protein transferase PIAS2) (Msx-interacting zinc finger protein) (Miz1) (PIAS-NY protein) (Protein inhibitor of activated STAT x) (Protein inhibitor of activated STAT2)	8	High	3	4	3	Human	FALSE	0 v 0	NA	NA	0 v 0	NA	NA	0 v 0	NA	NA	0 v 0	NA	NA	NA	NA	NA	NA	NA	NA	NA	NA	NA	NA	NA	NA	NA	NA	NA	NA	NA	NA	NA	NA	NA	NA	NA	NA	NA
A0A3B3ITX4, E9PN17, O75964	O75964	A0A3B3ITX4	O75964	ATP5MG	ATP synthase subunit g, mitochondrial (ATPase subunit g) (ATP synthase membrane subunit g)	23	High	2	4	2	Human	FALSE	0 v 0	NA	NA	0 v 0	NA	NA	0 v 0	NA	NA	0 v 0	NA	NA	NA	NA	NA	NA	NA	NA	NA	NA	NA	NA	NA	NA	NA	NA	NA	NA	NA	NA	NA	NA	NA	NA	NA	NA	NA
H9NIM5, O76081	O76081	O76081	O76081	RGS20	Regulator of G-protein signaling 20 (RGS20) (Gz-selective GTPase-activating protein) (G(z)GAP) (Gz-GAP) (Regulator of G-protein signaling Z1) (Regulator of Gz-selective protein signaling 1)	5	High	1	1	1	Human	FALSE	0 v 0	NA	NA	0 v 0	NA	NA	0 v 0	NA	NA	0 v 0	NA	NA	NA	NA	NA	NA	NA	NA	NA	NA	NA	NA	NA	NA	NA	NA	NA	NA	NA	NA	NA	NA	NA	NA	NA	NA	NA
B4DGT0, B4DYP1, O94760	O94760	B4DGT0	O94760	DDAH1	N(G),N(G)-dimethylarginine dimethylaminohydrolase 1 (DDAH-1) (Dimethylarginine dimethylaminohydrolase 1) (EC 3.5.3.18) (DDAHI) (Dimethylargininase-1)	3	Medium	1	1	1	Human	FALSE	0 v 0	NA	NA	0 v 0	NA	NA	0 v 0	NA	NA	0 v 0	NA	NA	NA	NA	NA	NA	NA	NA	NA	NA	NA	NA	NA	NA	NA	NA	NA	NA	NA	NA	NA	NA	NA	NA	NA	NA	NA
B4DNL8, G3V150, O94766, Q5U676	O94766	B4DNL8	O94766	B3GAT3	Galactosylgalactosylxylosylprotein 3-beta-glucuronosyltransferase 3 (EC 2.4.1.135) (Beta-1,3-glucuronyltransferase 3) (Glucuronosyltransferase I) (GlcAT-I) (UDP-GlcUA:Gal beta-1,3-Gal-R glucuronyltransferase) (GlcUAT-I)	4	Medium	1	1	1	Human	FALSE	0 v 0	NA	NA	0 v 0	NA	NA	0 v 0	NA	NA	0 v 0	NA	NA	NA	NA	NA	NA	NA	NA	NA	NA	NA	NA	NA	NA	NA	NA	NA	NA	NA	NA	NA	NA	NA	NA	NA	NA	NA
C9JZJ1, O94768, Q6FG83, Q6FG98	Q53QE7	Q6FG83	O94768	STK17B	Serine/threonine-protein kinase 17B (EC 2.7.11.1) (DAP kinase-related apoptosis-inducing protein kinase 2)	3	Medium	1	1	1	Human	FALSE	0 v 0	NA	NA	0 v 0	NA	NA	0 v 0	NA	NA	0 v 0	NA	NA	NA	NA	NA	NA	NA	NA	NA	NA	NA	NA	NA	NA	NA	NA	NA	NA	NA	NA	NA	NA	NA	NA	NA	NA	NA
B4DH89, H0YMG7, O94788	O94788	H0YMG7	O94788	ALDH1A2	Retinal dehydrogenase 2 (RALDH 2) (RalDH2) (EC 1.2.1.36) (Aldehyde dehydrogenase family 1 member A2) (Retinaldehyde-specific dehydrogenase type 2) (RALDH(II))	4	High	2	4	1	Human	FALSE	0 v 0	NA	NA	0 v 0	NA	NA	0 v 0	NA	NA	0 v 0	NA	NA	NA	NA	NA	NA	NA	NA	NA	NA	NA	NA	NA	NA	NA	NA	NA	NA	NA	NA	NA	NA	NA	NA	NA	NA	NA
O94804	O94804	O94804	O94804	STK10	Serine/threonine-protein kinase 10 (EC 2.7.11.1) (Lymphocyte-oriented kinase)	2	High	2	3	1	Human	FALSE	0 v 0	NA	NA	0 v 0	NA	NA	0 v 0	NA	NA	0 v 0	NA	NA	NA	NA	NA	NA	NA	NA	NA	NA	NA	NA	NA	NA	NA	NA	NA	NA	NA	NA	NA	NA	NA	NA	NA	NA	NA
B3KPM6, B4DSR3, E9PIF5, E9PKE6, H0YF30, O94830	O94830	O94830	O94830	DDHD2	Phospholipase DDHD2 (EC 3.1.1.-) (DDHD domain-containing protein 2) (KIAA0725p) (SAM, WWE and DDHD domain-containing protein 1)	8	High	5	6	4	Human	FALSE	0 v 0	NA	NA	0 v 0	NA	NA	0 v 0	NA	NA	0 v 0	NA	NA	NA	NA	NA	NA	NA	NA	NA	NA	NA	NA	NA	NA	NA	NA	NA	NA	NA	NA	NA	NA	NA	NA	NA	NA	NA
A8K6V0, B3KM89, E9PC44, E9PDM8, O94855, Q49AI3	O94855	B3KM89	O94855	SEC24D	Protein transport protein Sec24D (SEC24-related protein D)	3	Medium	2	4	2	Human	FALSE	0 v 0	NA	NA	0 v 0	NA	NA	0 v 0	NA	NA	0 v 0	NA	NA	NA	NA	NA	NA	NA	NA	NA	NA	NA	NA	NA	NA	NA	NA	NA	NA	NA	NA	NA	NA	NA	NA	NA	NA	NA
A0A0U1RRH6, B4DG57, O94880	O94880	A0A0U1RRH6	O94880	PHF14	PHD finger protein 14	5	High	5	5	5	Human	FALSE	0 v 0	NA	NA	0 v 0	NA	NA	0 v 0	NA	NA	0 v 0	NA	NA	NA	NA	NA	NA	NA	NA	NA	NA	NA	NA	NA	NA	NA	NA	NA	NA	NA	NA	NA	NA	NA	NA	NA	NA	NA
A8K132, O94925, Q53TX0	O94925	Q53TX0	O94925	GLS	Glutaminase kidney isoform, mitochondrial (GLS) (EC 3.5.1.2) (K-glutaminase) (L-glutamine amidohydrolase) [Cleaved into: Glutaminase kidney isoform, mitochondrial 68 kDa chain; Glutaminase kidney isoform, mitochondrial 65 kDa chain]	1	Medium	1	2	1	Human	FALSE	0 v 0	NA	NA	0 v 0	NA	NA	0 v 0	NA	NA	0 v 0	NA	NA	NA	NA	NA	NA	NA	NA	NA	NA	NA	NA	NA	NA	NA	NA	NA	NA	NA	NA	NA	NA	NA	NA	NA	NA	NA
B3KYA9, F2FB34, H0YDM2, J3QL92, O94964, Q9Y4B5, X6R3R3	O94964	O94964	O94964	SOGA1	Protein SOGA1 (SOGA family member 1) (Suppressor of glucose by autophagy) (Suppressor of glucose, autophagy-associated protein 1) [Cleaved into: N-terminal form; C-terminal 80 kDa form (80-kDa SOGA fragment)]	4	High	5	6	5	Human	FALSE	0 v 0	NA	NA	0 v 0	NA	NA	0 v 0	NA	NA	0 v 0	NA	NA	NA	NA	NA	NA	NA	NA	NA	NA	NA	NA	NA	NA	NA	NA	NA	NA	NA	NA	NA	NA	NA	NA	NA	NA	NA
D3DR43, O94968	O94968	O94968	O94968	KIAA0894	KIAA0894 protein (Fragment)	1	High	1	2	1	Human	FALSE	0 v 0	NA	NA	0 v 0	NA	NA	0 v 0	NA	NA	0 v 0	NA	NA	NA	NA	NA	NA	NA	NA	NA	NA	NA	NA	NA	NA	NA	NA	NA	NA	NA	NA	NA	NA	NA	NA	NA	NA	NA
A0A0C4DG34, O95081	O95081	O95081	O95081	AGFG2	Arf-GAP domain and FG repeat-containing protein 2 (HIV-1 Rev-binding protein-like protein) (Rev/Rex activation domain-binding protein related) (RAB-R)	3	High	1	1	1	Human	FALSE	0 v 0	NA	NA	0 v 0	NA	NA	0 v 0	NA	NA	0 v 0	NA	NA	NA	NA	NA	NA	NA	NA	NA	NA	NA	NA	NA	NA	NA	NA	NA	NA	NA	NA	NA	NA	NA	NA	NA	NA	NA
B3KNP2, H3BQR0, H3BRI5, H3BSK1, H3BTA6, O95149	O95149	O95149	O95149	SNUPN	Snurportin-1 (RNA U transporter 1)	5	High	2	2	2	Human	FALSE	0 v 0	NA	NA	0 v 0	NA	NA	0 v 0	NA	NA	0 v 0	NA	NA	NA	NA	NA	NA	NA	NA	NA	NA	NA	NA	NA	NA	NA	NA	NA	NA	NA	NA	NA	NA	NA	NA	NA	NA	NA
O95155	O95155	O95155	O95155	UBE4B	Ubiquitin conjugation factor E4 B (EC 2.3.2.27) (Homozygously deleted in neuroblastoma 1) (RING-type E3 ubiquitin transferase E4 B) (Ubiquitin fusion degradation protein 2)	1	High	1	2	1	Human	FALSE	0 v 0	NA	NA	0 v 0	NA	NA	0 v 0	NA	NA	0 v 0	NA	NA	NA	NA	NA	NA	NA	NA	NA	NA	NA	NA	NA	NA	NA	NA	NA	NA	NA	NA	NA	NA	NA	NA	NA	NA	NA
C9JXQ9, F2Z3P9, O95168	O95168	C9JXQ9	O95168	NDUFB4	NADH dehydrogenase [ubiquinone] 1 beta subcomplex subunit 4 (Complex I-B15) (CI-B15) (NADH-ubiquinone oxidoreductase B15 subunit)	19	High	2	5	1	Human	FALSE	0 v 0	NA	NA	0 v 0	NA	NA	0 v 0	NA	NA	0 v 0	NA	NA	NA	NA	NA	NA	NA	NA	NA	NA	NA	NA	NA	NA	NA	NA	NA	NA	NA	NA	NA	NA	NA	NA	NA	NA	NA
O95210	O95210	O95210	O95210	STBD1	Starch-binding domain-containing protein 1 (Genethonin-1) (Glycophagy cargo receptor STBD1)	6	High	1	1	1	Human	FALSE	0 v 0	NA	NA	0 v 0	NA	NA	0 v 0	NA	NA	0 v 0	NA	NA	NA	NA	NA	NA	NA	NA	NA	NA	NA	NA	NA	NA	NA	NA	NA	NA	NA	NA	NA	NA	NA	NA	NA	NA	NA
E9PRJ5, O95298	O95298	E9PRJ5	O95298	NDUFC2	NADH dehydrogenase [ubiquinone] 1 subunit C2 (Complex I-B14.5b) (CI-B14.5b) (Human lung cancer oncogene 1 protein) (HLC-1) (NADH-ubiquinone oxidoreductase subunit B14.5b)	7	Medium	1	1	1	Human	FALSE	0 v 0	NA	NA	0 v 0	NA	NA	0 v 0	NA	NA	0 v 0	NA	NA	NA	NA	NA	NA	NA	NA	NA	NA	NA	NA	NA	NA	NA	NA	NA	NA	NA	NA	NA	NA	NA	NA	NA	NA	NA
A0A0U1RRM9, B2RWP4, B7ZMJ9, D6RAA5, E7EMZ9, E9PBC6, O95359, Q4VXL4, Q4VXL8	O95359	D6RAA5	O95359	TACC2	Transforming acidic coiled-coil-containing protein 2 (Anti-Zuai-1) (AZU-1)	1	High	4	5	2	Human	FALSE	0 v 0	NA	NA	0 v 0	NA	NA	0 v 0	NA	NA	0 v 0	NA	NA	NA	NA	NA	NA	NA	NA	NA	NA	NA	NA	NA	NA	NA	NA	NA	NA	NA	NA	NA	NA	NA	NA	NA	NA	NA
A0A6I8PIV6, A0A6I8PLG0, A0A6I8PRJ0, A0A6I8PRM6, A0A6I8PRQ0, A0A6I8PTT2, A0A6I8PUE4, B1ALU1, B1ALU3, H0Y5C0, O95490	O95490	A0A6I8PIV6	O95490	ADGRL2	Adhesion G protein-coupled receptor L2 (Calcium-independent alpha-latrotoxin receptor 2) (CIRL-2) (Latrophilin homolog 1) (Latrophilin-2) (Lectomedin-1)	1	High	1	1	1	Human	FALSE	0 v 0	NA	NA	0 v 0	NA	NA	0 v 0	NA	NA	0 v 0	NA	NA	NA	NA	NA	NA	NA	NA	NA	NA	NA	NA	NA	NA	NA	NA	NA	NA	NA	NA	NA	NA	NA	NA	NA	NA	NA
O95562, Q5TIH2	O95562	Q5TIH2	O95562	SFT2D2	Vesicle transport protein SFT2B (SFT2 domain-containing protein 2)	6	Medium	1	5	1	Human	FALSE	0 v 0	NA	NA	0 v 0	NA	NA	0 v 0	NA	NA	0 v 0	NA	NA	NA	NA	NA	NA	NA	NA	NA	NA	NA	NA	NA	NA	NA	NA	NA	NA	NA	NA	NA	NA	NA	NA	NA	NA	NA
O95625, Q59H97	O95625	O95625	O95625	ZBTB11	Zinc finger and BTB domain-containing protein 11	1	High	1	1	1	Human	FALSE	0 v 0	NA	NA	0 v 0	NA	NA	0 v 0	NA	NA	0 v 0	NA	NA	NA	NA	NA	NA	NA	NA	NA	NA	NA	NA	NA	NA	NA	NA	NA	NA	NA	NA	NA	NA	NA	NA	NA	NA	NA
B7Z7B0, C9JEV9, C9K0K2, H7C016, H7C419, O95639	O95639	B7Z7B0	O95639	CPSF4	Cleavage and polyadenylation specificity factor subunit 4 (Cleavage and polyadenylation specificity factor 30 kDa subunit) (CPSF 30 kDa subunit) (NS1 effector domain-binding protein 1) (Neb-1) (No arches homolog)	12	High	3	3	3	Human	FALSE	0 v 0	NA	NA	0 v 0	NA	NA	0 v 0	NA	NA	0 v 0	NA	NA	NA	NA	NA	NA	NA	NA	NA	NA	NA	NA	NA	NA	NA	NA	NA	NA	NA	NA	NA	NA	NA	NA	NA	NA	NA
A8K9C6, B4DER8, F5H4S8, K7ER53, O95644	O95644	O95644	O95644	NFATC1	Nuclear factor of activated T-cells, cytoplasmic 1 (NF-ATc1) (NFATc1) (NFAT transcription complex cytosolic component) (NF-ATc) (NFATc)	6	High	5	7	5	Human	FALSE	0 v 0	NA	NA	0 v 0	NA	NA	0 v 0	NA	NA	0 v 0	NA	NA	NA	NA	NA	NA	NA	NA	NA	NA	NA	NA	NA	NA	NA	NA	NA	NA	NA	NA	NA	NA	NA	NA	NA	NA	NA
A0A024R4V5, B4DZ41, B4DZC2, B7Z926, O95696, Q5CZ83, Q86X06, Q9Y4Q3	A0A024R4W4	Q9Y4Q3	O95696	BRD1	Bromodomain-containing protein 1 (BR140-like protein) (Bromodomain and PHD finger-containing protein 2)	1	High	1	1	1	Human	FALSE	0 v 0	NA	NA	0 v 0	NA	NA	0 v 0	NA	NA	0 v 0	NA	NA	NA	NA	NA	NA	NA	NA	NA	NA	NA	NA	NA	NA	NA	NA	NA	NA	NA	NA	NA	NA	NA	NA	NA	NA	NA
K7EQV2, O95707	O95707	O95707	O95707	POP4	Ribonuclease P protein subunit p29 (hPOP4)	5	Medium	1	2	1	Human	FALSE	0 v 0	NA	NA	0 v 0	NA	NA	0 v 0	NA	NA	0 v 0	NA	NA	NA	NA	NA	NA	NA	NA	NA	NA	NA	NA	NA	NA	NA	NA	NA	NA	NA	NA	NA	NA	NA	NA	NA	NA	NA
A0A0J9YVP0, A0A0J9YXQ8, A0A3B3IRP6, A8KAQ8, O95714	O95714	O95714	O95714	HERC2	E3 ubiquitin-protein ligase HERC2 (EC 2.3.2.26) (HECT domain and RCC1-like domain-containing protein 2) (HECT-type E3 ubiquitin transferase HERC2)	1	High	5	7	5	Human	FALSE	0 v 0	NA	NA	0 v 0	NA	NA	0 v 0	NA	NA	0 v 0	NA	NA	NA	NA	NA	NA	NA	NA	NA	NA	NA	NA	NA	NA	NA	NA	NA	NA	NA	NA	NA	NA	NA	NA	NA	NA	NA
O95747	O95747	O95747	O95747	OXSR1	Serine/threonine-protein kinase OSR1 (EC 2.7.11.1) (Oxidative stress-responsive 1 protein)	4	High	1	1	1	Human	FALSE	0 v 0	NA	NA	0 v 0	NA	NA	0 v 0	NA	NA	0 v 0	NA	NA	NA	NA	NA	NA	NA	NA	NA	NA	NA	NA	NA	NA	NA	NA	NA	NA	NA	NA	NA	NA	NA	NA	NA	NA	NA
O95758, X6R242	O95758	O95758	O95758	PTBP3	Polypyrimidine tract-binding protein 3 (Regulator of differentiation 1) (Rod1)	9	High	6	22	2	Human	FALSE	0 v 0	NA	NA	0 v 0	NA	NA	0 v 0	NA	NA	0 v 0	NA	NA	NA	NA	NA	NA	NA	NA	NA	NA	NA	NA	NA	NA	NA	NA	NA	NA	NA	NA	NA	NA	NA	NA	NA	NA	NA
C9J3F5, C9JJ39, C9JKL2, C9JPX5, O95772	O95772	O95772	O95772	STARD3NL	STARD3 N-terminal-like protein (MLN64 N-terminal domain homolog)	6	Medium	1	1	1	Human	FALSE	0 v 0	NA	NA	0 v 0	NA	NA	0 v 0	NA	NA	0 v 0	NA	NA	NA	NA	NA	NA	NA	NA	NA	NA	NA	NA	NA	NA	NA	NA	NA	NA	NA	NA	NA	NA	NA	NA	NA	NA	NA
A4Z946, B4DWC0, O95789, Q05D85, Q7L9K1	O95789	Q7L9K1	O95789	ZMYM6	Zinc finger MYM-type protein 6 (Transposon-derived Buster2 transposase-like protein) (Zinc finger protein 258)	1	High	1	1	1	Human	FALSE	0 v 0	NA	NA	0 v 0	NA	NA	0 v 0	NA	NA	0 v 0	NA	NA	NA	NA	NA	NA	NA	NA	NA	NA	NA	NA	NA	NA	NA	NA	NA	NA	NA	NA	NA	NA	NA	NA	NA	NA	NA
A8K4N2, H0Y6W0, O95985	A0A024R1C2	H0Y6W0	O95985	TOP3B	DNA topoisomerase 3-beta-1 (EC 5.6.2.1) (DNA topoisomerase III beta-1)	3	High	2	2	2	Human	FALSE	0 v 0	NA	NA	0 v 0	NA	NA	0 v 0	NA	NA	0 v 0	NA	NA	NA	NA	NA	NA	NA	NA	NA	NA	NA	NA	NA	NA	NA	NA	NA	NA	NA	NA	NA	NA	NA	NA	NA	NA	NA
A0A087WWW9, A2TDT2, O95999	O95999	A0A087WWW9	O95999	BCL10	B-cell lymphoma/leukemia 10 (B-cell CLL/lymphoma 10) (Bcl-10) (CARD-containing molecule enhancing NF-kappa-B) (CARD-like apoptotic protein) (hCLAP) (CED-3/ICH-1 prodomain homologous E10-like regulator) (CIPER) (Cellular homolog of vCARMEN) (cCARMEN) (Cellular-E10) (c-E10) (Mammalian CARD-containing adapter molecule E10) (mE10)	4	High	1	2	1	Human	FALSE	0 v 0	NA	NA	0 v 0	NA	NA	0 v 0	NA	NA	0 v 0	NA	NA	NA	NA	NA	NA	NA	NA	NA	NA	NA	NA	NA	NA	NA	NA	NA	NA	NA	NA	NA	NA	NA	NA	NA	NA	NA
H3BPJ9, H3BV16, O96000, Q96RX5	O96000	H3BPJ9	O96000	NDUFB10	NADH dehydrogenase [ubiquinone] 1 beta subcomplex subunit 10 (Complex I-PDSW) (CI-PDSW) (NADH-ubiquinone oxidoreductase PDSW subunit)	22	High	3	6	3	Human	FALSE	0 v 0	NA	NA	0 v 0	NA	NA	0 v 0	NA	NA	0 v 0	NA	NA	NA	NA	NA	NA	NA	NA	NA	NA	NA	NA	NA	NA	NA	NA	NA	NA	NA	NA	NA	NA	NA	NA	NA	NA	NA
A0A7I2YQS5, A0A7P0P278, D6R9V2, O96028, Q05CW4	O96028	A0A7P0P278	O96028	NSD2	Histone-lysine N-methyltransferase NSD2 (EC 2.1.1.357) (Multiple myeloma SET domain-containing protein) (MMSET) (Nuclear SET domain-containing protein 2) (Protein trithorax-5) (Wolf-Hirschhorn syndrome candidate 1 protein)	2	High	2	2	2	Human	FALSE	0 v 0	NA	NA	0 v 0	NA	NA	0 v 0	NA	NA	0 v 0	NA	NA	NA	NA	NA	NA	NA	NA	NA	NA	NA	NA	NA	NA	NA	NA	NA	NA	NA	NA	NA	NA	NA	NA	NA	NA	NA
P00568, Q53EY8, Q5T9B7	Q6FGX9	Q6FGX9	P00568	AK1	Adenylate kinase isoenzyme 1 (AK 1) (EC 2.7.4.3) (EC 2.7.4.6) (ATP-AMP transphosphorylase 1) (ATP:AMP phosphotransferase) (Adenylate monophosphate kinase) (Myokinase)	6	Medium	1	1	1	Human	FALSE	0 v 0	NA	NA	0 v 0	NA	NA	0 v 0	NA	NA	0 v 0	NA	NA	NA	NA	NA	NA	NA	NA	NA	NA	NA	NA	NA	NA	NA	NA	NA	NA	NA	NA	NA	NA	NA	NA	NA	NA	NA
A0A3B3ISS9, B1A4G7, B1A4G9, P01241, Q6IYF0, Q6IYF1	P01241	Q6IYF0	P01241	GH1	Somatotropin (Growth hormone) (GH) (GH-N) (Growth hormone 1) (Pituitary growth hormone)	6	Medium	1	1	1	Human	FALSE	0 v 0	NA	NA	0 v 0	NA	NA	0 v 0	NA	NA	0 v 0	NA	NA	NA	NA	NA	NA	NA	NA	NA	NA	NA	NA	NA	NA	NA	NA	NA	NA	NA	NA	NA	NA	NA	NA	NA	NA	NA
A6XGL2, C9JNR5, F6MZK5, F8WCM5, P01308	I3WAC9	I3WAC9	P01308	INS	Insulin [Cleaved into: Insulin B chain; Insulin A chain]	6	Medium	1	2	1	Human	FALSE	0 v 0	NA	NA	0 v 0	NA	NA	0 v 0	NA	NA	0 v 0	NA	NA	NA	NA	NA	NA	NA	NA	NA	NA	NA	NA	NA	NA	NA	NA	NA	NA	NA	NA	NA	NA	NA	NA	NA	NA	NA
F5H480, P01730, Q6LCP8	A0A4Y5UGE4	A0A4Y5UGE4	P01730	CD4	T-cell surface glycoprotein CD4 (T-cell surface antigen T4/Leu-3) (CD antigen CD4)	1	Medium	1	4	1	Human	FALSE	0 v 0	NA	NA	0 v 0	NA	NA	0 v 0	NA	NA	0 v 0	NA	NA	NA	NA	NA	NA	NA	NA	NA	NA	NA	NA	NA	NA	NA	NA	NA	NA	NA	NA	NA	NA	NA	NA	NA	NA	NA
J3KS94, J3QKN5, J3QQK6, P02686	P02686	J3KS94	P02686	MBP	Myelin basic protein (MBP) (Myelin A1 protein) (Myelin membrane encephalitogenic protein)	5	Medium	1	1	1	Human	FALSE	0 v 0	NA	NA	0 v 0	NA	NA	0 v 0	NA	NA	0 v 0	NA	NA	NA	NA	NA	NA	NA	NA	NA	NA	NA	NA	NA	NA	NA	NA	NA	NA	NA	NA	NA	NA	NA	NA	NA	NA	NA
P02745, X6RLJ0	A0A024RAG6	X6RLJ0	P02745	C1QA	Complement C1q subcomponent subunit A	10	Medium	1	1	1	Human	FALSE	0 v 0	NA	NA	0 v 0	NA	NA	0 v 0	NA	NA	0 v 0	NA	NA	NA	NA	NA	NA	NA	NA	NA	NA	NA	NA	NA	NA	NA	NA	NA	NA	NA	NA	NA	NA	NA	NA	NA	NA	NA
A0A068F753, A0A0G2JLB3, A0A0G2JNZ0, A0A0G2JNZ5, A0A223PQI4, B2R6A7, B7Z6E6, B7Z6S9, B7Z731, B7Z7G9, D3DV87, P04062	A0A068F658	A0A0G2JLB3	P04062	GBA	Lysosomal acid glucosylceramidase (Lysosomal acid GCase) (EC 3.2.1.45) (Acid beta-glucosidase) (Alglucerase) (Beta-glucocerebrosidase) (Beta-GC) (Cholesterol glucosyltransferase) (SGTase) (EC 2.4.1.-) (Cholesteryl-beta-glucosidase) (EC 3.2.1.-) (D-glucosyl-N-acylsphingosine glucohydrolase) (Imiglucerase)	2	High	1	1	1	Human	FALSE	0 v 0	NA	NA	0 v 0	NA	NA	0 v 0	NA	NA	0 v 0	NA	NA	NA	NA	NA	NA	NA	NA	NA	NA	NA	NA	NA	NA	NA	NA	NA	NA	NA	NA	NA	NA	NA	NA	NA	NA	NA
P04181, Q59HE2	A0A140VJQ4	A0A140VJQ4	P04181	OAT	Ornithine aminotransferase, mitochondrial (EC 2.6.1.13) (Ornithine delta-aminotransferase) (Ornithine--oxo-acid aminotransferase) [Cleaved into: Ornithine aminotransferase, hepatic form; Ornithine aminotransferase, renal form]	7	High	3	3	3	Human	FALSE	0 v 0	NA	NA	0 v 0	NA	NA	0 v 0	NA	NA	0 v 0	NA	NA	NA	NA	NA	NA	NA	NA	NA	NA	NA	NA	NA	NA	NA	NA	NA	NA	NA	NA	NA	NA	NA	NA	NA	NA	NA
A0A0U1RR32, A0A0U1RRH7, A0A3B3IS11, B2R5B6, P04908, P20671, Q7L7L0	P04908	Q7L7L0	P04908	H2AC4; H2AC8	Histone H2A type 1-B/E (Histone H2A.2) (Histone H2A/a) (Histone H2A/m)	38	High	5	88	1	Human	FALSE	0 v 0	NA	NA	0 v 0	NA	NA	0 v 0	NA	NA	0 v 0	NA	NA	NA	NA	NA	NA	NA	NA	NA	NA	NA	NA	NA	NA	NA	NA	NA	NA	NA	NA	NA	NA	NA	NA	NA	NA	NA
A0A5F9ZGN6, A0A5F9ZH78, P05089	P05089	P05089	P05089	ARG1	Arginase-1 (EC 3.5.3.1) (Liver-type arginase) (Type I arginase)	11	High	4	4	4	Human	FALSE	0 v 0	NA	NA	0 v 0	NA	NA	0 v 0	NA	NA	0 v 0	NA	NA	NA	NA	NA	NA	NA	NA	NA	NA	NA	NA	NA	NA	NA	NA	NA	NA	NA	NA	NA	NA	NA	NA	NA	NA	NA
P05412, Q6FHK0	P05412	P05412	P05412	JUN	Transcription factor Jun (Activator protein 1) (AP1) (Proto-oncogene c-Jun) (Transcription factor AP-1 subunit Jun) (V-jun avian sarcoma virus 17 oncogene homolog) (p39)	7	Medium	2	2	2	Human	FALSE	0 v 0	NA	NA	0 v 0	NA	NA	0 v 0	NA	NA	0 v 0	NA	NA	NA	NA	NA	NA	NA	NA	NA	NA	NA	NA	NA	NA	NA	NA	NA	NA	NA	NA	NA	NA	NA	NA	NA	NA	NA
D3DSR2, P05423	P05423	P05423	P05423	POLR3D	DNA-directed RNA polymerase III subunit RPC4 (RNA polymerase III subunit C4) (DNA-directed RNA polymerase III subunit D) (Protein BN51) (RNA polymerase III 47 kDa subunit) (RPC53 homolog)	5	High	2	2	2	Human	FALSE	0 v 0	NA	NA	0 v 0	NA	NA	0 v 0	NA	NA	0 v 0	NA	NA	NA	NA	NA	NA	NA	NA	NA	NA	NA	NA	NA	NA	NA	NA	NA	NA	NA	NA	NA	NA	NA	NA	NA	NA	NA
A0A6E1XE14, P05549	P05549	A0A6E1XE14	P05549	TFAP2A	Transcription factor AP-2-alpha (AP2-alpha) (AP-2 transcription factor) (Activating enhancer-binding protein 2-alpha) (Activator protein 2) (AP-2)	3	High	1	1	1	Human	FALSE	0 v 0	NA	NA	0 v 0	NA	NA	0 v 0	NA	NA	0 v 0	NA	NA	NA	NA	NA	NA	NA	NA	NA	NA	NA	NA	NA	NA	NA	NA	NA	NA	NA	NA	NA	NA	NA	NA	NA	NA	NA
A0A3B3IS71, B4DRB3, B4DTN0, P06400, Q59HH0, Q6LE79	P06400	Q59HH0	P06400	RB1	Retinoblastoma-associated protein (p105-Rb) (p110-RB1) (pRb) (Rb) (pp110)	3	High	2	2	2	Human	FALSE	0 v 0	NA	NA	0 v 0	NA	NA	0 v 0	NA	NA	0 v 0	NA	NA	NA	NA	NA	NA	NA	NA	NA	NA	NA	NA	NA	NA	NA	NA	NA	NA	NA	NA	NA	NA	NA	NA	NA	NA	NA
P07199	P07199	P07199	P07199	CENPB	Major centromere autoantigen B (Centromere protein B) (CENP-B)	2	Medium	1	2	1	Human	FALSE	0 v 0	NA	NA	0 v 0	NA	NA	0 v 0	NA	NA	0 v 0	NA	NA	NA	NA	NA	NA	NA	NA	NA	NA	NA	NA	NA	NA	NA	NA	NA	NA	NA	NA	NA	NA	NA	NA	NA	NA	NA
A0A2R8Y6B6, P07203, Q6NSD4	P07203	Q6NSD4	P07203	GPX1	Glutathione peroxidase 1 (GPx-1) (GSHPx-1) (EC 1.11.1.9) (Cellular glutathione peroxidase)	5	Medium	1	1	1	Human	FALSE	0 v 0	NA	NA	0 v 0	NA	NA	0 v 0	NA	NA	0 v 0	NA	NA	NA	NA	NA	NA	NA	NA	NA	NA	NA	NA	NA	NA	NA	NA	NA	NA	NA	NA	NA	NA	NA	NA	NA	NA	NA
A0A024R580, A0A024R5A3, B2RDI5, B4DS85, B4DWH5, E9PJA6, E9PJJ3, E9PLC9, E9PLX0, E9PMC6, E9PQB3, E9PRM1, E9PSA6, P07384	P07384	A0A024R580	P07384	CAPN1	Calpain-1 catalytic subunit (EC 3.4.22.52) (Calcium-activated neutral proteinase 1) (CANP 1) (Calpain mu-type) (Calpain-1 large subunit) (Cell proliferation-inducing gene 30 protein) (Micromolar-calpain) (muCANP)	10	High	6	7	6	Human	FALSE	0 v 0	NA	NA	0 v 0	NA	NA	0 v 0	NA	NA	0 v 0	NA	NA	NA	NA	NA	NA	NA	NA	NA	NA	NA	NA	NA	NA	NA	NA	NA	NA	NA	NA	NA	NA	NA	NA	NA	NA	NA
A0A0J9YXB8, B4DEK5, C9JIZ6, P07602, Q53FJ5, Q59EN5	P07602	C9JIZ6	P07602	PSAP	Prosaposin (Proactivator polypeptide) [Cleaved into: Saposin-A (Protein A); Saposin-B-Val; Saposin-B (Cerebroside sulfate activator) (CSAct) (Dispersin) (Sphingolipid activator protein 1) (SAP-1) (Sulfatide/GM1 activator); Saposin-C (A1 activator) (Co-beta-glucosidase) (Glucosylceramidase activator) (Sphingolipid activator protein 2) (SAP-2); Saposin-D (Component C) (Protein C)]	3	Medium	1	1	1	Human	FALSE	0 v 0	NA	NA	0 v 0	NA	NA	0 v 0	NA	NA	0 v 0	NA	NA	NA	NA	NA	NA	NA	NA	NA	NA	NA	NA	NA	NA	NA	NA	NA	NA	NA	NA	NA	NA	NA	NA	NA	NA	NA
A0A087WTF2, A0A087X2B9, A0A096LP55, P07919, Q567R0	P07919	P07919	P07919	UQCRH	Cytochrome b-c1 complex subunit 6, mitochondrial (Complex III subunit 6) (Complex III subunit VIII) (Cytochrome c1 non-heme 11 kDa protein) (Mitochondrial hinge protein) (Ubiquinol-cytochrome c reductase complex 11 kDa protein)	37	High	3	4	3	Human	FALSE	0 v 0	NA	NA	0 v 0	NA	NA	0 v 0	NA	NA	0 v 0	NA	NA	NA	NA	NA	NA	NA	NA	NA	NA	NA	NA	NA	NA	NA	NA	NA	NA	NA	NA	NA	NA	NA	NA	NA	NA	NA
A0A7I2V2J0, A0A7I2V2R2, A0A7I2V2T9, A0A7I2V3I5, A0A7I2V3J7, A0A7I2V407, A0A7I2V4J9, A0A7I2V5R0, A0A7I2V5T9, A0A7I2V5X5, A0A7I2V682, C9J296, E7EPA6, G3XAI2, P07942, Q8TAS6	P07942	P07942	P07942	LAMB1	Laminin subunit beta-1 (Laminin B1 chain) (Laminin-1 subunit beta) (Laminin-10 subunit beta) (Laminin-12 subunit beta) (Laminin-2 subunit beta) (Laminin-6 subunit beta) (Laminin-8 subunit beta)	5	High	7	8	7	Human	FALSE	0 v 0	NA	NA	0 v 0	NA	NA	0 v 0	NA	NA	0 v 0	NA	NA	NA	NA	NA	NA	NA	NA	NA	NA	NA	NA	NA	NA	NA	NA	NA	NA	NA	NA	NA	NA	NA	NA	NA	NA	NA
A7XZE4, B4DGC2, B4E3P1, P07951, Q5TCU3, V9HW25	P07951	Q5TCU3	P07951	TPM2	Tropomyosin beta chain (Beta-tropomyosin) (Tropomyosin-2)	34	High	15	42	0	Human	FALSE	0 v 0	NA	NA	0 v 0	NA	NA	0 v 0	NA	NA	0 v 0	NA	NA	NA	NA	NA	NA	NA	NA	NA	NA	NA	NA	NA	NA	NA	NA	NA	NA	NA	NA	NA	NA	NA	NA	NA	NA	NA
A0A024RDF8, A0A0D9SFB5, D6R9K8, P08319, V9HVX7	P08319	D6R9K8	P08319	ADH4	All-trans-retinol dehydrogenase [NAD(+)] ADH4 (EC 1.1.1.105) (Alcohol dehydrogenase 4) (Alcohol dehydrogenase class II pi chain)	3	Medium	1	1	1	Human	FALSE	0 v 0	NA	NA	0 v 0	NA	NA	0 v 0	NA	NA	0 v 0	NA	NA	NA	NA	NA	NA	NA	NA	NA	NA	NA	NA	NA	NA	NA	NA	NA	NA	NA	NA	NA	NA	NA	NA	NA	NA	NA
P08519, Q1HP67, Q8N696	P08519	Q8N696	P08519	LPA	Apolipoprotein(a) (Apo(a)) (Lp(a)) (EC 3.4.21.-)	0	Medium	1	2	1	Human	FALSE	0 v 0	NA	NA	0 v 0	NA	NA	0 v 0	NA	NA	0 v 0	NA	NA	NA	NA	NA	NA	NA	NA	NA	NA	NA	NA	NA	NA	NA	NA	NA	NA	NA	NA	NA	NA	NA	NA	NA	NA	NA
A0A087WY39, A0A3B3ITQ8, P08572	A0A024RDW8	A0A087WY39	P08572	COL4A2	Collagen alpha-2(IV) chain [Cleaved into: Canstatin]	1	Medium	1	1	1	Human	FALSE	0 v 0	NA	NA	0 v 0	NA	NA	0 v 0	NA	NA	0 v 0	NA	NA	NA	NA	NA	NA	NA	NA	NA	NA	NA	NA	NA	NA	NA	NA	NA	NA	NA	NA	NA	NA	NA	NA	NA	NA	NA
P08582	P08582	P08582	P08582	MELTF	Melanotransferrin (Melanoma-associated antigen p97) (CD antigen CD228)	4	High	2	2	2	Human	FALSE	0 v 0	NA	NA	0 v 0	NA	NA	0 v 0	NA	NA	0 v 0	NA	NA	NA	NA	NA	NA	NA	NA	NA	NA	NA	NA	NA	NA	NA	NA	NA	NA	NA	NA	NA	NA	NA	NA	NA	NA	NA
P08620	A0A7U3JW12	A0A7U3JW12	P08620	FGF4	Fibroblast growth factor 4 (FGF-4) (Heparin secretory-transforming protein 1) (HST) (HST-1) (HSTF-1) (Heparin-binding growth factor 4) (HBGF-4) (Transforming protein KS3)	9	Medium	1	1	1	Human	FALSE	0 v 0	NA	NA	0 v 0	NA	NA	0 v 0	NA	NA	0 v 0	NA	NA	NA	NA	NA	NA	NA	NA	NA	NA	NA	NA	NA	NA	NA	NA	NA	NA	NA	NA	NA	NA	NA	NA	NA	NA	NA
A0A286YEX4, B7Z4T6, P08651, Q6FI30	P08651	Q6FI30	P08651	NFIC	Nuclear factor 1 C-type (NF1-C) (Nuclear factor 1/C) (CCAAT-box-binding transcription factor) (CTF) (Nuclear factor I/C) (NF-I/C) (NFI-C) (TGGCA-binding protein)	4	High	2	3	1	Human	FALSE	0 v 0	NA	NA	0 v 0	NA	NA	0 v 0	NA	NA	0 v 0	NA	NA	NA	NA	NA	NA	NA	NA	NA	NA	NA	NA	NA	NA	NA	NA	NA	NA	NA	NA	NA	NA	NA	NA	NA	NA	NA
F8VNT9, F8VV56, F8VWK8, F8W022, P08962, W6A4U0	P08962	W6A4U0	P08962	CD63	CD63 antigen (Granulophysin) (Lysosomal-associated membrane protein 3) (LAMP-3) (Lysosome integral membrane protein 1) (Limp1) (Melanoma-associated antigen ME491) (OMA81H) (Ocular melanoma-associated antigen) (Tetraspanin-30) (Tspan-30) (CD antigen CD63)	3	Medium	1	2	1	Human	FALSE	0 v 0	NA	NA	0 v 0	NA	NA	0 v 0	NA	NA	0 v 0	NA	NA	NA	NA	NA	NA	NA	NA	NA	NA	NA	NA	NA	NA	NA	NA	NA	NA	NA	NA	NA	NA	NA	NA	NA	NA	NA
P09017, Q86TF7	A0A024RB51	A0A024RB51	P09017	HOXC4	Homeobox protein Hox-C4 (Homeobox protein CP19) (Homeobox protein Hox-3E)	8	High	2	2	1	Human	FALSE	0 v 0	NA	NA	0 v 0	NA	NA	0 v 0	NA	NA	0 v 0	NA	NA	NA	NA	NA	NA	NA	NA	NA	NA	NA	NA	NA	NA	NA	NA	NA	NA	NA	NA	NA	NA	NA	NA	NA	NA	NA
A8K3B0, F5H0C8, F5H1C3, P09104, U3KQP4	P09104	F5H0C8	P09104	ENO2	Gamma-enolase (EC 4.2.1.11) (2-phospho-D-glycerate hydro-lyase) (Enolase 2) (Neural enolase) (Neuron-specific enolase) (NSE)	10	High	4	9	1	Human	FALSE	0 v 0	NA	NA	0 v 0	NA	NA	0 v 0	NA	NA	0 v 0	NA	NA	NA	NA	NA	NA	NA	NA	NA	NA	NA	NA	NA	NA	NA	NA	NA	NA	NA	NA	NA	NA	NA	NA	NA	NA	NA
A0A087WYR0, P09132	P09132	A0A087WYR0	P09132	SRP19	Signal recognition particle 19 kDa protein (SRP19)	8	Medium	1	1	1	Human	FALSE	0 v 0	NA	NA	0 v 0	NA	NA	0 v 0	NA	NA	0 v 0	NA	NA	NA	NA	NA	NA	NA	NA	NA	NA	NA	NA	NA	NA	NA	NA	NA	NA	NA	NA	NA	NA	NA	NA	NA	NA	NA
P09382	A0A384MR27	A0A384MR27	P09382	LGALS1	Galectin-1 (Gal-1) (14 kDa laminin-binding protein) (HLBP14) (14 kDa lectin) (Beta-galactoside-binding lectin L-14-I) (Galaptin) (HBL) (HPL) (Lactose-binding lectin 1) (Lectin galactoside-binding soluble 1) (Putative MAPK-activating protein PM12) (S-Lac lectin 1)	24	High	3	4	3	Human	FALSE	0 v 0	NA	NA	0 v 0	NA	NA	0 v 0	NA	NA	0 v 0	NA	NA	NA	NA	NA	NA	NA	NA	NA	NA	NA	NA	NA	NA	NA	NA	NA	NA	NA	NA	NA	NA	NA	NA	NA	NA	NA
A0A7I2V277, A0A7I2V3M0, B2R7U4, F2YMD9, P09601, Q96DI8	P09601	P09601	P09601	HMOX1	Heme oxygenase 1 (HO-1) (EC 1.14.14.18)	4	Medium	1	1	1	Human	FALSE	0 v 0	NA	NA	0 v 0	NA	NA	0 v 0	NA	NA	0 v 0	NA	NA	NA	NA	NA	NA	NA	NA	NA	NA	NA	NA	NA	NA	NA	NA	NA	NA	NA	NA	NA	NA	NA	NA	NA	NA	NA
P09629, Q9HB12	P09629	P09629	P09629	HOXB7	Homeobox protein Hox-B7 (Homeobox protein HHO.C1) (Homeobox protein Hox-2C)	12	High	3	7	1	Human	FALSE	0 v 0	NA	NA	0 v 0	NA	NA	0 v 0	NA	NA	0 v 0	NA	NA	NA	NA	NA	NA	NA	NA	NA	NA	NA	NA	NA	NA	NA	NA	NA	NA	NA	NA	NA	NA	NA	NA	NA	NA	NA
C9JLC0, P0C2W1	P0C2W1	P0C2W1	P0C2W1	FBXO45	F-box/SPRY domain-containing protein 1 (F-box only protein 45) (hFbxo45)	10	High	3	4	3	Human	FALSE	0 v 0	NA	NA	0 v 0	NA	NA	0 v 0	NA	NA	0 v 0	NA	NA	NA	NA	NA	NA	NA	NA	NA	NA	NA	NA	NA	NA	NA	NA	NA	NA	NA	NA	NA	NA	NA	NA	NA	NA	NA
P0C841	P0C841	P0C841	P0C841	FAM66E	Putative protein FAM66E	23	Medium	1	1	1	Human	FALSE	0 v 0	NA	NA	0 v 0	NA	NA	0 v 0	NA	NA	0 v 0	NA	NA	NA	NA	NA	NA	NA	NA	NA	NA	NA	NA	NA	NA	NA	NA	NA	NA	NA	NA	NA	NA	NA	NA	NA	NA	NA
L0R5C4, P0CG39, Q562L3, Q562Q0, Q562Q2, Q562Q4, Q562Q8, Q562Q9, Q562R5, Q562R6, Q562T0, Q562T3, Q562T4, Q562T5, Q562T6, Q562U1, Q562X0, Q562X2, Q562X4, Q562X6, Q562X7, Q562Y4	P0CG39	P0CG39	P0CG39	POTEJ	POTE ankyrin domain family member J	9	High	7	91	3	Human	FALSE	0 v 0	NA	NA	0 v 0	NA	NA	0 v 0	NA	NA	0 v 0	NA	NA	NA	NA	NA	NA	NA	NA	NA	NA	NA	NA	NA	NA	NA	NA	NA	NA	NA	NA	NA	NA	NA	NA	NA	NA	NA
A0A1W2PNU4, A0A286YES2, B4DTM4, B4DTT2, B4DYH0, B4E0M7, F8VYC4, P0DJD0, P0DJD1	P0DJD0	P0DJD0	P0DJD0	RGPD1	RANBP2-like and GRIP domain-containing protein 1 (Ran-binding protein 2-like 6) (RanBP2-like 6) (RanBP2L6)	10	High	18	40	1	Human	FALSE	0 v 0	NA	NA	0 v 0	NA	NA	0 v 0	NA	NA	0 v 0	NA	NA	NA	NA	NA	NA	NA	NA	NA	NA	NA	NA	NA	NA	NA	NA	NA	NA	NA	NA	NA	NA	NA	NA	NA	NA	NA
P0DO92	P0DO92	P0DO92	P0DO92	CDIPTOSP	Putative protein T-ENOL (CDIP transferase opposite strand, pseudogene) (CDIPT antisense RNA 1)	14	Medium	1	1	1	Human	FALSE	0 v 0	NA	NA	0 v 0	NA	NA	0 v 0	NA	NA	0 v 0	NA	NA	NA	NA	NA	NA	NA	NA	NA	NA	NA	NA	NA	NA	NA	NA	NA	NA	NA	NA	NA	NA	NA	NA	NA	NA	NA
B4DQE4, B6ZGU2, P10588	P10588	B4DQE4	P10588	NR2F6	Nuclear receptor subfamily 2 group F member 6 (V-erbA-related protein 2) (EAR-2)	2	Medium	1	1	1	Human	FALSE	0 v 0	NA	NA	0 v 0	NA	NA	0 v 0	NA	NA	0 v 0	NA	NA	NA	NA	NA	NA	NA	NA	NA	NA	NA	NA	NA	NA	NA	NA	NA	NA	NA	NA	NA	NA	NA	NA	NA	NA	NA
P10828	P10828	P10828	P10828	THRB	Thyroid hormone receptor beta (Nuclear receptor subfamily 1 group A member 2) (c-erbA-2) (c-erbA-beta)	4	Medium	2	2	2	Human	FALSE	0 v 0	NA	NA	0 v 0	NA	NA	0 v 0	NA	NA	0 v 0	NA	NA	NA	NA	NA	NA	NA	NA	NA	NA	NA	NA	NA	NA	NA	NA	NA	NA	NA	NA	NA	NA	NA	NA	NA	NA	NA
F8VTV8, F8VWX7, F8VXD2, F8VYH9, F8VYY1, F8VZ51, F8VZZ0, F8W1L8, P11802, Q6LC83, Q96BE9	P11802	F8VTV8	P11802	CDK4	Cyclin-dependent kinase 4 (EC 2.7.11.22) (Cell division protein kinase 4) (PSK-J3)	13	High	3	4	2	Human	FALSE	0 v 0	NA	NA	0 v 0	NA	NA	0 v 0	NA	NA	0 v 0	NA	NA	NA	NA	NA	NA	NA	NA	NA	NA	NA	NA	NA	NA	NA	NA	NA	NA	NA	NA	NA	NA	NA	NA	NA	NA	NA
A0A0S2Z359, A8K787, P12235, Q59EP7, V9GYG0	A0A0S2Z3H3	A0A0S2Z3H3	P12235	SLC25A4	ADP/ATP translocase 1 (ADP,ATP carrier protein 1) (ADP,ATP carrier protein, heart/skeletal muscle isoform T1) (Adenine nucleotide translocator 1) (ANT 1) (Solute carrier family 25 member 4)	32	High	10	32	1	Human	FALSE	0 v 0	NA	NA	0 v 0	NA	NA	0 v 0	NA	NA	0 v 0	NA	NA	NA	NA	NA	NA	NA	NA	NA	NA	NA	NA	NA	NA	NA	NA	NA	NA	NA	NA	NA	NA	NA	NA	NA	NA	NA
B2R8A9, F5H5P2, P12694, Q59EI3, Q6ZSA3, Q9UMB3	A0A024R0K3	F5H5P2	P12694	BCKDHA	2-oxoisovalerate dehydrogenase subunit alpha, mitochondrial (EC 1.2.4.4) (Branched-chain alpha-keto acid dehydrogenase E1 component alpha chain) (BCKDE1A) (BCKDH E1-alpha)	2	Medium	1	1	1	Human	FALSE	0 v 0	NA	NA	0 v 0	NA	NA	0 v 0	NA	NA	0 v 0	NA	NA	NA	NA	NA	NA	NA	NA	NA	NA	NA	NA	NA	NA	NA	NA	NA	NA	NA	NA	NA	NA	NA	NA	NA	NA	NA
B4DF49, B4E2S7, B7Z2R9, H0YCG2, P13473	P13473	P13473	P13473	LAMP2	Lysosome-associated membrane glycoprotein 2 (LAMP-2) (Lysosome-associated membrane protein 2) (CD107 antigen-like family member B) (LGP-96) (CD antigen CD107b)	2	Medium	1	1	1	Human	FALSE	0 v 0	NA	NA	0 v 0	NA	NA	0 v 0	NA	NA	0 v 0	NA	NA	NA	NA	NA	NA	NA	NA	NA	NA	NA	NA	NA	NA	NA	NA	NA	NA	NA	NA	NA	NA	NA	NA	NA	NA	NA
A0A024RAL1, A0A024RAP3, D6RGZ6, P13611, Q86W61	A0A024RAQ9	A0A024RAQ9	P13611	VCAN	Versican core protein (Chondroitin sulfate proteoglycan core protein 2) (Chondroitin sulfate proteoglycan 2) (Glial hyaluronate-binding protein) (GHAP) (Large fibroblast proteoglycan) (PG-M)	0	Medium	1	6	1	Human	FALSE	0 v 0	NA	NA	0 v 0	NA	NA	0 v 0	NA	NA	0 v 0	NA	NA	NA	NA	NA	NA	NA	NA	NA	NA	NA	NA	NA	NA	NA	NA	NA	NA	NA	NA	NA	NA	NA	NA	NA	NA	NA
A1A4E9, A8K2H9, B4DL17, K7EMJ2, K7EQH6, K7ERE3, P13646	P13646	K7ERE3	P13646	KRT13	Keratin, type I cytoskeletal 13 (Cytokeratin-13) (CK-13) (Keratin-13) (K13)	17	High	8	57	2	Human	FALSE	0 v 0	NA	NA	0 v 0	NA	NA	0 v 0	NA	NA	0 v 0	NA	NA	NA	NA	NA	NA	NA	NA	NA	NA	NA	NA	NA	NA	NA	NA	NA	NA	NA	NA	NA	NA	NA	NA	NA	NA	NA
C9JIF9, C9JLK2, F8WEH5, H7C1U0, H7C393, P13798	P13798	P13798	P13798	APEH	Acylamino-acid-releasing enzyme (AARE) (EC 3.4.19.1) (Acyl-peptide hydrolase) (APH) (Acylaminoacyl-peptidase) (Oxidized protein hydrolase) (OPH)	5	High	3	3	3	Human	FALSE	0 v 0	NA	NA	0 v 0	NA	NA	0 v 0	NA	NA	0 v 0	NA	NA	NA	NA	NA	NA	NA	NA	NA	NA	NA	NA	NA	NA	NA	NA	NA	NA	NA	NA	NA	NA	NA	NA	NA	NA	NA
A4QPH0, P13866	P13866	A4QPH0	P13866	SLC5A1	Sodium/glucose cotransporter 1 (Na(+)/glucose cotransporter 1) (High affinity sodium-glucose cotransporter) (Solute carrier family 5 member 1)	4	Medium	2	2	2	Human	FALSE	0 v 0	NA	NA	0 v 0	NA	NA	0 v 0	NA	NA	0 v 0	NA	NA	NA	NA	NA	NA	NA	NA	NA	NA	NA	NA	NA	NA	NA	NA	NA	NA	NA	NA	NA	NA	NA	NA	NA	NA	NA
A0A096LP69, B2R932, P14209	P14209	B2R932	P14209	CD99	CD99 antigen (12E7) (E2 antigen) (Protein MIC2) (T-cell surface glycoprotein E2) (CD antigen CD99)	5	High	1	3	1	Human	FALSE	0 v 0	NA	NA	0 v 0	NA	NA	0 v 0	NA	NA	0 v 0	NA	NA	NA	NA	NA	NA	NA	NA	NA	NA	NA	NA	NA	NA	NA	NA	NA	NA	NA	NA	NA	NA	NA	NA	NA	NA	NA
P14550, Q5T621, V9GYG2, V9GYP9	V9HWI0	V9HWI0	P14550	AKR1A1	Aldo-keto reductase family 1 member A1 (EC 1.1.1.2) (EC 1.1.1.372) (EC 1.1.1.54) (Alcohol dehydrogenase [NADP(+)]) (Aldehyde reductase) (Glucuronate reductase) (EC 1.1.1.19) (Glucuronolactone reductase) (EC 1.1.1.20)	3	High	1	1	1	Human	FALSE	0 v 0	NA	NA	0 v 0	NA	NA	0 v 0	NA	NA	0 v 0	NA	NA	NA	NA	NA	NA	NA	NA	NA	NA	NA	NA	NA	NA	NA	NA	NA	NA	NA	NA	NA	NA	NA	NA	NA	NA	NA
D6W5B6, E9PF46, F8WA34, P14621, Q53TK7, U3KPX1	P14621	U3KPX1	P14621	ACYP2	Acylphosphatase-2 (EC 3.6.1.7) (Acylphosphatase, muscle type isozyme) (Acylphosphate phosphohydrolase 2)	9	Medium	1	1	1	Human	FALSE	0 v 0	NA	NA	0 v 0	NA	NA	0 v 0	NA	NA	0 v 0	NA	NA	NA	NA	NA	NA	NA	NA	NA	NA	NA	NA	NA	NA	NA	NA	NA	NA	NA	NA	NA	NA	NA	NA	NA	NA	NA
B4E368, P14649	P14649	B4E368	P14649	MYL6B	Myosin light chain 6B (Myosin light chain 1 slow-twitch muscle A isoform) (MLC1sa) (Smooth muscle and nonmuscle myosin light chain alkali 6B)	21	High	4	16	1	Human	FALSE	0 v 0	NA	NA	0 v 0	NA	NA	0 v 0	NA	NA	0 v 0	NA	NA	NA	NA	NA	NA	NA	NA	NA	NA	NA	NA	NA	NA	NA	NA	NA	NA	NA	NA	NA	NA	NA	NA	NA	NA	NA
E9PCX2, E9PEF9, P15121, Q59EL5	P15121	E9PCX2	P15121	AKR1B1	Aldo-keto reductase family 1 member B1 (EC 1.1.1.300) (EC 1.1.1.372) (EC 1.1.1.54) (Aldehyde reductase) (Aldose reductase) (AR) (EC 1.1.1.21)	6	High	2	2	2	Human	FALSE	0 v 0	NA	NA	0 v 0	NA	NA	0 v 0	NA	NA	0 v 0	NA	NA	NA	NA	NA	NA	NA	NA	NA	NA	NA	NA	NA	NA	NA	NA	NA	NA	NA	NA	NA	NA	NA	NA	NA	NA	NA
A0A024QZE8, H3BN16, H3BP07, H3BTI9, H3BTW6, J3KNN3, P15735, Q59GQ4	P15735	J3KNN3	P15735	PHKG2	Phosphorylase b kinase gamma catalytic chain, liver/testis isoform (PHK-gamma-LT) (PHK-gamma-T) (EC 2.7.11.19) (PSK-C3) (Phosphorylase kinase subunit gamma-2)	8	High	2	3	2	Human	FALSE	0 v 0	NA	NA	0 v 0	NA	NA	0 v 0	NA	NA	0 v 0	NA	NA	NA	NA	NA	NA	NA	NA	NA	NA	NA	NA	NA	NA	NA	NA	NA	NA	NA	NA	NA	NA	NA	NA	NA	NA	NA
P16157	P16157	P16157	P16157	ANK1	Ankyrin-1 (ANK-1) (Ankyrin-R) (Erythrocyte ankyrin)	1	Medium	2	2	1	Human	FALSE	0 v 0	NA	NA	0 v 0	NA	NA	0 v 0	NA	NA	0 v 0	NA	NA	NA	NA	NA	NA	NA	NA	NA	NA	NA	NA	NA	NA	NA	NA	NA	NA	NA	NA	NA	NA	NA	NA	NA	NA	NA
P16401	P16401	P16401	P16401	H1-5	Histone H1.5 (Histone H1a) (Histone H1b) (Histone H1s-3)	22	High	6	49	1	Human	FALSE	0 v 0	NA	NA	0 v 0	NA	NA	0 v 0	NA	NA	0 v 0	NA	NA	NA	NA	NA	NA	NA	NA	NA	NA	NA	NA	NA	NA	NA	NA	NA	NA	NA	NA	NA	NA	NA	NA	NA	NA	NA
A0A140VJW2, A2A2D0, B5BU83, P16949, Q59G27, Q96CE4	P16949	A0A140VJW2	P16949	STMN1	Stathmin (Leukemia-associated phosphoprotein p18) (Metablastin) (Oncoprotein 18) (Op18) (Phosphoprotein p19) (pp19) (Prosolin) (Protein Pr22) (pp17)	15	High	2	8	1	Human	FALSE	0 v 0	NA	NA	0 v 0	NA	NA	0 v 0	NA	NA	0 v 0	NA	NA	NA	NA	NA	NA	NA	NA	NA	NA	NA	NA	NA	NA	NA	NA	NA	NA	NA	NA	NA	NA	NA	NA	NA	NA	NA
A8K4A5, C9JK69, D6RDL8, P17342, Q60I31	P17342	D6RDL8	P17342	NPR3	Atrial natriuretic peptide receptor 3 (Atrial natriuretic peptide clearance receptor) (Atrial natriuretic peptide receptor type C) (ANP-C) (ANPR-C) (NPR-C)	1	Medium	1	1	1	Human	FALSE	0 v 0	NA	NA	0 v 0	NA	NA	0 v 0	NA	NA	0 v 0	NA	NA	NA	NA	NA	NA	NA	NA	NA	NA	NA	NA	NA	NA	NA	NA	NA	NA	NA	NA	NA	NA	NA	NA	NA	NA	NA
A0A0A0MSX5, A0A0A0MTF4, I3L383, I3L3R1, P13378, P17481, P31273, Q8N8T3	P17481	Q8N8T3	P17481	HOXB8	Homeobox protein Hox-B8 (Homeobox protein Hox-2.4) (Homeobox protein Hox-2D)	10	High	3	6	1	Human	FALSE	0 v 0	NA	NA	0 v 0	NA	NA	0 v 0	NA	NA	0 v 0	NA	NA	NA	NA	NA	NA	NA	NA	NA	NA	NA	NA	NA	NA	NA	NA	NA	NA	NA	NA	NA	NA	NA	NA	NA	NA	NA
B2R8U0, P17544	P17544	B2R8U0	P17544	ATF7	Cyclic AMP-dependent transcription factor ATF-7 (cAMP-dependent transcription factor ATF-7) (Activating transcription factor 7) (Transcription factor ATF-A)	4	High	1	2	1	Human	FALSE	0 v 0	NA	NA	0 v 0	NA	NA	0 v 0	NA	NA	0 v 0	NA	NA	NA	NA	NA	NA	NA	NA	NA	NA	NA	NA	NA	NA	NA	NA	NA	NA	NA	NA	NA	NA	NA	NA	NA	NA	NA
A0A384NPX1, A5Z217, B4DUI0, L7RDA5, P17661, Q45VM6, Q45VM7, Q45VM8, Q9H319	Q53SB5	Q53SB5	P17661	DES	Desmin	9	High	6	54	1	Human	FALSE	0 v 0	NA	NA	0 v 0	NA	NA	0 v 0	NA	NA	0 v 0	NA	NA	NA	NA	NA	NA	NA	NA	NA	NA	NA	NA	NA	NA	NA	NA	NA	NA	NA	NA	NA	NA	NA	NA	NA	NA	NA
B4DEJ3, P19086, Q8IY73, Q8N652	P19086	P19086	P19086	GNAZ	Guanine nucleotide-binding protein G(z) subunit alpha (G(x) alpha chain) (Gz-alpha)	13	High	4	4	3	Human	FALSE	0 v 0	NA	NA	0 v 0	NA	NA	0 v 0	NA	NA	0 v 0	NA	NA	NA	NA	NA	NA	NA	NA	NA	NA	NA	NA	NA	NA	NA	NA	NA	NA	NA	NA	NA	NA	NA	NA	NA	NA	NA
A0A1B0GXL9, A0A7I2YQR9, B0QYS6, B0QYS7, B1AKA9, B1AKB1, B1AKB2, B1AKB4, B4DPL3, P19484, Q709A5, Q709A8, Q709A9, Q86WB1	P19484	Q709A9	P19484	TFEB	Transcription factor EB (Class E basic helix-loop-helix protein 35) (bHLHe35)	3	Medium	1	1	1	Human	FALSE	0 v 0	NA	NA	0 v 0	NA	NA	0 v 0	NA	NA	0 v 0	NA	NA	NA	NA	NA	NA	NA	NA	NA	NA	NA	NA	NA	NA	NA	NA	NA	NA	NA	NA	NA	NA	NA	NA	NA	NA	NA
P19622	P19622	P19622	P19622	EN2	Homeobox protein engrailed-2 (Homeobox protein en-2) (Hu-En-2)	9	High	1	1	1	Human	FALSE	0 v 0	NA	NA	0 v 0	NA	NA	0 v 0	NA	NA	0 v 0	NA	NA	NA	NA	NA	NA	NA	NA	NA	NA	NA	NA	NA	NA	NA	NA	NA	NA	NA	NA	NA	NA	NA	NA	NA	NA	NA
B2R657, B2R7L2, B4DHY4, B4DT77, B4DWU2, P20073, Q53HM8	P20073	B2R7L2	P20073	ANXA7	Annexin A7 (Annexin VII) (Annexin-7) (Synexin)	13	High	5	9	5	Human	FALSE	0 v 0	NA	NA	0 v 0	NA	NA	0 v 0	NA	NA	0 v 0	NA	NA	NA	NA	NA	NA	NA	NA	NA	NA	NA	NA	NA	NA	NA	NA	NA	NA	NA	NA	NA	NA	NA	NA	NA	NA	NA
B3KTH8, P20265	P20265	P20265	P20265	POU3F2	POU domain, class 3, transcription factor 2 (Brain-specific homeobox/POU domain protein 2) (Brain-2) (Brn-2) (Nervous system-specific octamer-binding transcription factor N-Oct-3) (Octamer-binding protein 7) (Oct-7) (Octamer-binding transcription factor 7) (OTF-7)	4	High	1	1	1	Human	FALSE	0 v 0	NA	NA	0 v 0	NA	NA	0 v 0	NA	NA	0 v 0	NA	NA	NA	NA	NA	NA	NA	NA	NA	NA	NA	NA	NA	NA	NA	NA	NA	NA	NA	NA	NA	NA	NA	NA	NA	NA	NA
A0A024R0J7, A0A087WYT5, A0A0A1HAV9, P20338, P61018, Q53GC2	A0A024R3U9	A0A0A1HAV9	P20338	RAB4A	Ras-related protein Rab-4A (EC 3.6.5.2)	17	High	3	6	2	Human	FALSE	0 v 0	NA	NA	0 v 0	NA	NA	0 v 0	NA	NA	0 v 0	NA	NA	NA	NA	NA	NA	NA	NA	NA	NA	NA	NA	NA	NA	NA	NA	NA	NA	NA	NA	NA	NA	NA	NA	NA	NA	NA
P20929, Q14214	P20929	P20929	P20929	NEB	Nebulin	0	High	3	3	3	Human	FALSE	0 v 0	NA	NA	0 v 0	NA	NA	0 v 0	NA	NA	0 v 0	NA	NA	NA	NA	NA	NA	NA	NA	NA	NA	NA	NA	NA	NA	NA	NA	NA	NA	NA	NA	NA	NA	NA	NA	NA	NA	NA
A0A024RAL2, B4DTL8, B4DTX4, E9PGC0, P20936, Q59GK3	P20936	Q59GK3	P20936	RASA1	Ras GTPase-activating protein 1 (GAP) (GTPase-activating protein) (RasGAP) (Ras p21 protein activator) (p120GAP)	1	Medium	1	3	1	Human	FALSE	0 v 0	NA	NA	0 v 0	NA	NA	0 v 0	NA	NA	0 v 0	NA	NA	NA	NA	NA	NA	NA	NA	NA	NA	NA	NA	NA	NA	NA	NA	NA	NA	NA	NA	NA	NA	NA	NA	NA	NA	NA
P21439, Q4G0Q4	P21439	Q4G0Q4	P21439	ABCB4	Phosphatidylcholine translocator ABCB4 (EC 7.6.2.1) (ATP-binding cassette sub-family B member 4) (Multidrug resistance protein 3) (P-glycoprotein 3)	2	High	2	2	1	Human	FALSE	0 v 0	NA	NA	0 v 0	NA	NA	0 v 0	NA	NA	0 v 0	NA	NA	NA	NA	NA	NA	NA	NA	NA	NA	NA	NA	NA	NA	NA	NA	NA	NA	NA	NA	NA	NA	NA	NA	NA	NA	NA
J3KQA0, P21579	P21579	P21579	P21579	SYT1	Synaptotagmin-1 (Synaptotagmin I) (SytI) (p65)	3	Medium	1	1	1	Human	FALSE	0 v 0	NA	NA	0 v 0	NA	NA	0 v 0	NA	NA	0 v 0	NA	NA	NA	NA	NA	NA	NA	NA	NA	NA	NA	NA	NA	NA	NA	NA	NA	NA	NA	NA	NA	NA	NA	NA	NA	NA	NA
A0A087WU80, A0A087WXL5, A0A087X1N1, D3TTY5, D3TTY8, D3TTY9, D3TTZ1, D3TTZ2, D3TTZ3, P21580	P21580	A0A087WU80	P21580	TNFAIP3	Tumor necrosis factor alpha-induced protein 3 (TNF alpha-induced protein 3) (EC 2.3.2.-) (EC 3.4.19.12) (OTU domain-containing protein 7C) (Putative DNA-binding protein A20) (Zinc finger protein A20) [Cleaved into: A20p50; A20p37]	1	Medium	1	1	1	Human	FALSE	0 v 0	NA	NA	0 v 0	NA	NA	0 v 0	NA	NA	0 v 0	NA	NA	NA	NA	NA	NA	NA	NA	NA	NA	NA	NA	NA	NA	NA	NA	NA	NA	NA	NA	NA	NA	NA	NA	NA	NA	NA
E9PLM6, E9PPJ5, P21741	P21741	P21741	P21741	MDK	Midkine (MK) (Amphiregulin-associated protein) (ARAP) (Midgestation and kidney protein) (Neurite outgrowth-promoting factor 2) (Neurite outgrowth-promoting protein)	20	High	3	6	3	Human	FALSE	0 v 0	NA	NA	0 v 0	NA	NA	0 v 0	NA	NA	0 v 0	NA	NA	NA	NA	NA	NA	NA	NA	NA	NA	NA	NA	NA	NA	NA	NA	NA	NA	NA	NA	NA	NA	NA	NA	NA	NA	NA
P22303	P22303	P22303	P22303	ACHE	Acetylcholinesterase (AChE) (EC 3.1.1.7)	2	Medium	1	1	1	Human	FALSE	0 v 0	NA	NA	0 v 0	NA	NA	0 v 0	NA	NA	0 v 0	NA	NA	NA	NA	NA	NA	NA	NA	NA	NA	NA	NA	NA	NA	NA	NA	NA	NA	NA	NA	NA	NA	NA	NA	NA	NA	NA
A0A7I2RW32, F8W9L4, P22607, Q8NI15, Q8NI16, X5D2G8	P22607	A0A7I2RW32	P22607	FGFR3	Fibroblast growth factor receptor 3 (FGFR-3) (EC 2.7.10.1) (CD antigen CD333)	3	High	2	5	1	Human	FALSE	0 v 0	NA	NA	0 v 0	NA	NA	0 v 0	NA	NA	0 v 0	NA	NA	NA	NA	NA	NA	NA	NA	NA	NA	NA	NA	NA	NA	NA	NA	NA	NA	NA	NA	NA	NA	NA	NA	NA	NA	NA
A8K545, B4DRL9, P24386	P24386	A8K545	P24386	CHM	Rab proteins geranylgeranyltransferase component A 1 (Choroideremia protein) (Rab escort protein 1) (REP-1) (TCD protein)	5	High	2	3	1	Human	FALSE	0 v 0	NA	NA	0 v 0	NA	NA	0 v 0	NA	NA	0 v 0	NA	NA	NA	NA	NA	NA	NA	NA	NA	NA	NA	NA	NA	NA	NA	NA	NA	NA	NA	NA	NA	NA	NA	NA	NA	NA	NA
M0R1Y2, P24390, P33947, Q96H29	P24390	P33947	P24390	KDELR1	ER lumen protein-retaining receptor 1 (KDEL endoplasmic reticulum protein retention receptor 1) (KDEL receptor 1) (Putative MAPK-activating protein PM23)	4	High	1	2	1	Human	FALSE	0 v 0	NA	NA	0 v 0	NA	NA	0 v 0	NA	NA	0 v 0	NA	NA	NA	NA	NA	NA	NA	NA	NA	NA	NA	NA	NA	NA	NA	NA	NA	NA	NA	NA	NA	NA	NA	NA	NA	NA	NA
P24588, Q6PG46	P24588	Q6PG46	P24588	AKAP5	A-kinase anchor protein 5 (AKAP-5) (A-kinase anchor protein 79 kDa) (AKAP 79) (H21) (cAMP-dependent protein kinase regulatory subunit II high affinity-binding protein)	5	High	2	3	2	Human	FALSE	0 v 0	NA	NA	0 v 0	NA	NA	0 v 0	NA	NA	0 v 0	NA	NA	NA	NA	NA	NA	NA	NA	NA	NA	NA	NA	NA	NA	NA	NA	NA	NA	NA	NA	NA	NA	NA	NA	NA	NA	NA
A0A1W2PPU0, B2R9M7, B4DV01, B5BU77, G3V4L3, P24723, Q02156	P24723	B5BU77	P24723	PRKCH	Protein kinase C eta type (EC 2.7.11.13) (PKC-L) (nPKC-eta)	1	Medium	1	1	1	Human	FALSE	0 v 0	NA	NA	0 v 0	NA	NA	0 v 0	NA	NA	0 v 0	NA	NA	NA	NA	NA	NA	NA	NA	NA	NA	NA	NA	NA	NA	NA	NA	NA	NA	NA	NA	NA	NA	NA	NA	NA	NA	NA
A0A1Y6IM94, A0A1Y6IM95, A0A1Y6IQK5, A0A1Y6IRU6, A0A224ANK2, A0A224AV41, A0A384ME03, P25054, Q4LE70	P25054	A0A224AV41	P25054	APC	Adenomatous polyposis coli protein (Protein APC) (Deleted in polyposis 2.5)	1	High	3	3	3	Human	FALSE	0 v 0	NA	NA	0 v 0	NA	NA	0 v 0	NA	NA	0 v 0	NA	NA	NA	NA	NA	NA	NA	NA	NA	NA	NA	NA	NA	NA	NA	NA	NA	NA	NA	NA	NA	NA	NA	NA	NA	NA	NA
B1AH49, P25325, Q2VEU0, Q2VEU1, Q59HD5	P25325	Q2VEU0	P25325	MPST	3-mercaptopyruvate sulfurtransferase (MST) (EC 2.8.1.2)	5	High	1	1	1	Human	FALSE	0 v 0	NA	NA	0 v 0	NA	NA	0 v 0	NA	NA	0 v 0	NA	NA	NA	NA	NA	NA	NA	NA	NA	NA	NA	NA	NA	NA	NA	NA	NA	NA	NA	NA	NA	NA	NA	NA	NA	NA	NA
P25445, Q59FU8, Q6ICT6, Q8IUB6, Q8IUB7, S5PSV7, S5PZ57	P25445	Q8IUB6	P25445	FAS	Tumor necrosis factor receptor superfamily member 6 (Apo-1 antigen) (Apoptosis-mediating surface antigen FAS) (FASLG receptor) (CD antigen CD95)	5	High	1	1	1	Human	FALSE	0 v 0	NA	NA	0 v 0	NA	NA	0 v 0	NA	NA	0 v 0	NA	NA	NA	NA	NA	NA	NA	NA	NA	NA	NA	NA	NA	NA	NA	NA	NA	NA	NA	NA	NA	NA	NA	NA	NA	NA	NA
A8K0R1, B4DJY6, C9JXB9, P25686	P25686	B4DJY6	P25686	DNAJB2	DnaJ homolog subfamily B member 2 (Heat shock 40 kDa protein 3) (Heat shock protein J1) (HSJ-1)	6	High	2	5	1	Human	FALSE	0 v 0	NA	NA	0 v 0	NA	NA	0 v 0	NA	NA	0 v 0	NA	NA	NA	NA	NA	NA	NA	NA	NA	NA	NA	NA	NA	NA	NA	NA	NA	NA	NA	NA	NA	NA	NA	NA	NA	NA	NA
A0A087X1D0, A0A0S2Z349, H0YE23, P25942, Q09LL4, Q6P2H9	P25942	Q09LL4	P25942	CD40	Tumor necrosis factor receptor superfamily member 5 (B-cell surface antigen CD40) (Bp50) (CD40L receptor) (CDw40) (CD antigen CD40)	9	High	2	2	2	Human	FALSE	0 v 0	NA	NA	0 v 0	NA	NA	0 v 0	NA	NA	0 v 0	NA	NA	NA	NA	NA	NA	NA	NA	NA	NA	NA	NA	NA	NA	NA	NA	NA	NA	NA	NA	NA	NA	NA	NA	NA	NA	NA
A0A1W2PNS7, A0A1W2PP27, A0A1W2PP89, A0A1W2PPG3, A0A1W2PPH0, A0A1W2PPJ2, A0A1W2PPM5, A0A1W2PPN2, A0A1W2PQ31, A0A1W2PQA8, A0A1W2PQG3, A0A1W2PQG7, A0A1W2PQJ8, A0A1W2PQL7, A0A1W2PQM7, A0A1W2PRA4, A0A1W2PRA8, A0A1W2PRG3, A0A1W2PRH6, A0A1W2PRS6, A0A1W2PRU4, A0A1W2PRW7, A0A1W2PS91, A0A1W2PSA8, A0A1W2PSB5, A0A1X7SBT0, B1B1I8, B1B1I9, B1B1J0, B3KQG1, D1KF47, D3DQZ8, E9PKM0, F1T0F8, P26367, Q59GD2	Q66SS1	A0A1W2PNS7	P26367	PAX6	Paired box protein Pax-6 (Aniridia type II protein) (Oculorhombin)	3	Medium	1	1	1	Human	FALSE	0 v 0	NA	NA	0 v 0	NA	NA	0 v 0	NA	NA	0 v 0	NA	NA	NA	NA	NA	NA	NA	NA	NA	NA	NA	NA	NA	NA	NA	NA	NA	NA	NA	NA	NA	NA	NA	NA	NA	NA	NA
A0A0A0MRX1, A0A0R4J2E6, A0A494C015, A0A494C0F8, A0A494C147, A0A494C173, A0A494C1D9, B1APY9, B7Z5E0, C9JB16, P26378, Q12926, Q14576, Q96J71	P26378	A0A494C0F8	P26378	ELAVL4	ELAV-like protein 4 (Hu-antigen D) (HuD) (Paraneoplastic encephalomyelitis antigen HuD)	4	Medium	2	2	1	Human	FALSE	0 v 0	NA	NA	0 v 0	NA	NA	0 v 0	NA	NA	0 v 0	NA	NA	NA	NA	NA	NA	NA	NA	NA	NA	NA	NA	NA	NA	NA	NA	NA	NA	NA	NA	NA	NA	NA	NA	NA	NA	NA
B4DPN1, B7Z250, B7Z3P3, B7Z538, B7Z557, G3XAK1, P26927, Q13208, Q53GN8	P26927	P26927	P26927	MST1	Hepatocyte growth factor-like protein (Macrophage stimulatory protein) (Macrophage-stimulating protein) (MSP) [Cleaved into: Hepatocyte growth factor-like protein alpha chain; Hepatocyte growth factor-like protein beta chain]	3	High	2	2	2	Human	FALSE	0 v 0	NA	NA	0 v 0	NA	NA	0 v 0	NA	NA	0 v 0	NA	NA	NA	NA	NA	NA	NA	NA	NA	NA	NA	NA	NA	NA	NA	NA	NA	NA	NA	NA	NA	NA	NA	NA	NA	NA	NA
B3KR49, E9PBK7, P27361, Q7Z3H5, Q8NHX0	P27361	E9PBK7	P27361	MAPK3	Mitogen-activated protein kinase 3 (MAP kinase 3) (MAPK 3) (EC 2.7.11.24) (ERT2) (Extracellular signal-regulated kinase 1) (ERK-1) (Insulin-stimulated MAP2 kinase) (MAP kinase isoform p44) (p44-MAPK) (Microtubule-associated protein 2 kinase) (p44-ERK1)	6	High	2	4	1	Human	FALSE	0 v 0	NA	NA	0 v 0	NA	NA	0 v 0	NA	NA	0 v 0	NA	NA	NA	NA	NA	NA	NA	NA	NA	NA	NA	NA	NA	NA	NA	NA	NA	NA	NA	NA	NA	NA	NA	NA	NA	NA	NA
A0A087WVE9, A6NGV6, A8K6P0, B0AZM1, B4E3L5, I6L9E7, O43392, P27540, Q53F30, Q7Z3A3, Q9HBZ2, X5D7T2, X5D9H9, X5DP31, X5DP40	P27540	P27540	P27540	ARNT	Aryl hydrocarbon receptor nuclear translocator (ARNT protein) (Class E basic helix-loop-helix protein 2) (bHLHe2) (Dioxin receptor, nuclear translocator) (Hypoxia-inducible factor 1-beta) (HIF-1-beta) (HIF1-beta)	4	High	3	4	3	Human	FALSE	0 v 0	NA	NA	0 v 0	NA	NA	0 v 0	NA	NA	0 v 0	NA	NA	NA	NA	NA	NA	NA	NA	NA	NA	NA	NA	NA	NA	NA	NA	NA	NA	NA	NA	NA	NA	NA	NA	NA	NA	NA
B2R9J0, P27987, Q2TU82	P27987	P27987	P27987	ITPKB	Inositol-trisphosphate 3-kinase B (EC 2.7.1.127) (Inositol 1,4,5-trisphosphate 3-kinase B) (IP3 3-kinase B) (IP3K B) (InsP 3-kinase B)	10	High	8	12	7	Human	FALSE	0 v 0	NA	NA	0 v 0	NA	NA	0 v 0	NA	NA	0 v 0	NA	NA	NA	NA	NA	NA	NA	NA	NA	NA	NA	NA	NA	NA	NA	NA	NA	NA	NA	NA	NA	NA	NA	NA	NA	NA	NA
A0A140VJL8, E5RG13, E5RG94, E5RGY4, E5RHE9, E5RI82, E5RIF4, E5RIP7, H0YBL1, P29218	P29218	E5RHE9	P29218	IMPA1	Inositol monophosphatase 1 (IMP 1) (IMPase 1) (EC 3.1.3.25) (D-galactose 1-phosphate phosphatase) (EC 3.1.3.94) (Inositol-1(or 4)-monophosphatase 1) (Lithium-sensitive myo-inositol monophosphatase A1)	5	Medium	1	1	1	Human	FALSE	0 v 0	NA	NA	0 v 0	NA	NA	0 v 0	NA	NA	0 v 0	NA	NA	NA	NA	NA	NA	NA	NA	NA	NA	NA	NA	NA	NA	NA	NA	NA	NA	NA	NA	NA	NA	NA	NA	NA	NA	NA
B4DVM9, P29375	P29375	P29375	P29375	KDM5A	Lysine-specific demethylase 5A (EC 1.14.11.67) (Histone demethylase JARID1A) (Jumonji/ARID domain-containing protein 1A) (Retinoblastoma-binding protein 2) (RBBP-2) ([histone H3]-trimethyl-L-lysine(4) demethylase 5A)	1	High	1	2	1	Human	FALSE	0 v 0	NA	NA	0 v 0	NA	NA	0 v 0	NA	NA	0 v 0	NA	NA	NA	NA	NA	NA	NA	NA	NA	NA	NA	NA	NA	NA	NA	NA	NA	NA	NA	NA	NA	NA	NA	NA	NA	NA	NA
B4E123, E9PM19, E9PPF2, P29597, Q53HA9	A0A024R7E4	E9PPF2	P29597	TYK2	Non-receptor tyrosine-protein kinase TYK2 (EC 2.7.10.2)	2	Medium	2	2	2	Human	FALSE	0 v 0	NA	NA	0 v 0	NA	NA	0 v 0	NA	NA	0 v 0	NA	NA	NA	NA	NA	NA	NA	NA	NA	NA	NA	NA	NA	NA	NA	NA	NA	NA	NA	NA	NA	NA	NA	NA	NA	NA	NA
P29803	P29803	P29803	P29803	PDHA2	Pyruvate dehydrogenase E1 component subunit alpha, testis-specific form, mitochondrial (EC 1.2.4.1) (PDHE1-A type II)	5	High	2	3	1	Human	FALSE	0 v 0	NA	NA	0 v 0	NA	NA	0 v 0	NA	NA	0 v 0	NA	NA	NA	NA	NA	NA	NA	NA	NA	NA	NA	NA	NA	NA	NA	NA	NA	NA	NA	NA	NA	NA	NA	NA	NA	NA	NA
A8K8B0, B7Z1G3, H0YDG7, P30154	P30154	P30154	P30154	PPP2R1B	Serine/threonine-protein phosphatase 2A 65 kDa regulatory subunit A beta isoform (PP2A subunit A isoform PR65-beta) (PP2A subunit A isoform R1-beta)	12	High	7	20	2	Human	FALSE	0 v 0	NA	NA	0 v 0	NA	NA	0 v 0	NA	NA	0 v 0	NA	NA	NA	NA	NA	NA	NA	NA	NA	NA	NA	NA	NA	NA	NA	NA	NA	NA	NA	NA	NA	NA	NA	NA	NA	NA	NA
A0A7P0TBN9, E9PQ51, E9PRU3, H0YEJ2, P30291, Q6MZL0, Q6NSL2, Q86V29	P30291	P30291	P30291	WEE1	Wee1-like protein kinase (WEE1hu) (EC 2.7.10.2) (Wee1A kinase)	6	High	3	3	3	Human	FALSE	0 v 0	NA	NA	0 v 0	NA	NA	0 v 0	NA	NA	0 v 0	NA	NA	NA	NA	NA	NA	NA	NA	NA	NA	NA	NA	NA	NA	NA	NA	NA	NA	NA	NA	NA	NA	NA	NA	NA	NA	NA
B2R6X6, H0Y548, P30405, R4GN99	P30405	P30405	P30405	PPIF	Peptidyl-prolyl cis-trans isomerase F, mitochondrial (PPIase F) (EC 5.2.1.8) (Cyclophilin D) (CyP-D) (CypD) (Cyclophilin F) (Mitochondrial cyclophilin) (CyP-M) (Rotamase F)	11	High	3	11	1	Human	FALSE	0 v 0	NA	NA	0 v 0	NA	NA	0 v 0	NA	NA	0 v 0	NA	NA	NA	NA	NA	NA	NA	NA	NA	NA	NA	NA	NA	NA	NA	NA	NA	NA	NA	NA	NA	NA	NA	NA	NA	NA	NA
C9J0K6, P30626	P30626	P30626	P30626	SRI	Sorcin (22 kDa protein) (CP-22) (CP22) (V19)	6	Medium	1	1	1	Human	FALSE	0 v 0	NA	NA	0 v 0	NA	NA	0 v 0	NA	NA	0 v 0	NA	NA	NA	NA	NA	NA	NA	NA	NA	NA	NA	NA	NA	NA	NA	NA	NA	NA	NA	NA	NA	NA	NA	NA	NA	NA	NA
A8K5L4, P30679	A0A384ME65	A0A384ME65	P30679	GNA15	Guanine nucleotide-binding protein subunit alpha-15 (G alpha-15) (G-protein subunit alpha-15) (Epididymis tissue protein Li 17E) (Guanine nucleotide-binding protein subunit alpha-16) (G alpha-16) (G-protein subunit alpha-16)	10	Medium	2	2	1	Human	FALSE	0 v 0	NA	NA	0 v 0	NA	NA	0 v 0	NA	NA	0 v 0	NA	NA	NA	NA	NA	NA	NA	NA	NA	NA	NA	NA	NA	NA	NA	NA	NA	NA	NA	NA	NA	NA	NA	NA	NA	NA	NA
P31146, Q59G88	A0A024R611	A0A024R611	P31146	CORO1A	Coronin-1A (Coronin-like protein A) (Clipin-A) (Coronin-like protein p57) (Tryptophan aspartate-containing coat protein) (TACO)	5	High	2	10	1	Human	FALSE	0 v 0	NA	NA	0 v 0	NA	NA	0 v 0	NA	NA	0 v 0	NA	NA	NA	NA	NA	NA	NA	NA	NA	NA	NA	NA	NA	NA	NA	NA	NA	NA	NA	NA	NA	NA	NA	NA	NA	NA	NA
C9JTN7, F8W8I6, P31483	P31483	C9JTN7	P31483	TIA1	Cytotoxic granule associated RNA binding protein TIA1 (Nucleolysin TIA-1 isoform p40) (RNA-binding protein TIA-1) (T-cell-restricted intracellular antigen-1) (TIA-1) (p40-TIA-1)	10	High	4	6	1	Human	FALSE	0 v 0	NA	NA	0 v 0	NA	NA	0 v 0	NA	NA	0 v 0	NA	NA	NA	NA	NA	NA	NA	NA	NA	NA	NA	NA	NA	NA	NA	NA	NA	NA	NA	NA	NA	NA	NA	NA	NA	NA	NA
A0A0U4CQG9, B7Z8Z9, P31751	P31751	P31751	P31751	AKT2	RAC-beta serine/threonine-protein kinase (EC 2.7.11.1) (Protein kinase Akt-2) (Protein kinase B beta) (PKB beta) (RAC-PK-beta)	4	Medium	2	2	2	Human	FALSE	0 v 0	NA	NA	0 v 0	NA	NA	0 v 0	NA	NA	0 v 0	NA	NA	NA	NA	NA	NA	NA	NA	NA	NA	NA	NA	NA	NA	NA	NA	NA	NA	NA	NA	NA	NA	NA	NA	NA	NA	NA
B3KMW4, P32019	P32019	P32019	P32019	INPP5B	Type II inositol 1,4,5-trisphosphate 5-phosphatase (EC 3.1.3.36) (75 kDa inositol polyphosphate-5-phosphatase) (Phosphoinositide 5-phosphatase) (5PTase)	2	High	1	1	1	Human	FALSE	0 v 0	NA	NA	0 v 0	NA	NA	0 v 0	NA	NA	0 v 0	NA	NA	NA	NA	NA	NA	NA	NA	NA	NA	NA	NA	NA	NA	NA	NA	NA	NA	NA	NA	NA	NA	NA	NA	NA	NA	NA
A8K4I6, I3L412, K7ENA6, P32121, Q59EM5	P32121	K7ENA6	P32121	ARRB2	Beta-arrestin-2 (Arrestin beta-2) (Non-visual arrestin-3)	9	High	2	2	2	Human	FALSE	0 v 0	NA	NA	0 v 0	NA	NA	0 v 0	NA	NA	0 v 0	NA	NA	NA	NA	NA	NA	NA	NA	NA	NA	NA	NA	NA	NA	NA	NA	NA	NA	NA	NA	NA	NA	NA	NA	NA	NA	NA
A8K8B7, H7C2A0, P32189, Q14409	P32189	A8K8B7	P32189	GK	Glycerol kinase (GK) (Glycerokinase) (EC 2.7.1.30) (ATP:glycerol 3-phosphotransferase)	2	High	1	1	1	Human	FALSE	0 v 0	NA	NA	0 v 0	NA	NA	0 v 0	NA	NA	0 v 0	NA	NA	NA	NA	NA	NA	NA	NA	NA	NA	NA	NA	NA	NA	NA	NA	NA	NA	NA	NA	NA	NA	NA	NA	NA	NA	NA
A8K8M5, B2R7K0, B3KPS5, B4DPB3, B4DWB2, B7Z340, D6RHC7, D6RHX8, F8W9W2, P32298, P34947, P43250, Q96AD6	P32298	P32298	P32298	GRK4	G protein-coupled receptor kinase 4 (EC 2.7.11.16) (G protein-coupled receptor kinase GRK4) (ITI1)	2	Medium	1	1	1	Human	FALSE	0 v 0	NA	NA	0 v 0	NA	NA	0 v 0	NA	NA	0 v 0	NA	NA	NA	NA	NA	NA	NA	NA	NA	NA	NA	NA	NA	NA	NA	NA	NA	NA	NA	NA	NA	NA	NA	NA	NA	NA	NA
P32856	P32856	P32856	P32856	STX2	Syntaxin-2 (Epimorphin)	5	Medium	1	1	1	Human	FALSE	0 v 0	NA	NA	0 v 0	NA	NA	0 v 0	NA	NA	0 v 0	NA	NA	NA	NA	NA	NA	NA	NA	NA	NA	NA	NA	NA	NA	NA	NA	NA	NA	NA	NA	NA	NA	NA	NA	NA	NA	NA
A0A024RC30, P32926	P32926	A0A024RC30	P32926	DSG3	Desmoglein-3 (130 kDa pemphigus vulgaris antigen) (PVA) (Cadherin family member 6)	3	High	2	2	1	Human	FALSE	0 v 0	NA	NA	0 v 0	NA	NA	0 v 0	NA	NA	0 v 0	NA	NA	NA	NA	NA	NA	NA	NA	NA	NA	NA	NA	NA	NA	NA	NA	NA	NA	NA	NA	NA	NA	NA	NA	NA	NA	NA
B1APM4, P35610	P35610	B1APM4	P35610	SOAT1	Sterol O-acyltransferase 1 (EC 2.3.1.26) (Acyl-coenzyme A:cholesterol acyltransferase 1) (ACAT-1) (Cholesterol acyltransferase 1)	4	High	2	2	2	Human	FALSE	0 v 0	NA	NA	0 v 0	NA	NA	0 v 0	NA	NA	0 v 0	NA	NA	NA	NA	NA	NA	NA	NA	NA	NA	NA	NA	NA	NA	NA	NA	NA	NA	NA	NA	NA	NA	NA	NA	NA	NA	NA
P35712	P35712	P35712	P35712	SOX6	Transcription factor SOX-6	2	Medium	2	4	2	Human	FALSE	0 v 0	NA	NA	0 v 0	NA	NA	0 v 0	NA	NA	0 v 0	NA	NA	NA	NA	NA	NA	NA	NA	NA	NA	NA	NA	NA	NA	NA	NA	NA	NA	NA	NA	NA	NA	NA	NA	NA	NA	NA
B2R8E4, B5BUD5, P35813	A0A024R6A5	A0A024R6A5	P35813	PPM1A	Protein phosphatase 1A (EC 3.1.3.16) (Protein phosphatase 2C isoform alpha) (PP2C-alpha) (Protein phosphatase IA)	8	High	2	3	1	Human	FALSE	0 v 0	NA	NA	0 v 0	NA	NA	0 v 0	NA	NA	0 v 0	NA	NA	NA	NA	NA	NA	NA	NA	NA	NA	NA	NA	NA	NA	NA	NA	NA	NA	NA	NA	NA	NA	NA	NA	NA	NA	NA
A0A3B3ITK7, P36871	P36871	A0A3B3ITK7	P36871	PGM1	Phosphoglucomutase-1 (PGM 1) (EC 5.4.2.2) (Glucose phosphomutase 1)	3	High	1	1	1	Human	FALSE	0 v 0	NA	NA	0 v 0	NA	NA	0 v 0	NA	NA	0 v 0	NA	NA	NA	NA	NA	NA	NA	NA	NA	NA	NA	NA	NA	NA	NA	NA	NA	NA	NA	NA	NA	NA	NA	NA	NA	NA	NA
B4DWZ4, F5H1Y3, P39748	Q6FHX6	F5H1Y3	P39748	FEN1	Flap endonuclease 1 (FEN-1) (EC 3.1.-.-) (DNase IV) (Flap structure-specific endonuclease 1) (Maturation factor 1) (MF1) (hFEN-1)	5	High	2	2	2	Human	FALSE	0 v 0	NA	NA	0 v 0	NA	NA	0 v 0	NA	NA	0 v 0	NA	NA	NA	NA	NA	NA	NA	NA	NA	NA	NA	NA	NA	NA	NA	NA	NA	NA	NA	NA	NA	NA	NA	NA	NA	NA	NA
A8K8N5, P40818	A0A024R5S4	A8K8N5	P40818	USP8	Ubiquitin carboxyl-terminal hydrolase 8 (EC 3.4.19.12) (Deubiquitinating enzyme 8) (Ubiquitin isopeptidase Y) (hUBPy) (Ubiquitin thioesterase 8) (Ubiquitin-specific-processing protease 8)	1	Medium	1	1	1	Human	FALSE	0 v 0	NA	NA	0 v 0	NA	NA	0 v 0	NA	NA	0 v 0	NA	NA	NA	NA	NA	NA	NA	NA	NA	NA	NA	NA	NA	NA	NA	NA	NA	NA	NA	NA	NA	NA	NA	NA	NA	NA	NA
B2RCZ4, B5BUK7, P41743	P41743	P41743	P41743	PRKCI	Protein kinase C iota type (EC 2.7.11.13) (Atypical protein kinase C-lambda/iota) (PRKC-lambda/iota) (aPKC-lambda/iota) (nPKC-iota)	2	High	1	3	1	Human	FALSE	0 v 0	NA	NA	0 v 0	NA	NA	0 v 0	NA	NA	0 v 0	NA	NA	NA	NA	NA	NA	NA	NA	NA	NA	NA	NA	NA	NA	NA	NA	NA	NA	NA	NA	NA	NA	NA	NA	NA	NA	NA
P42025, Q13841	P42025	P42025	P42025	ACTR1B	Beta-centractin (Actin-related protein 1B) (ARP1B)	13	High	5	9	1	Human	FALSE	0 v 0	NA	NA	0 v 0	NA	NA	0 v 0	NA	NA	0 v 0	NA	NA	NA	NA	NA	NA	NA	NA	NA	NA	NA	NA	NA	NA	NA	NA	NA	NA	NA	NA	NA	NA	NA	NA	NA	NA	NA
A0A5F9ZH15, A0A5F9ZH80, C9JSN9, P43251	P43251	C9JSN9	P43251	BTD	Biotinidase (Biotinase) (EC 3.5.1.12)	2	High	1	1	1	Human	FALSE	0 v 0	NA	NA	0 v 0	NA	NA	0 v 0	NA	NA	0 v 0	NA	NA	NA	NA	NA	NA	NA	NA	NA	NA	NA	NA	NA	NA	NA	NA	NA	NA	NA	NA	NA	NA	NA	NA	NA	NA	NA
A0A0C4DFS8, A0A7P0T862, A0A7P0T8D2, A0A7P0T8L3, A0A7P0T8R4, A0A7P0T8Z3, A0A7P0T931, A0A7P0T941, A0A7P0T973, A0A7P0T9F0, A0A7P0T9I9, A0A7P0TA73, A0A7P0TAI8, A0A7P0TAS5, A0A7P0TB17, A0A7P0TBB7, A0A7P0Z466, A0A7P0Z4N0, B7Z8W6, P43490	A0A024R718	A0A7P0T862	P43490	NAMPT	Nicotinamide phosphoribosyltransferase (NAmPRTase) (Nampt) (EC 2.4.2.12) (Pre-B-cell colony-enhancing factor 1) (Pre-B cell-enhancing factor) (Visfatin)	4	High	2	2	2	Human	FALSE	0 v 0	NA	NA	0 v 0	NA	NA	0 v 0	NA	NA	0 v 0	NA	NA	NA	NA	NA	NA	NA	NA	NA	NA	NA	NA	NA	NA	NA	NA	NA	NA	NA	NA	NA	NA	NA	NA	NA	NA	NA
B7Z3A9, B7Z3W8, B7Z589, B7Z8W5, B7Z9G8, J3KPA5, P48067	P48067	B7Z3W8	P48067	SLC6A9	Sodium- and chloride-dependent glycine transporter 1 (GlyT-1) (GlyT1) (Solute carrier family 6 member 9)	3	High	2	2	2	Human	FALSE	0 v 0	NA	NA	0 v 0	NA	NA	0 v 0	NA	NA	0 v 0	NA	NA	NA	NA	NA	NA	NA	NA	NA	NA	NA	NA	NA	NA	NA	NA	NA	NA	NA	NA	NA	NA	NA	NA	NA	NA	NA
A0A0A0MSM9, A0A0A0MSQ2, A0A0A0MT34, B2R5R9, F2Z2G0, F6R6G4, F6S3S0, F6UE82, F6X9D6, F8W689, F8WDU3, F8WFE4, P48382, Q53EW3	P48382	F6R6G4	P48382	RFX5	DNA-binding protein RFX5 (Regulatory factor X 5)	1	Medium	1	1	1	Human	FALSE	0 v 0	NA	NA	0 v 0	NA	NA	0 v 0	NA	NA	0 v 0	NA	NA	NA	NA	NA	NA	NA	NA	NA	NA	NA	NA	NA	NA	NA	NA	NA	NA	NA	NA	NA	NA	NA	NA	NA	NA	NA
P48426	P48426	P48426	P48426	PIP4K2A	Phosphatidylinositol 5-phosphate 4-kinase type-2 alpha (EC 2.7.1.149) (1-phosphatidylinositol 5-phosphate 4-kinase 2-alpha) (Diphosphoinositide kinase 2-alpha) (PIP5KIII) (Phosphatidylinositol 5-Phosphate 4-Kinase) (PI5P4Kalpha) (Phosphatidylinositol 5-phosphate 4-kinase type II alpha) (PI(5)P 4-kinase type II alpha) (PIP4KII-alpha) (PtdIns(4)P-5-kinase B isoform) (PtdIns(4)P-5-kinase C isoform) …	7	High	3	5	1	Human	FALSE	0 v 0	NA	NA	0 v 0	NA	NA	0 v 0	NA	NA	0 v 0	NA	NA	NA	NA	NA	NA	NA	NA	NA	NA	NA	NA	NA	NA	NA	NA	NA	NA	NA	NA	NA	NA	NA	NA	NA	NA	NA
A0A384MTQ5, B2R694, P48449	P48449	A0A384MTQ5	P48449	LSS	Lanosterol synthase (EC 5.4.99.7) (2,3-epoxysqualene--lanosterol cyclase) (Oxidosqualene--lanosterol cyclase) (OSC) (hOSC)	3	Medium	2	3	2	Human	FALSE	0 v 0	NA	NA	0 v 0	NA	NA	0 v 0	NA	NA	0 v 0	NA	NA	NA	NA	NA	NA	NA	NA	NA	NA	NA	NA	NA	NA	NA	NA	NA	NA	NA	NA	NA	NA	NA	NA	NA	NA	NA
A0A6M5CDG2, A0A6M5CH24, A0A6M5CII8, E9PJC8, E9PJE8, E9PK37, E9PLZ6, E9PMR4, E9PP93, E9PRJ3, E9PSA1, K4DIA7, K4DIB7, P48509, Q53FU5, Q6ZNZ0	A0A024RCB3	K4DIB7	P48509	CD151	CD151 antigen (GP27) (Membrane glycoprotein SFA-1) (Platelet-endothelial tetraspan antigen 3) (PETA-3) (Tetraspanin-24) (Tspan-24) (CD antigen CD151)	3	Medium	1	2	1	Human	FALSE	0 v 0	NA	NA	0 v 0	NA	NA	0 v 0	NA	NA	0 v 0	NA	NA	NA	NA	NA	NA	NA	NA	NA	NA	NA	NA	NA	NA	NA	NA	NA	NA	NA	NA	NA	NA	NA	NA	NA	NA	NA
B2RC45, P48595, Q4VAX6	P48595	Q4VAX6	P48595	SERPINB10	Serpin B10 (Bomapin) (Peptidase inhibitor 10) (PI-10)	4	Medium	1	1	1	Human	FALSE	0 v 0	NA	NA	0 v 0	NA	NA	0 v 0	NA	NA	0 v 0	NA	NA	NA	NA	NA	NA	NA	NA	NA	NA	NA	NA	NA	NA	NA	NA	NA	NA	NA	NA	NA	NA	NA	NA	NA	NA	NA
A8KAH1, P48651, Q9BSY0	P48651	A8KAH1	P48651	PTDSS1	Phosphatidylserine synthase 1 (PSS-1) (PtdSer synthase 1) (EC 2.7.8.29) (Serine-exchange enzyme I)	2	Medium	1	1	1	Human	FALSE	0 v 0	NA	NA	0 v 0	NA	NA	0 v 0	NA	NA	0 v 0	NA	NA	NA	NA	NA	NA	NA	NA	NA	NA	NA	NA	NA	NA	NA	NA	NA	NA	NA	NA	NA	NA	NA	NA	NA	NA	NA
A0A024R8X3, B4DIJ9, B4E0G1, H7BYT1, J3KRM8, P48730, Q59FJ7	P48730	H7BYT1	P48730	CSNK1D	Casein kinase I isoform delta (CKI-delta) (CKId) (EC 2.7.11.1) (Tau-protein kinase CSNK1D) (EC 2.7.11.26)	15	High	5	8	1	Human	FALSE	0 v 0	NA	NA	0 v 0	NA	NA	0 v 0	NA	NA	0 v 0	NA	NA	NA	NA	NA	NA	NA	NA	NA	NA	NA	NA	NA	NA	NA	NA	NA	NA	NA	NA	NA	NA	NA	NA	NA	NA	NA
P49189	P49189	P49189	P49189	ALDH9A1	4-trimethylaminobutyraldehyde dehydrogenase (TMABA-DH) (TMABALDH) (EC 1.2.1.47) (Aldehyde dehydrogenase E3 isozyme) (Aldehyde dehydrogenase family 9 member A1) (EC 1.2.1.3) (Gamma-aminobutyraldehyde dehydrogenase) (EC 1.2.1.19) (R-aminobutyraldehyde dehydrogenase) [Cleaved into: 4-trimethylaminobutyraldehyde dehydrogenase, N-terminally processed]	2	High	1	1	1	Human	FALSE	0 v 0	NA	NA	0 v 0	NA	NA	0 v 0	NA	NA	0 v 0	NA	NA	NA	NA	NA	NA	NA	NA	NA	NA	NA	NA	NA	NA	NA	NA	NA	NA	NA	NA	NA	NA	NA	NA	NA	NA	NA
A0A2R8Y4F9, A0A2R8Y5L1, A0A2R8YD71, A0A2R8YDL2, F8VR36, F8VRL7, F8VWB0, F8W1D8, P49281	P49281	F8VWB0	P49281	SLC11A2	Natural resistance-associated macrophage protein 2 (NRAMP 2) (Divalent cation transporter 1) (Divalent metal transporter 1) (DMT-1) (Solute carrier family 11 member 2)	1	High	1	1	1	Human	FALSE	0 v 0	NA	NA	0 v 0	NA	NA	0 v 0	NA	NA	0 v 0	NA	NA	NA	NA	NA	NA	NA	NA	NA	NA	NA	NA	NA	NA	NA	NA	NA	NA	NA	NA	NA	NA	NA	NA	NA	NA	NA
A0A0A0MRF4, A8K5D5, B4DIG4, H7C2J0, P49406, S4R3W9, S4R455	P49406	A8K5D5	P49406	MRPL19	39S ribosomal protein L19, mitochondrial (L19mt) (MRP-L19) (39S ribosomal protein L15, mitochondrial) (L15mt) (MRP-L15) (Mitochondrial large ribosomal subunit protein bL19m)	16	High	5	5	5	Human	FALSE	0 v 0	NA	NA	0 v 0	NA	NA	0 v 0	NA	NA	0 v 0	NA	NA	NA	NA	NA	NA	NA	NA	NA	NA	NA	NA	NA	NA	NA	NA	NA	NA	NA	NA	NA	NA	NA	NA	NA	NA	NA
P49591, Q0VGA5, Q53HA4, Q5T5C7	P49591	Q5T5C7	P49591	SARS1	Serine--tRNA ligase, cytoplasmic (EC 6.1.1.11) (Seryl-tRNA synthetase) (SerRS) (Seryl-tRNA(Ser/Sec) synthetase)	5	High	3	5	3	Human	FALSE	0 v 0	NA	NA	0 v 0	NA	NA	0 v 0	NA	NA	0 v 0	NA	NA	NA	NA	NA	NA	NA	NA	NA	NA	NA	NA	NA	NA	NA	NA	NA	NA	NA	NA	NA	NA	NA	NA	NA	NA	NA
A0A087WT95, A0A087X0W7, A1L172, B3KSA0, B4DV16, B7ZMC1, G3V4F2, P49753, Q86TX2	P49753	B4DV16	P49753	ACOT2	Acyl-coenzyme A thioesterase 2, mitochondrial (Acyl-CoA thioesterase 2) (EC 3.1.2.2) (Acyl-coenzyme A thioester hydrolase 2a) (CTE-Ia) (Long-chain acyl-CoA thioesterase 2) (ZAP128)	4	High	1	2	1	Human	FALSE	0 v 0	NA	NA	0 v 0	NA	NA	0 v 0	NA	NA	0 v 0	NA	NA	NA	NA	NA	NA	NA	NA	NA	NA	NA	NA	NA	NA	NA	NA	NA	NA	NA	NA	NA	NA	NA	NA	NA	NA	NA
A0A6Q8PHB5, A0A6Q8PHP0, A8K6K2, B3KXN5, P49902	P49902	A8K6K2	P49902	NT5C2	Cytosolic purine 5'-nucleotidase (EC 3.1.3.5) (EC 3.1.3.99) (Cytosolic 5'-nucleotidase II) (cN-II) (Cytosolic IMP/GMP-specific 5'-nucleotidase) (Cytosolic nucleoside phosphotransferase 5'N) (EC 2.7.1.77) (High Km 5'-nucleotidase)	3	High	2	3	2	Human	FALSE	0 v 0	NA	NA	0 v 0	NA	NA	0 v 0	NA	NA	0 v 0	NA	NA	NA	NA	NA	NA	NA	NA	NA	NA	NA	NA	NA	NA	NA	NA	NA	NA	NA	NA	NA	NA	NA	NA	NA	NA	NA
P50219, Q9UDY3	P50219	P50219	P50219	MNX1	Motor neuron and pancreas homeobox protein 1 (Homeobox protein HB9)	4	High	2	2	1	Human	FALSE	0 v 0	NA	NA	0 v 0	NA	NA	0 v 0	NA	NA	0 v 0	NA	NA	NA	NA	NA	NA	NA	NA	NA	NA	NA	NA	NA	NA	NA	NA	NA	NA	NA	NA	NA	NA	NA	NA	NA	NA	NA
P50453, Q6N0A8	P50453	P50453	P50453	SERPINB9	Serpin B9 (Cytoplasmic antiproteinase 3) (CAP-3) (CAP3) (Peptidase inhibitor 9) (PI-9)	24	High	7	9	7	Human	FALSE	0 v 0	NA	NA	0 v 0	NA	NA	0 v 0	NA	NA	0 v 0	NA	NA	NA	NA	NA	NA	NA	NA	NA	NA	NA	NA	NA	NA	NA	NA	NA	NA	NA	NA	NA	NA	NA	NA	NA	NA	NA
A0A0S2Z4N4, A0A0S2Z4P0, C9J542, P50479	P50479	A0A0S2Z4N4	P50479	PDLIM4	PDZ and LIM domain protein 4 (LIM protein RIL) (Reversion-induced LIM protein)	6	High	2	2	2	Human	FALSE	0 v 0	NA	NA	0 v 0	NA	NA	0 v 0	NA	NA	0 v 0	NA	NA	NA	NA	NA	NA	NA	NA	NA	NA	NA	NA	NA	NA	NA	NA	NA	NA	NA	NA	NA	NA	NA	NA	NA	NA	NA
B7Z6N1, P50548	A0A024R0L4	B7Z6N1	P50548	ERF	ETS domain-containing transcription factor ERF (Ets2 repressor factor) (PE-2)	4	High	1	1	1	Human	FALSE	0 v 0	NA	NA	0 v 0	NA	NA	0 v 0	NA	NA	0 v 0	NA	NA	NA	NA	NA	NA	NA	NA	NA	NA	NA	NA	NA	NA	NA	NA	NA	NA	NA	NA	NA	NA	NA	NA	NA	NA	NA
D6R9G1, D6RAD4, D6REC6, P50613	A0A0S2Z3F9	D6R9G1	P50613	CDK7	Cyclin-dependent kinase 7 (EC 2.7.11.22) (EC 2.7.11.23) (39 kDa protein kinase) (p39 Mo15) (CDK-activating kinase 1) (Cell division protein kinase 7) (Serine/threonine-protein kinase 1) (TFIIH basal transcription factor complex kinase subunit)	8	High	3	4	3	Human	FALSE	0 v 0	NA	NA	0 v 0	NA	NA	0 v 0	NA	NA	0 v 0	NA	NA	NA	NA	NA	NA	NA	NA	NA	NA	NA	NA	NA	NA	NA	NA	NA	NA	NA	NA	NA	NA	NA	NA	NA	NA	NA
A8K8F9, B3KXR5, P51178, Q59EE9, Q5HYD7	P51178	A8K8F9	P51178	PLCD1	1-phosphatidylinositol 4,5-bisphosphate phosphodiesterase delta-1 (EC 3.1.4.11) (Phosphoinositide phospholipase C-delta-1) (Phospholipase C-III) (PLC-III) (Phospholipase C-delta-1) (PLC-delta-1)	3	High	2	2	2	Human	FALSE	0 v 0	NA	NA	0 v 0	NA	NA	0 v 0	NA	NA	0 v 0	NA	NA	NA	NA	NA	NA	NA	NA	NA	NA	NA	NA	NA	NA	NA	NA	NA	NA	NA	NA	NA	NA	NA	NA	NA	NA	NA
E9PCT3, P51636	P51636	E9PCT3	P51636	CAV2	Caveolin-2	4	High	1	2	1	Human	FALSE	0 v 0	NA	NA	0 v 0	NA	NA	0 v 0	NA	NA	0 v 0	NA	NA	NA	NA	NA	NA	NA	NA	NA	NA	NA	NA	NA	NA	NA	NA	NA	NA	NA	NA	NA	NA	NA	NA	NA	NA	NA
A0A5F9ZI23, A8K435, B4DGP6, C9J8Q5, P51649, X5D299, X5D8T4, X5DNC0	P51649	X5D299	P51649	ALDH5A1	Succinate-semialdehyde dehydrogenase, mitochondrial (EC 1.2.1.24) (Aldehyde dehydrogenase family 5 member A1) (NAD(+)-dependent succinic semialdehyde dehydrogenase)	2	High	1	2	1	Human	FALSE	0 v 0	NA	NA	0 v 0	NA	NA	0 v 0	NA	NA	0 v 0	NA	NA	NA	NA	NA	NA	NA	NA	NA	NA	NA	NA	NA	NA	NA	NA	NA	NA	NA	NA	NA	NA	NA	NA	NA	NA	NA
D6R9D2, P51674, Q86YB0	P51674	Q86YB0	P51674	GPM6A	Neuronal membrane glycoprotein M6-a (M6a)	4	High	1	1	1	Human	FALSE	0 v 0	NA	NA	0 v 0	NA	NA	0 v 0	NA	NA	0 v 0	NA	NA	NA	NA	NA	NA	NA	NA	NA	NA	NA	NA	NA	NA	NA	NA	NA	NA	NA	NA	NA	NA	NA	NA	NA	NA	NA
B2R6Y2, P51687	A0A024RB79	A0A024RB79	P51687	SUOX	Sulfite oxidase, mitochondrial (EC 1.8.3.1)	2	Medium	1	1	1	Human	FALSE	0 v 0	NA	NA	0 v 0	NA	NA	0 v 0	NA	NA	0 v 0	NA	NA	NA	NA	NA	NA	NA	NA	NA	NA	NA	NA	NA	NA	NA	NA	NA	NA	NA	NA	NA	NA	NA	NA	NA	NA	NA
B3KP28, B4DGK3, G5E9A6, P51784, Q5JXD3, Q6P453	P51784	Q6P453	P51784	USP11	Ubiquitin carboxyl-terminal hydrolase 11 (EC 3.4.19.12) (Deubiquitinating enzyme 11) (Ubiquitin thioesterase 11) (Ubiquitin-specific-processing protease 11)	6	High	4	5	4	Human	FALSE	0 v 0	NA	NA	0 v 0	NA	NA	0 v 0	NA	NA	0 v 0	NA	NA	NA	NA	NA	NA	NA	NA	NA	NA	NA	NA	NA	NA	NA	NA	NA	NA	NA	NA	NA	NA	NA	NA	NA	NA	NA
A0A087WU31, A0A0A0MTB7, B3KXK0, E9PE15, P51790	P51790	P51790	P51790	CLCN3	H(+)/Cl(-) exchange transporter 3 (Chloride channel protein 3) (ClC-3) (Chloride transporter ClC-3)	3	High	2	2	2	Human	FALSE	0 v 0	NA	NA	0 v 0	NA	NA	0 v 0	NA	NA	0 v 0	NA	NA	NA	NA	NA	NA	NA	NA	NA	NA	NA	NA	NA	NA	NA	NA	NA	NA	NA	NA	NA	NA	NA	NA	NA	NA	NA
A0A669KBI3, B4DXZ8, E7EMC5, E7ETI4, F5GXF9, P51825, Q05D98, Q13718, Q14C88, Q6LA76, Q712L1	P51825	Q6LA76	P51825	AFF1	AF4/FMR2 family member 1 (ALL1-fused gene from chromosome 4 protein) (Protein AF-4) (Protein FEL) (Proto-oncogene AF4)	2	High	3	4	2	Human	FALSE	0 v 0	NA	NA	0 v 0	NA	NA	0 v 0	NA	NA	0 v 0	NA	NA	NA	NA	NA	NA	NA	NA	NA	NA	NA	NA	NA	NA	NA	NA	NA	NA	NA	NA	NA	NA	NA	NA	NA	NA	NA
A0A024R669, H0YJ92, P51948	P51948	P51948	P51948	MNAT1	CDK-activating kinase assembly factor MAT1 (CDK7/cyclin-H assembly factor) (Cyclin-G1-interacting protein) (Menage a trois) (RING finger protein 66) (RING finger protein MAT1) (p35) (p36)	7	High	2	6	2	Human	FALSE	0 v 0	NA	NA	0 v 0	NA	NA	0 v 0	NA	NA	0 v 0	NA	NA	NA	NA	NA	NA	NA	NA	NA	NA	NA	NA	NA	NA	NA	NA	NA	NA	NA	NA	NA	NA	NA	NA	NA	NA	NA
B3KSB0, B4DJM2, C9JQX9, F8WE41, P52298, Q7Z3W9	P52298	P52298	P52298	NCBP2	Nuclear cap-binding protein subunit 2 (20 kDa nuclear cap-binding protein) (Cell proliferation-inducing gene 55 protein) (NCBP 20 kDa subunit) (CBP20) (NCBP-interacting protein 1) (NIP1)	26	High	5	15	5	Human	FALSE	0 v 0	NA	NA	0 v 0	NA	NA	0 v 0	NA	NA	0 v 0	NA	NA	NA	NA	NA	NA	NA	NA	NA	NA	NA	NA	NA	NA	NA	NA	NA	NA	NA	NA	NA	NA	NA	NA	NA	NA	NA
B3KNU0, B7Z2V8, B7Z4M5, P52306, Q6U7G8	P52306	B7Z4M5	P52306	RAP1GDS1	Rap1 GTPase-GDP dissociation stimulator 1 (Exchange factor smgGDS) (SMG GDS protein) (SMG P21 stimulatory GDP/GTP exchange protein)	2	Medium	1	1	1	Human	FALSE	0 v 0	NA	NA	0 v 0	NA	NA	0 v 0	NA	NA	0 v 0	NA	NA	NA	NA	NA	NA	NA	NA	NA	NA	NA	NA	NA	NA	NA	NA	NA	NA	NA	NA	NA	NA	NA	NA	NA	NA	NA
A0A024R8K3, A0A0A0MRF7, B5BU16, K7EIW3, P52564, Q6MZH7	A8K3Y2	A8K3Y2	P52564	MAP2K6	Dual specificity mitogen-activated protein kinase kinase 6 (MAP kinase kinase 6) (MAPKK 6) (EC 2.7.12.2) (MAPK/ERK kinase 6) (MEK 6) (Stress-activated protein kinase kinase 3) (SAPK kinase 3) (SAPKK-3) (SAPKK3)	14	High	5	15	2	Human	FALSE	0 v 0	NA	NA	0 v 0	NA	NA	0 v 0	NA	NA	0 v 0	NA	NA	NA	NA	NA	NA	NA	NA	NA	NA	NA	NA	NA	NA	NA	NA	NA	NA	NA	NA	NA	NA	NA	NA	NA	NA	NA
A0A024R458, A0A0S2Z3Y3, A0A0S2Z3Z1, A0A0S2Z462, B4DHC5, B8ZZY2, C9J2I0, P52594	P52594	B8ZZY2	P52594	AGFG1	Arf-GAP domain and FG repeat-containing protein 1 (HIV-1 Rev-binding protein) (Nucleoporin-like protein RIP) (Rev-interacting protein) (Rev/Rex activation domain-binding protein)	2	High	2	3	1	Human	FALSE	0 v 0	NA	NA	0 v 0	NA	NA	0 v 0	NA	NA	0 v 0	NA	NA	NA	NA	NA	NA	NA	NA	NA	NA	NA	NA	NA	NA	NA	NA	NA	NA	NA	NA	NA	NA	NA	NA	NA	NA	NA
P52735	P52735	P52735	P52735	VAV2	Guanine nucleotide exchange factor VAV2 (VAV-2)	1	Medium	1	1	1	Human	FALSE	0 v 0	NA	NA	0 v 0	NA	NA	0 v 0	NA	NA	0 v 0	NA	NA	NA	NA	NA	NA	NA	NA	NA	NA	NA	NA	NA	NA	NA	NA	NA	NA	NA	NA	NA	NA	NA	NA	NA	NA	NA
E9KL49, H0Y8Q7, H0YA20, P52824, Q59FF7	P52824	Q59FF7	P52824	DGKQ	Diacylglycerol kinase theta (DAG kinase theta) (DGKtheta) (EC 2.7.1.107) (Diglyceride kinase theta) (DGK-theta)	1	Medium	1	1	1	Human	FALSE	0 v 0	NA	NA	0 v 0	NA	NA	0 v 0	NA	NA	0 v 0	NA	NA	NA	NA	NA	NA	NA	NA	NA	NA	NA	NA	NA	NA	NA	NA	NA	NA	NA	NA	NA	NA	NA	NA	NA	NA	NA
A0A165EY39, A0A2R4LFC5, A0A2R4LFK0, A0A2R4LG35, A1ECB1, A1ECB2, A1ECB6, A1ECB7, A1ECB8, A1ECD1, P43699, P52952, Q9H2Z4	A0A0S2Z383	A1ECB7	P52952	NKX2-5	Homeobox protein Nkx-2.5 (Cardiac-specific homeobox) (Homeobox protein CSX) (Homeobox protein NK-2 homolog E)	11	High	4	6	3	Human	FALSE	0 v 0	NA	NA	0 v 0	NA	NA	0 v 0	NA	NA	0 v 0	NA	NA	NA	NA	NA	NA	NA	NA	NA	NA	NA	NA	NA	NA	NA	NA	NA	NA	NA	NA	NA	NA	NA	NA	NA	NA	NA
P53567	P53567	P53567	P53567	CEBPG	CCAAT/enhancer-binding protein gamma (C/EBP gamma)	5	Medium	1	1	1	Human	FALSE	0 v 0	NA	NA	0 v 0	NA	NA	0 v 0	NA	NA	0 v 0	NA	NA	NA	NA	NA	NA	NA	NA	NA	NA	NA	NA	NA	NA	NA	NA	NA	NA	NA	NA	NA	NA	NA	NA	NA	NA	NA
P53609	P53609	P53609	P53609	PGGT1B	Geranylgeranyl transferase type-1 subunit beta (EC 2.5.1.59) (Geranylgeranyl transferase type I subunit beta) (GGTase-I-beta) (Type I protein geranyl-geranyltransferase subunit beta)	5	High	2	2	2	Human	FALSE	0 v 0	NA	NA	0 v 0	NA	NA	0 v 0	NA	NA	0 v 0	NA	NA	NA	NA	NA	NA	NA	NA	NA	NA	NA	NA	NA	NA	NA	NA	NA	NA	NA	NA	NA	NA	NA	NA	NA	NA	NA
A0A7I2V2Q8, A0A7I2V466, A0A7I2V6E3, A0A7I2YQT5, B4DJQ8, P53634	P53634	P53634	P53634	CTSC	Dipeptidyl peptidase 1 (EC 3.4.14.1) (Cathepsin C) (Cathepsin J) (Dipeptidyl peptidase I) (DPP-I) (DPPI) (Dipeptidyl transferase) [Cleaved into: Dipeptidyl peptidase 1 exclusion domain chain (Dipeptidyl peptidase I exclusion domain chain); Dipeptidyl peptidase 1 heavy chain (Dipeptidyl peptidase I heavy chain); Dipeptidyl peptidase 1 light chain (Dipeptidyl peptidase I light chain)]	4	Medium	1	1	1	Human	FALSE	0 v 0	NA	NA	0 v 0	NA	NA	0 v 0	NA	NA	0 v 0	NA	NA	NA	NA	NA	NA	NA	NA	NA	NA	NA	NA	NA	NA	NA	NA	NA	NA	NA	NA	NA	NA	NA	NA	NA	NA	NA
P53674	P53674	P53674	P53674	CRYBB1	Beta-crystallin B1 (Beta-B1 crystallin)	2	Medium	1	5	1	Human	FALSE	0 v 0	NA	NA	0 v 0	NA	NA	0 v 0	NA	NA	0 v 0	NA	NA	NA	NA	NA	NA	NA	NA	NA	NA	NA	NA	NA	NA	NA	NA	NA	NA	NA	NA	NA	NA	NA	NA	NA	NA	NA
A0A087WX41, P53675	P53675	P53675	P53675	CLTCL1	Clathrin heavy chain 2 (Clathrin heavy chain on chromosome 22) (CLH-22)	10	High	17	70	1	Human	FALSE	0 v 0	NA	NA	0 v 0	NA	NA	0 v 0	NA	NA	0 v 0	NA	NA	NA	NA	NA	NA	NA	NA	NA	NA	NA	NA	NA	NA	NA	NA	NA	NA	NA	NA	NA	NA	NA	NA	NA	NA	NA
A8K274, A8MZH8, B4DPZ0, P53801	P53801	P53801	P53801	PTTG1IP	Pituitary tumor-transforming gene 1 protein-interacting protein (Pituitary tumor-transforming gene protein-binding factor) (PBF) (PTTG-binding factor)	4	Medium	1	1	1	Human	FALSE	0 v 0	NA	NA	0 v 0	NA	NA	0 v 0	NA	NA	0 v 0	NA	NA	NA	NA	NA	NA	NA	NA	NA	NA	NA	NA	NA	NA	NA	NA	NA	NA	NA	NA	NA	NA	NA	NA	NA	NA	NA
E5RGX2, P53803	A0A024R9G0	A0A024R9G0	P53803	POLR2K	DNA-directed RNA polymerases I, II, and III subunit RPABC4 (RNA polymerases I, II, and III subunit ABC4) (ABC10-alpha) (DNA-directed RNA polymerase II subunit K) (RNA polymerase II 7.0 kDa subunit) (RPB7.0) (RPB10alpha)	43	High	2	3	2	Human	FALSE	0 v 0	NA	NA	0 v 0	NA	NA	0 v 0	NA	NA	0 v 0	NA	NA	NA	NA	NA	NA	NA	NA	NA	NA	NA	NA	NA	NA	NA	NA	NA	NA	NA	NA	NA	NA	NA	NA	NA	NA	NA
A0A3B3IT82, A0A7P0TBM9, B2RAN0, B7Z2X2, B7Z8C1, B7ZKN7, H0YLV8, H0YNU5, P54132, Q3B7X0	P54132	B2RAN0	P54132	BLM	Bloom syndrome protein (EC 3.6.4.12) (DNA helicase, RecQ-like type 2) (RecQ2) (RecQ protein-like 3)	3	High	4	6	3	Human	FALSE	0 v 0	NA	NA	0 v 0	NA	NA	0 v 0	NA	NA	0 v 0	NA	NA	NA	NA	NA	NA	NA	NA	NA	NA	NA	NA	NA	NA	NA	NA	NA	NA	NA	NA	NA	NA	NA	NA	NA	NA	NA
A8K194, B4DSW6, P54198	P54198	B4DSW6	P54198	HIRA	Protein HIRA (TUP1-like enhancer of split protein 1)	3	High	3	3	3	Human	FALSE	0 v 0	NA	NA	0 v 0	NA	NA	0 v 0	NA	NA	0 v 0	NA	NA	NA	NA	NA	NA	NA	NA	NA	NA	NA	NA	NA	NA	NA	NA	NA	NA	NA	NA	NA	NA	NA	NA	NA	NA	NA
A0A2R8Y6S3, B4DGM0, C9J167, P54278, Q5FBW8, Q68D20	P54278	P54278	P54278	PMS2	Mismatch repair endonuclease PMS2 (EC 3.1.-.-) (DNA mismatch repair protein PMS2) (PMS1 protein homolog 2)	1	Medium	1	1	1	Human	FALSE	0 v 0	NA	NA	0 v 0	NA	NA	0 v 0	NA	NA	0 v 0	NA	NA	NA	NA	NA	NA	NA	NA	NA	NA	NA	NA	NA	NA	NA	NA	NA	NA	NA	NA	NA	NA	NA	NA	NA	NA	NA
A0A024RAU5, P54840	P54840	A0A024RAU5	P54840	GYS2	Glycogen [starch] synthase, liver (EC 2.4.1.11)	3	High	2	2	1	Human	FALSE	0 v 0	NA	NA	0 v 0	NA	NA	0 v 0	NA	NA	0 v 0	NA	NA	NA	NA	NA	NA	NA	NA	NA	NA	NA	NA	NA	NA	NA	NA	NA	NA	NA	NA	NA	NA	NA	NA	NA	NA	NA
H0YLZ1, H0YM54, H0YMJ8, H0YN40, P55010, Q05DF3, Q32Q19, Q6IBU0	A0A024R6Q1	Q6IBU0	P55010	EIF5	Eukaryotic translation initiation factor 5 (eIF-5)	5	High	2	2	2	Human	FALSE	0 v 0	NA	NA	0 v 0	NA	NA	0 v 0	NA	NA	0 v 0	NA	NA	NA	NA	NA	NA	NA	NA	NA	NA	NA	NA	NA	NA	NA	NA	NA	NA	NA	NA	NA	NA	NA	NA	NA	NA	NA
P55081	P55081	P55081	P55081	MFAP1	Microfibrillar-associated protein 1 (Spliceosome B complex protein MFAP1)	20	High	6	9	5	Human	FALSE	0 v 0	NA	NA	0 v 0	NA	NA	0 v 0	NA	NA	0 v 0	NA	NA	NA	NA	NA	NA	NA	NA	NA	NA	NA	NA	NA	NA	NA	NA	NA	NA	NA	NA	NA	NA	NA	NA	NA	NA	NA
A0A5F9ZH11, A0A5F9ZHW9, A0A5F9ZHX4, A0A804HHW3, A0A804HI52, A0A804HIN1, A0A804HJV3, A0A804HKK9, A0A804HKY8, A0A804HL48, C9JHC0, P55201	P55201	A0A5F9ZH11	P55201	BRPF1	Peregrin (Bromodomain and PHD finger-containing protein 1) (Protein Br140)	1	High	1	1	1	Human	FALSE	0 v 0	NA	NA	0 v 0	NA	NA	0 v 0	NA	NA	0 v 0	NA	NA	NA	NA	NA	NA	NA	NA	NA	NA	NA	NA	NA	NA	NA	NA	NA	NA	NA	NA	NA	NA	NA	NA	NA	NA	NA
A0A024DAK3, A0A3B3IRQ9, A0A3B3ISU1, A0A3B3ISX1, A0A3B3ITG9, A0A7P0TA14, A0A7P0Z4F9, A0A7P0Z4K3, D3DV75, P55265	P55265	A0A024DAK3	P55265	ADAR	Double-stranded RNA-specific adenosine deaminase (DRADA) (EC 3.5.4.37) (136 kDa double-stranded RNA-binding protein) (p136) (Interferon-inducible protein 4) (IFI-4) (K88DSRBP)	22	High	27	69	1	Human	FALSE	0 v 0	NA	NA	0 v 0	NA	NA	0 v 0	NA	NA	0 v 0	NA	NA	NA	NA	NA	NA	NA	NA	NA	NA	NA	NA	NA	NA	NA	NA	NA	NA	NA	NA	NA	NA	NA	NA	NA	NA	NA
A0A0A0MTQ5, G3V556, P56378	P56378	A0A0A0MTQ5	P56378	ATP5MJ	ATP synthase subunit ATP5MJ, mitochondrial (6.8 kDa mitochondrial proteolipid protein) (MLQ) (ATP synthase membrane subunit 6.8PL)	12	High	1	2	1	Human	FALSE	0 v 0	NA	NA	0 v 0	NA	NA	0 v 0	NA	NA	0 v 0	NA	NA	NA	NA	NA	NA	NA	NA	NA	NA	NA	NA	NA	NA	NA	NA	NA	NA	NA	NA	NA	NA	NA	NA	NA	NA	NA
B4DV31, P56589	P56589	B4DV31	P56589	PEX3	Peroxisomal biogenesis factor 3 (Peroxin-3) (Peroxisomal assembly protein PEX3)	3	Medium	1	1	1	Human	FALSE	0 v 0	NA	NA	0 v 0	NA	NA	0 v 0	NA	NA	0 v 0	NA	NA	NA	NA	NA	NA	NA	NA	NA	NA	NA	NA	NA	NA	NA	NA	NA	NA	NA	NA	NA	NA	NA	NA	NA	NA	NA
A0A669KBJ0, P59827	P59827	P59827	P59827	BPIFB4	BPI fold-containing family B member 4 (Ligand-binding protein RY2G5) (Long palate, lung and nasal epithelium carcinoma-associated protein 4)	1	Medium	1	1	1	Human	FALSE	0 v 0	NA	NA	0 v 0	NA	NA	0 v 0	NA	NA	0 v 0	NA	NA	NA	NA	NA	NA	NA	NA	NA	NA	NA	NA	NA	NA	NA	NA	NA	NA	NA	NA	NA	NA	NA	NA	NA	NA	NA
B4DIZ2, D6RDM7, P61086	P61086	P61086	P61086	UBE2K	Ubiquitin-conjugating enzyme E2 K (EC 2.3.2.23) (E2 ubiquitin-conjugating enzyme K) (Huntingtin-interacting protein 2) (HIP-2) (Ubiquitin carrier protein) (Ubiquitin-conjugating enzyme E2-25 kDa) (Ubiquitin-conjugating enzyme E2(25K)) (Ubiquitin-conjugating enzyme E2-25K) (Ubiquitin-protein ligase)	14	High	2	4	2	Human	FALSE	0 v 0	NA	NA	0 v 0	NA	NA	0 v 0	NA	NA	0 v 0	NA	NA	NA	NA	NA	NA	NA	NA	NA	NA	NA	NA	NA	NA	NA	NA	NA	NA	NA	NA	NA	NA	NA	NA	NA	NA	NA
B2R5H5, P62310	P62310	P62310	P62310	LSM3	U6 snRNA-associated Sm-like protein LSm3	12	High	1	1	1	Human	FALSE	0 v 0	NA	NA	0 v 0	NA	NA	0 v 0	NA	NA	0 v 0	NA	NA	NA	NA	NA	NA	NA	NA	NA	NA	NA	NA	NA	NA	NA	NA	NA	NA	NA	NA	NA	NA	NA	NA	NA	NA	NA
P62699	P62699	P62699	P62699	YPEL5	Protein yippee-like 5	10	High	1	4	1	Human	FALSE	0 v 0	NA	NA	0 v 0	NA	NA	0 v 0	NA	NA	0 v 0	NA	NA	NA	NA	NA	NA	NA	NA	NA	NA	NA	NA	NA	NA	NA	NA	NA	NA	NA	NA	NA	NA	NA	NA	NA	NA	NA
B3KRM2, E5RJX4, P62714, Q5U0I7, Q8WZ56	A0A140VJS0	Q8WZ56	P62714	PPP2CB	Serine/threonine-protein phosphatase 2A catalytic subunit beta isoform (PP2A-beta) (EC 3.1.3.16)	29	High	7	23	1	Human	FALSE	0 v 0	NA	NA	0 v 0	NA	NA	0 v 0	NA	NA	0 v 0	NA	NA	NA	NA	NA	NA	NA	NA	NA	NA	NA	NA	NA	NA	NA	NA	NA	NA	NA	NA	NA	NA	NA	NA	NA	NA	NA
E7ER47, E9PE24, P62760, Q53RT2	P62760	E9PE24	P62760	VSNL1	Visinin-like protein 1 (VILIP) (VLP-1) (Hippocalcin-like protein 3) (HLP3)	6	Medium	1	1	1	Human	FALSE	0 v 0	NA	NA	0 v 0	NA	NA	0 v 0	NA	NA	0 v 0	NA	NA	NA	NA	NA	NA	NA	NA	NA	NA	NA	NA	NA	NA	NA	NA	NA	NA	NA	NA	NA	NA	NA	NA	NA	NA	NA
A0A087WTS4, A0A087WV48, A0A087WZM5, A0A7I2V3S6, P62942, Q1JUQ3, Q5W0X3	P62942	P62942	P62942	FKBP1A	Peptidyl-prolyl cis-trans isomerase FKBP1A (PPIase FKBP1A) (EC 5.2.1.8) (12 kDa FK506-binding protein) (12 kDa FKBP) (FKBP-12) (Calstabin-1) (FK506-binding protein 1A) (FKBP-1A) (Immunophilin FKBP12) (Rotamase)	26	High	2	9	1	Human	FALSE	0 v 0	NA	NA	0 v 0	NA	NA	0 v 0	NA	NA	0 v 0	NA	NA	NA	NA	NA	NA	NA	NA	NA	NA	NA	NA	NA	NA	NA	NA	NA	NA	NA	NA	NA	NA	NA	NA	NA	NA	NA
P63128	P63128	P63128	P63128	ERVK-9	Endogenous retrovirus group K member 9 Pol protein (HERV-K(C6) Gag-Pol protein) (HERV-K109 Gag-Pol protein) (HERV-K_6q14.1 provirus ancestral Gag-Pol polyprotein) [Includes: Protease (EC 3.4.23.50) (PR) (Retropepsin); Reverse transcriptase/ribonuclease H (EC 2.7.7.49) (EC 2.7.7.7) (EC 3.1.26.4) (p66 RT)]	1	Medium	1	2	1	Human	FALSE	0 v 0	NA	NA	0 v 0	NA	NA	0 v 0	NA	NA	0 v 0	NA	NA	NA	NA	NA	NA	NA	NA	NA	NA	NA	NA	NA	NA	NA	NA	NA	NA	NA	NA	NA	NA	NA	NA	NA	NA	NA
C9JDL2, C9JEV8, C9JJQ8, C9JQ00, P68366	P68366	P68366	P68366	TUBA4A	Tubulin alpha-4A chain (Alpha-tubulin 1) (Testis-specific alpha-tubulin) (Tubulin H2-alpha) (Tubulin alpha-1 chain)	51	High	18	156	1	Human	FALSE	0 v 0	NA	NA	0 v 0	NA	NA	0 v 0	NA	NA	0 v 0	NA	NA	NA	NA	NA	NA	NA	NA	NA	NA	NA	NA	NA	NA	NA	NA	NA	NA	NA	NA	NA	NA	NA	NA	NA	NA	NA
J3KNE3, P68402	V9HW44	V9HW44	P68402	PAFAH1B2	Platelet-activating factor acetylhydrolase IB subunit alpha2 (EC 3.1.1.47) (PAF acetylhydrolase 30 kDa subunit) (PAF-AH 30 kDa subunit) (PAF-AH subunit beta) (PAFAH subunit beta)	4	Medium	1	2	1	Human	FALSE	0 v 0	NA	NA	0 v 0	NA	NA	0 v 0	NA	NA	0 v 0	NA	NA	NA	NA	NA	NA	NA	NA	NA	NA	NA	NA	NA	NA	NA	NA	NA	NA	NA	NA	NA	NA	NA	NA	NA	NA	NA
P78345	P78345	P78345	P78345	RPP38	Ribonuclease P protein subunit p38 (RNaseP protein p38)	13	High	3	4	3	Human	FALSE	0 v 0	NA	NA	0 v 0	NA	NA	0 v 0	NA	NA	0 v 0	NA	NA	NA	NA	NA	NA	NA	NA	NA	NA	NA	NA	NA	NA	NA	NA	NA	NA	NA	NA	NA	NA	NA	NA	NA	NA	NA
A0A3B3IS17, A0A3B3ISQ5, B7Z4H2, B7Z647, B9EGL1, P78352, Q3ZCU5	P78352	Q3ZCU5	P78352	DLG4	Disks large homolog 4 (Postsynaptic density protein 95) (PSD-95) (Synapse-associated protein 90) (SAP-90) (SAP90)	2	High	2	3	1	Human	FALSE	0 v 0	NA	NA	0 v 0	NA	NA	0 v 0	NA	NA	0 v 0	NA	NA	NA	NA	NA	NA	NA	NA	NA	NA	NA	NA	NA	NA	NA	NA	NA	NA	NA	NA	NA	NA	NA	NA	NA	NA	NA
P78539, V9HW11	P78539	P78539	P78539	SRPX	Sushi repeat-containing protein SRPX	2	Medium	1	1	1	Human	FALSE	0 v 0	NA	NA	0 v 0	NA	NA	0 v 0	NA	NA	0 v 0	NA	NA	NA	NA	NA	NA	NA	NA	NA	NA	NA	NA	NA	NA	NA	NA	NA	NA	NA	NA	NA	NA	NA	NA	NA	NA	NA
A0A494BZZ6, A0A494C106, H3BPD5, H3BRL9, H3BUV2, P78549	P78549	P78549	P78549	NTHL1	Endonuclease III-like protein 1 (hNTH1) (EC 3.2.2.-) (EC 4.2.99.18) (Bifunctional DNA N-glycosylase/DNA-(apurinic or apyrimidinic site) lyase) (DNA glycosylase/AP lyase)	12	High	3	6	3	Human	FALSE	0 v 0	NA	NA	0 v 0	NA	NA	0 v 0	NA	NA	0 v 0	NA	NA	NA	NA	NA	NA	NA	NA	NA	NA	NA	NA	NA	NA	NA	NA	NA	NA	NA	NA	NA	NA	NA	NA	NA	NA	NA
B4DIW8, P82675	P82675	P82675	P82675	MRPS5	28S ribosomal protein S5, mitochondrial (MRP-S5) (S5mt) (Mitochondrial small ribosomal subunit protein uS5m)	7	High	3	3	3	Human	FALSE	0 v 0	NA	NA	0 v 0	NA	NA	0 v 0	NA	NA	0 v 0	NA	NA	NA	NA	NA	NA	NA	NA	NA	NA	NA	NA	NA	NA	NA	NA	NA	NA	NA	NA	NA	NA	NA	NA	NA	NA	NA
B4DYW3, D3DPS9, P82914, Q59EA6	P82914	P82914	P82914	MRPS15	28S ribosomal protein S15, mitochondrial (MRP-S15) (S15mt) (Mitochondrial small ribosomal subunit protein uS15m)	7	High	2	2	2	Human	FALSE	0 v 0	NA	NA	0 v 0	NA	NA	0 v 0	NA	NA	0 v 0	NA	NA	NA	NA	NA	NA	NA	NA	NA	NA	NA	NA	NA	NA	NA	NA	NA	NA	NA	NA	NA	NA	NA	NA	NA	NA	NA
A0A0S2Z604, P83436	P83436	P83436	P83436	COG7	Conserved oligomeric Golgi complex subunit 7 (COG complex subunit 7) (Component of oligomeric Golgi complex 7)	2	High	2	3	2	Human	FALSE	0 v 0	NA	NA	0 v 0	NA	NA	0 v 0	NA	NA	0 v 0	NA	NA	NA	NA	NA	NA	NA	NA	NA	NA	NA	NA	NA	NA	NA	NA	NA	NA	NA	NA	NA	NA	NA	NA	NA	NA	NA
F8WD66, P86791	P86790	P86790	P86791	CCZ1	Vacuolar fusion protein CCZ1 homolog	1	Medium	1	1	1	Human	FALSE	0 v 0	NA	NA	0 v 0	NA	NA	0 v 0	NA	NA	0 v 0	NA	NA	NA	NA	NA	NA	NA	NA	NA	NA	NA	NA	NA	NA	NA	NA	NA	NA	NA	NA	NA	NA	NA	NA	NA	NA	NA
A0A7P0T897, A0A7P0T8N6, A0A7P0T8N9, A0A7P0T9P7, A0A7P0TB10, A0A7P0TBI2, A0A804CHQ2, A8K0G2, B3KTK6, P98155, Q59HD7, Q5VVF5, Q8NAN7	P98155	A0A7P0T8N6	P98155	VLDLR	Very low-density lipoprotein receptor (VLDL receptor) (VLDL-R)	3	High	3	3	3	Human	FALSE	0 v 0	NA	NA	0 v 0	NA	NA	0 v 0	NA	NA	0 v 0	NA	NA	NA	NA	NA	NA	NA	NA	NA	NA	NA	NA	NA	NA	NA	NA	NA	NA	NA	NA	NA	NA	NA	NA	NA	NA	NA
A0A2X0SFE1, B4DS99, P98174	A0A024R9Y5	A0A2X0SFE1	P98174	FGD1	FYVE, RhoGEF and PH domain-containing protein 1 (Faciogenital dysplasia 1 protein) (Rho/Rac guanine nucleotide exchange factor FGD1) (Rho/Rac GEF) (Zinc finger FYVE domain-containing protein 3)	3	High	2	2	2	Human	FALSE	0 v 0	NA	NA	0 v 0	NA	NA	0 v 0	NA	NA	0 v 0	NA	NA	NA	NA	NA	NA	NA	NA	NA	NA	NA	NA	NA	NA	NA	NA	NA	NA	NA	NA	NA	NA	NA	NA	NA	NA	NA
A0A0S2Z4X1, P98175, Q7Z3D7	A0A0S2Z4W4	A0A0S2Z4X1	P98175	RBM10	RNA-binding protein 10 (G patch domain-containing protein 9) (RNA-binding motif protein 10) (RNA-binding protein S1-1) (S1-1)	2	Medium	2	3	2	Human	FALSE	0 v 0	NA	NA	0 v 0	NA	NA	0 v 0	NA	NA	0 v 0	NA	NA	NA	NA	NA	NA	NA	NA	NA	NA	NA	NA	NA	NA	NA	NA	NA	NA	NA	NA	NA	NA	NA	NA	NA	NA	NA
B1APE1, B1APE2, Q00403	Q00403	B1APE1	Q00403	GTF2B	Transcription initiation factor IIB (EC 2.3.1.48) (General transcription factor TFIIB) (S300-II)	6	High	1	1	1	Human	FALSE	0 v 0	NA	NA	0 v 0	NA	NA	0 v 0	NA	NA	0 v 0	NA	NA	NA	NA	NA	NA	NA	NA	NA	NA	NA	NA	NA	NA	NA	NA	NA	NA	NA	NA	NA	NA	NA	NA	NA	NA	NA
B2R6C4, B7Z2A3, B7Z6B3, E2QRG8, Q00765	Q00765	B2R6C4	Q00765	REEP5	Receptor expression-enhancing protein 5 (Polyposis locus protein 1) (Protein TB2)	10	High	3	4	3	Human	FALSE	0 v 0	NA	NA	0 v 0	NA	NA	0 v 0	NA	NA	0 v 0	NA	NA	NA	NA	NA	NA	NA	NA	NA	NA	NA	NA	NA	NA	NA	NA	NA	NA	NA	NA	NA	NA	NA	NA	NA	NA	NA
A0A0U1RQN6, A0A5F9ZGS5, A0A5F9ZGS7, A0A5F9ZGX3, A0A5F9ZGX8, A0A5F9ZGY1, A0A5F9ZGY3, A0A5F9ZGY4, A0A5F9ZGZ1, A0A5F9ZGZ5, A0A5F9ZH03, A0A5F9ZH17, A0A5F9ZH19, A0A5F9ZH30, A0A5F9ZH34, A0A5F9ZH35, A0A5F9ZH38, A0A5F9ZH39, A0A5F9ZH58, A0A5F9ZH70, A0A5F9ZHA1, A0A5F9ZHC9, A0A5F9ZHD2, A0A5F9ZHE2, A0A5F9ZHE4, A0A5F9ZHF7, A0A5F9ZHG3, A0A5F9ZHJ4, A0A5F9ZHJ6, A0A5F9ZHL3, A0A5F9ZHL5, A0A5F9ZHL9, A0A5F9ZHM6, A0A…	Q01484	A0A5F9ZHN0	Q01484	ANK2	Ankyrin-2 (ANK-2) (Ankyrin-B) (Brain ankyrin) (Non-erythroid ankyrin)	1	High	3	5	2	Human	FALSE	0 v 0	NA	NA	0 v 0	NA	NA	0 v 0	NA	NA	0 v 0	NA	NA	NA	NA	NA	NA	NA	NA	NA	NA	NA	NA	NA	NA	NA	NA	NA	NA	NA	NA	NA	NA	NA	NA	NA	NA	NA
Q01664, Q59GG3, Q6FHM5	Q01664	Q6FHM5	Q01664	TFAP4	Transcription factor AP-4 (Activating enhancer-binding protein 4) (Class C basic helix-loop-helix protein 41) (bHLHc41)	5	High	1	2	1	Human	FALSE	0 v 0	NA	NA	0 v 0	NA	NA	0 v 0	NA	NA	0 v 0	NA	NA	NA	NA	NA	NA	NA	NA	NA	NA	NA	NA	NA	NA	NA	NA	NA	NA	NA	NA	NA	NA	NA	NA	NA	NA	NA
Q01804	Q01804	Q01804	Q01804	OTUD4	OTU domain-containing protein 4 (EC 3.4.19.12) (HIV-1-induced protein HIN-1)	4	High	3	3	3	Human	FALSE	0 v 0	NA	NA	0 v 0	NA	NA	0 v 0	NA	NA	0 v 0	NA	NA	NA	NA	NA	NA	NA	NA	NA	NA	NA	NA	NA	NA	NA	NA	NA	NA	NA	NA	NA	NA	NA	NA	NA	NA	NA
A0A024R2M8, A8K146, D2CPI8, D2CPJ1, D2CPJ9, D9I4E1, Q01831	X5DRB1	D9I4E1	Q01831	XPC	DNA repair protein complementing XP-C cells (Xeroderma pigmentosum group C-complementing protein) (p125)	4	High	2	2	2	Human	FALSE	0 v 0	NA	NA	0 v 0	NA	NA	0 v 0	NA	NA	0 v 0	NA	NA	NA	NA	NA	NA	NA	NA	NA	NA	NA	NA	NA	NA	NA	NA	NA	NA	NA	NA	NA	NA	NA	NA	NA	NA	NA
Q01970	Q01970	Q01970	Q01970	PLCB3	1-phosphatidylinositol 4,5-bisphosphate phosphodiesterase beta-3 (EC 3.1.4.11) (Phosphoinositide phospholipase C-beta-3) (Phospholipase C-beta-3) (PLC-beta-3)	4	High	3	3	3	Human	FALSE	0 v 0	NA	NA	0 v 0	NA	NA	0 v 0	NA	NA	0 v 0	NA	NA	NA	NA	NA	NA	NA	NA	NA	NA	NA	NA	NA	NA	NA	NA	NA	NA	NA	NA	NA	NA	NA	NA	NA	NA	NA
A0A494C1B9, B2RCP1, B7Z685, B7Z6G8, B7Z9H9, D6RC99, E9PCN2, Q02153	Q02153	B2RCP1	Q02153	GUCY1B1	Guanylate cyclase soluble subunit beta-1 (GCS-beta-1) (EC 4.6.1.2) (Guanylate cyclase soluble subunit beta-3) (GCS-beta-3) (Soluble guanylate cyclase small subunit)	2	Medium	1	1	1	Human	FALSE	0 v 0	NA	NA	0 v 0	NA	NA	0 v 0	NA	NA	0 v 0	NA	NA	NA	NA	NA	NA	NA	NA	NA	NA	NA	NA	NA	NA	NA	NA	NA	NA	NA	NA	NA	NA	NA	NA	NA	NA	NA
A8K7Q1, B3KUR6, B4DZX0, Q02818, Q53GX6, Q96BA4	Q02818	A8K7Q1	Q02818	NUCB1	Nucleobindin-1 (CALNUC)	2	High	1	1	1	Human	FALSE	0 v 0	NA	NA	0 v 0	NA	NA	0 v 0	NA	NA	0 v 0	NA	NA	NA	NA	NA	NA	NA	NA	NA	NA	NA	NA	NA	NA	NA	NA	NA	NA	NA	NA	NA	NA	NA	NA	NA	NA	NA
Q03111	Q03111	Q03111	Q03111	MLLT1	Protein ENL (YEATS domain-containing protein 1)	2	High	1	2	1	Human	FALSE	0 v 0	NA	NA	0 v 0	NA	NA	0 v 0	NA	NA	0 v 0	NA	NA	NA	NA	NA	NA	NA	NA	NA	NA	NA	NA	NA	NA	NA	NA	NA	NA	NA	NA	NA	NA	NA	NA	NA	NA	NA
A0A024R757, A9XTE5, C9JKI3, E9PCT5, Q03135, Q59E85, Q7Z4F3	Q2TNI1	Q59E85	Q03135	CAV1	Caveolin-1	12	High	1	1	1	Human	FALSE	0 v 0	NA	NA	0 v 0	NA	NA	0 v 0	NA	NA	0 v 0	NA	NA	NA	NA	NA	NA	NA	NA	NA	NA	NA	NA	NA	NA	NA	NA	NA	NA	NA	NA	NA	NA	NA	NA	NA	NA	NA
B4DNJ3, B4DUF1, E9PGM4, Q04446, Q59ET0	Q04446	B4DUF1	Q04446	GBE1	1,4-alpha-glucan-branching enzyme (EC 2.4.1.18) (Brancher enzyme) (Glycogen-branching enzyme)	5	High	3	3	3	Human	FALSE	0 v 0	NA	NA	0 v 0	NA	NA	0 v 0	NA	NA	0 v 0	NA	NA	NA	NA	NA	NA	NA	NA	NA	NA	NA	NA	NA	NA	NA	NA	NA	NA	NA	NA	NA	NA	NA	NA	NA	NA	NA
A0A0D9SES8, B3KUA2, H0YKH0, H0YKN8, H0YKT5, H0YL70, H0YLI3, H0YLW9, H0YNT2, Q04726, Q6PRX2, Q6PRX3	Q04726	H0YKT5	Q04726	TLE3	Transducin-like enhancer protein 3 (Enhancer of split groucho-like protein 3) (ESG3)	7	High	5	6	2	Human	FALSE	0 v 0	NA	NA	0 v 0	NA	NA	0 v 0	NA	NA	0 v 0	NA	NA	NA	NA	NA	NA	NA	NA	NA	NA	NA	NA	NA	NA	NA	NA	NA	NA	NA	NA	NA	NA	NA	NA	NA	NA	NA
Q04760, V9HW62	Q04760	Q04760	Q04760	GLO1	Lactoylglutathione lyase (EC 4.4.1.5) (Aldoketomutase) (Glyoxalase I) (Glx I) (Ketone-aldehyde mutase) (Methylglyoxalase) (S-D-lactoylglutathione methylglyoxal lyase)	26	High	5	9	5	Human	FALSE	0 v 0	NA	NA	0 v 0	NA	NA	0 v 0	NA	NA	0 v 0	NA	NA	NA	NA	NA	NA	NA	NA	NA	NA	NA	NA	NA	NA	NA	NA	NA	NA	NA	NA	NA	NA	NA	NA	NA	NA	NA
B4E105, H3BM04, Q05209	Q05209	H3BM04	Q05209	PTPN12	Tyrosine-protein phosphatase non-receptor type 12 (EC 3.1.3.48) (PTP-PEST) (Protein-tyrosine phosphatase G1) (PTPG1)	4	High	2	2	2	Human	FALSE	0 v 0	NA	NA	0 v 0	NA	NA	0 v 0	NA	NA	0 v 0	NA	NA	NA	NA	NA	NA	NA	NA	NA	NA	NA	NA	NA	NA	NA	NA	NA	NA	NA	NA	NA	NA	NA	NA	NA	NA	NA
Q05331, Q15206	Q05331	Q05331	Q05331		Profilaggrin (Fragment)	5	High	6	12	1	Human	FALSE	0 v 0	NA	NA	0 v 0	NA	NA	0 v 0	NA	NA	0 v 0	NA	NA	NA	NA	NA	NA	NA	NA	NA	NA	NA	NA	NA	NA	NA	NA	NA	NA	NA	NA	NA	NA	NA	NA	NA	NA	NA
A0A0A0MQT7, Q05707	Q05707	A0A0A0MQT7	Q05707	COL14A1	Collagen alpha-1(XIV) chain (Undulin)	0	Medium	1	1	1	Human	FALSE	0 v 0	NA	NA	0 v 0	NA	NA	0 v 0	NA	NA	0 v 0	NA	NA	NA	NA	NA	NA	NA	NA	NA	NA	NA	NA	NA	NA	NA	NA	NA	NA	NA	NA	NA	NA	NA	NA	NA	NA	NA
Q05BJ5	Q05BJ5	Q05BJ5	Q05BJ5	STIM2	STIM2 protein	9	Medium	1	1	1	Human	FALSE	0 v 0	NA	NA	0 v 0	NA	NA	0 v 0	NA	NA	0 v 0	NA	NA	NA	NA	NA	NA	NA	NA	NA	NA	NA	NA	NA	NA	NA	NA	NA	NA	NA	NA	NA	NA	NA	NA	NA	NA	NA
A0A024R9Q8, A0A7P0T947, A0A7P0T9W9, A0A7P0T9Y9, A0A7P0TBJ4, A0A7P0Z4N7, B7Z8D8, D6R927, D6R946, D6RA45, D6RB37, D6RBQ8, D6RCM1, D6RF98, H0Y8R3, Q06330, Q14663, Q5QPV1, Q9UBG7	Q06330	A0A7P0TBJ4	Q06330	RBPJ	Recombining binding protein suppressor of hairless (CBF-1) (J kappa-recombination signal-binding protein) (RBP-J kappa) (RBP-J) (RBP-JK) (Renal carcinoma antigen NY-REN-30)	13	High	6	8	6	Human	FALSE	0 v 0	NA	NA	0 v 0	NA	NA	0 v 0	NA	NA	0 v 0	NA	NA	NA	NA	NA	NA	NA	NA	NA	NA	NA	NA	NA	NA	NA	NA	NA	NA	NA	NA	NA	NA	NA	NA	NA	NA	NA
A0A087WWT6, A0A0A0MSU1, B2R6I9, Q06455, Q9HBV9, W8FK92, W8FW32, X5C3Z9	Q06455	Q06455	Q06455	RUNX1T1	Protein CBFA2T1 (Cyclin-D-related protein) (Eight twenty one protein) (Protein ETO) (Protein MTG8) (Zinc finger MYND domain-containing protein 2)	3	High	3	3	2	Human	FALSE	0 v 0	NA	NA	0 v 0	NA	NA	0 v 0	NA	NA	0 v 0	NA	NA	NA	NA	NA	NA	NA	NA	NA	NA	NA	NA	NA	NA	NA	NA	NA	NA	NA	NA	NA	NA	NA	NA	NA	NA	NA
F8VXJ2, G3V471, P56177, P56178, P56179, Q07687, Q53SU3	Q53QU7	Q53QU7	Q07687	DLX2	Homeobox protein DLX-2	6	High	2	2	1	Human	FALSE	0 v 0	NA	NA	0 v 0	NA	NA	0 v 0	NA	NA	0 v 0	NA	NA	NA	NA	NA	NA	NA	NA	NA	NA	NA	NA	NA	NA	NA	NA	NA	NA	NA	NA	NA	NA	NA	NA	NA	NA	NA
Q07820	Q07820	Q07820	Q07820	MCL1	Induced myeloid leukemia cell differentiation protein Mcl-1 (Bcl-2-like protein 3) (Bcl2-L-3) (Bcl-2-related protein EAT/mcl1) (mcl1/EAT)	6	Medium	1	1	1	Human	FALSE	0 v 0	NA	NA	0 v 0	NA	NA	0 v 0	NA	NA	0 v 0	NA	NA	NA	NA	NA	NA	NA	NA	NA	NA	NA	NA	NA	NA	NA	NA	NA	NA	NA	NA	NA	NA	NA	NA	NA	NA	NA
D3DXI9, F5H1D6, F5H7E4, Q07864, Q59EA9, Q9UNF3, Q9Y5S4, Q9Y5S5	Q07864	Q07864	Q07864	POLE	DNA polymerase epsilon catalytic subunit A (EC 2.7.7.7) (3'-5' exodeoxyribonuclease) (EC 3.1.11.-) (DNA polymerase II subunit A)	1	High	2	2	2	Human	FALSE	0 v 0	NA	NA	0 v 0	NA	NA	0 v 0	NA	NA	0 v 0	NA	NA	NA	NA	NA	NA	NA	NA	NA	NA	NA	NA	NA	NA	NA	NA	NA	NA	NA	NA	NA	NA	NA	NA	NA	NA	NA
A0A494C0J7, B4DQ50, Q08188	Q08188	Q08188	Q08188	TGM3	Protein-glutamine gamma-glutamyltransferase E (EC 2.3.2.13) (Transglutaminase E) (TG(E)) (TGE) (TGase E) (Transglutaminase-3) (TGase-3) [Cleaved into: Protein-glutamine gamma-glutamyltransferase E 50 kDa catalytic chain; Protein-glutamine gamma-glutamyltransferase E 27 kDa non-catalytic chain]	6	High	3	3	3	Human	FALSE	0 v 0	NA	NA	0 v 0	NA	NA	0 v 0	NA	NA	0 v 0	NA	NA	NA	NA	NA	NA	NA	NA	NA	NA	NA	NA	NA	NA	NA	NA	NA	NA	NA	NA	NA	NA	NA	NA	NA	NA	NA
B3KP88, B4DDG4, B4DI70, B4DVE1, B4DWA8, K7EJD3, K7EKQ5, K7EN99, K7EP36, K7EQT9, K7ERZ6, K7ES75, K7ESM3, Q08380	Q08380	B3KP88	Q08380	LGALS3BP	Galectin-3-binding protein (Basement membrane autoantigen p105) (Lectin galactoside-binding soluble 3-binding protein) (Mac-2-binding protein) (MAC2BP) (Mac-2 BP) (Tumor-associated antigen 90K)	4	High	2	4	2	Human	FALSE	0 v 0	NA	NA	0 v 0	NA	NA	0 v 0	NA	NA	0 v 0	NA	NA	NA	NA	NA	NA	NA	NA	NA	NA	NA	NA	NA	NA	NA	NA	NA	NA	NA	NA	NA	NA	NA	NA	NA	NA	NA
E5KN59, H0Y8J0, Q08752, Q6FGM6	Q08752	E5KN59	Q08752	PPID	Peptidyl-prolyl cis-trans isomerase D (PPIase D) (EC 5.2.1.8) (40 kDa peptidyl-prolyl cis-trans isomerase) (Cyclophilin-40) (CYP-40) (Cyclophilin-related protein) (Rotamase D)	4	High	2	8	1	Human	FALSE	0 v 0	NA	NA	0 v 0	NA	NA	0 v 0	NA	NA	0 v 0	NA	NA	NA	NA	NA	NA	NA	NA	NA	NA	NA	NA	NA	NA	NA	NA	NA	NA	NA	NA	NA	NA	NA	NA	NA	NA	NA
Q08999, Q7Z3L2	Q08999	Q7Z3L2	Q08999	RBL2	Retinoblastoma-like protein 2 (130 kDa retinoblastoma-associated protein) (p130) (Retinoblastoma-related protein 2) (RBR-2) (pRb2)	1	High	1	1	1	Human	FALSE	0 v 0	NA	NA	0 v 0	NA	NA	0 v 0	NA	NA	0 v 0	NA	NA	NA	NA	NA	NA	NA	NA	NA	NA	NA	NA	NA	NA	NA	NA	NA	NA	NA	NA	NA	NA	NA	NA	NA	NA	NA
Q08AG7	Q08AG7	Q08AG7	Q08AG7	MZT1	Mitotic-spindle organizing protein 1 (Mitotic-spindle organizing protein associated with a ring of gamma-tubulin 1)	13	High	1	2	1	Human	FALSE	0 v 0	NA	NA	0 v 0	NA	NA	0 v 0	NA	NA	0 v 0	NA	NA	NA	NA	NA	NA	NA	NA	NA	NA	NA	NA	NA	NA	NA	NA	NA	NA	NA	NA	NA	NA	NA	NA	NA	NA	NA
K7EMZ7, Q0VDD7	Q0VDD7	Q0VDD7	Q0VDD7	BRME1	Break repair meiotic recombinase recruitment factor 1 (Pre-T/NK cell-associated protein 3B3)	4	High	2	4	2	Human	FALSE	0 v 0	NA	NA	0 v 0	NA	NA	0 v 0	NA	NA	0 v 0	NA	NA	NA	NA	NA	NA	NA	NA	NA	NA	NA	NA	NA	NA	NA	NA	NA	NA	NA	NA	NA	NA	NA	NA	NA	NA	NA
Q0VGE8	Q0VGE8	Q0VGE8	Q0VGE8	ZNF816	Zinc finger protein 816	9	Medium	2	4	1	Human	FALSE	0 v 0	NA	NA	0 v 0	NA	NA	0 v 0	NA	NA	0 v 0	NA	NA	NA	NA	NA	NA	NA	NA	NA	NA	NA	NA	NA	NA	NA	NA	NA	NA	NA	NA	NA	NA	NA	NA	NA	NA	NA
A0A087WT92, A0A087WV46, C9JXA7, Q0VGL1	Q0VGL1	A0A087WT92	Q0VGL1	LAMTOR4	Ragulator complex protein LAMTOR4 (Late endosomal/lysosomal adaptor and MAPK and MTOR activator 4) [Cleaved into: Ragulator complex protein LAMTOR4, N-terminally processed]	7	Medium	1	2	1	Human	FALSE	0 v 0	NA	NA	0 v 0	NA	NA	0 v 0	NA	NA	0 v 0	NA	NA	NA	NA	NA	NA	NA	NA	NA	NA	NA	NA	NA	NA	NA	NA	NA	NA	NA	NA	NA	NA	NA	NA	NA	NA	NA
A0A5C2GVP0, Q0ZCF9, Q0ZCG0	Q0ZCF9	Q0ZCG0	Q0ZCF9		Immunglobulin heavy chain variable region (Fragment)	15	High	1	2	1	Human	FALSE	0 v 0	NA	NA	0 v 0	NA	NA	0 v 0	NA	NA	0 v 0	NA	NA	NA	NA	NA	NA	NA	NA	NA	NA	NA	NA	NA	NA	NA	NA	NA	NA	NA	NA	NA	NA	NA	NA	NA	NA	NA
A0A6Q8PEZ8, A0A6Q8PFV6, A0A6Q8PGJ3, B0I1S7, B2RCP3, B7Z2M7, J3KNA1, Q12840	Q12840	Q12840	Q12840	KIF5A	Kinesin heavy chain isoform 5A (Kinesin heavy chain neuron-specific 1) (Neuronal kinesin heavy chain) (NKHC)	6	High	6	18	1	Human	FALSE	0 v 0	NA	NA	0 v 0	NA	NA	0 v 0	NA	NA	0 v 0	NA	NA	NA	NA	NA	NA	NA	NA	NA	NA	NA	NA	NA	NA	NA	NA	NA	NA	NA	NA	NA	NA	NA	NA	NA	NA	NA
B4DTZ8, Q12841, Q9BZQ0	Q12841	Q12841	Q12841	FSTL1	Follistatin-related protein 1 (Follistatin-like protein 1)	2	Medium	1	2	1	Human	FALSE	0 v 0	NA	NA	0 v 0	NA	NA	0 v 0	NA	NA	0 v 0	NA	NA	NA	NA	NA	NA	NA	NA	NA	NA	NA	NA	NA	NA	NA	NA	NA	NA	NA	NA	NA	NA	NA	NA	NA	NA	NA
B1AKN5, B1AKN6, B1AKN7, B1AKN8, B4DRN9, Q12857	Q12857	B1AKN6	Q12857	NFIA	Nuclear factor 1 A-type (NF1-A) (Nuclear factor 1/A) (CCAAT-box-binding transcription factor) (CTF) (Nuclear factor I/A) (NF-I/A) (NFI-A) (TGGCA-binding protein)	7	Medium	2	3	1	Human	FALSE	0 v 0	NA	NA	0 v 0	NA	NA	0 v 0	NA	NA	0 v 0	NA	NA	NA	NA	NA	NA	NA	NA	NA	NA	NA	NA	NA	NA	NA	NA	NA	NA	NA	NA	NA	NA	NA	NA	NA	NA	NA
A5PLM7, B4DHK4, F5H1A5, Q12872	Q12872	Q12872	Q12872	SFSWAP	Splicing factor, suppressor of white-apricot homolog (Splicing factor, arginine/serine-rich 8) (Suppressor of white apricot protein homolog)	2	High	2	3	2	Human	FALSE	0 v 0	NA	NA	0 v 0	NA	NA	0 v 0	NA	NA	0 v 0	NA	NA	NA	NA	NA	NA	NA	NA	NA	NA	NA	NA	NA	NA	NA	NA	NA	NA	NA	NA	NA	NA	NA	NA	NA	NA	NA
B4DML1, Q12882	Q12882	Q12882	Q12882	DPYD	Dihydropyrimidine dehydrogenase [NADP(+)] (DHPDHase) (DPD) (EC 1.3.1.2) (Dihydrothymine dehydrogenase) (Dihydrouracil dehydrogenase)	1	Medium	1	2	1	Human	FALSE	0 v 0	NA	NA	0 v 0	NA	NA	0 v 0	NA	NA	0 v 0	NA	NA	NA	NA	NA	NA	NA	NA	NA	NA	NA	NA	NA	NA	NA	NA	NA	NA	NA	NA	NA	NA	NA	NA	NA	NA	NA
Q12972, Q561W4	Q12972	Q561W4	Q12972	PPP1R8	Nuclear inhibitor of protein phosphatase 1 (NIPP-1) (Protein phosphatase 1 regulatory inhibitor subunit 8) [Includes: Activator of RNA decay (EC 3.1.4.-) (ARD-1)]	7	High	2	2	1	Human	FALSE	0 v 0	NA	NA	0 v 0	NA	NA	0 v 0	NA	NA	0 v 0	NA	NA	NA	NA	NA	NA	NA	NA	NA	NA	NA	NA	NA	NA	NA	NA	NA	NA	NA	NA	NA	NA	NA	NA	NA	NA	NA
Q12981	Q12981	Q12981	Q12981	BNIP1	Vesicle transport protein SEC20 (BCL2/adenovirus E1B 19 kDa protein-interacting protein 1) (Transformation-related gene 8 protein) (TRG-8)	16	High	3	3	3	Human	FALSE	0 v 0	NA	NA	0 v 0	NA	NA	0 v 0	NA	NA	0 v 0	NA	NA	NA	NA	NA	NA	NA	NA	NA	NA	NA	NA	NA	NA	NA	NA	NA	NA	NA	NA	NA	NA	NA	NA	NA	NA	NA
Q13049, Q5JVY0	A0A024R843	A0A024R843	Q13049	TRIM32	E3 ubiquitin-protein ligase TRIM32 (EC 2.3.2.27) (72 kDa Tat-interacting protein) (RING-type E3 ubiquitin transferase TRIM32) (Tripartite motif-containing protein 32) (Zinc finger protein HT2A)	6	High	3	4	3	Human	FALSE	0 v 0	NA	NA	0 v 0	NA	NA	0 v 0	NA	NA	0 v 0	NA	NA	NA	NA	NA	NA	NA	NA	NA	NA	NA	NA	NA	NA	NA	NA	NA	NA	NA	NA	NA	NA	NA	NA	NA	NA	NA
A0A024R2X6, C9JNU9, H7C189, Q08AK7, Q13107, Q53FJ3, Q53H56	A1LPW7	A0A024R2X6	Q13107	USP4	Ubiquitin carboxyl-terminal hydrolase 4 (EC 3.4.19.12) (Deubiquitinating enzyme 4) (Ubiquitin thioesterase 4) (Ubiquitin-specific-processing protease 4) (Ubiquitous nuclear protein homolog)	8	High	5	8	4	Human	FALSE	0 v 0	NA	NA	0 v 0	NA	NA	0 v 0	NA	NA	0 v 0	NA	NA	NA	NA	NA	NA	NA	NA	NA	NA	NA	NA	NA	NA	NA	NA	NA	NA	NA	NA	NA	NA	NA	NA	NA	NA	NA
D6W625, K7EJF1, K7EPA1, Q13111	Q13111	Q13111	Q13111	CHAF1A	Chromatin assembly factor 1 subunit A (CAF-1 subunit A) (Chromatin assembly factor I p150 subunit) (CAF-I 150 kDa subunit) (CAF-I p150) (hp150)	5	High	4	4	4	Human	FALSE	0 v 0	NA	NA	0 v 0	NA	NA	0 v 0	NA	NA	0 v 0	NA	NA	NA	NA	NA	NA	NA	NA	NA	NA	NA	NA	NA	NA	NA	NA	NA	NA	NA	NA	NA	NA	NA	NA	NA	NA	NA
B4DI23, Q13164	A0A024QZ20	B4DI23	Q13164	MAPK7	Mitogen-activated protein kinase 7 (MAP kinase 7) (MAPK 7) (EC 2.7.11.24) (Big MAP kinase 1) (BMK-1) (Extracellular signal-regulated kinase 5) (ERK-5)	2	Medium	1	1	1	Human	FALSE	0 v 0	NA	NA	0 v 0	NA	NA	0 v 0	NA	NA	0 v 0	NA	NA	NA	NA	NA	NA	NA	NA	NA	NA	NA	NA	NA	NA	NA	NA	NA	NA	NA	NA	NA	NA	NA	NA	NA	NA	NA
A0A087WZ06, Q13188	A0A384MR07	A0A384MR07	Q13188	STK3	Serine/threonine-protein kinase 3 (EC 2.7.11.1) (Mammalian STE20-like protein kinase 2) (MST-2) (STE20-like kinase MST2) (Serine/threonine-protein kinase Krs-1) [Cleaved into: Serine/threonine-protein kinase 3 36kDa subunit (MST2/N); Serine/threonine-protein kinase 3 20kDa subunit (MST2/C)]	7	High	3	9	1	Human	FALSE	0 v 0	NA	NA	0 v 0	NA	NA	0 v 0	NA	NA	0 v 0	NA	NA	NA	NA	NA	NA	NA	NA	NA	NA	NA	NA	NA	NA	NA	NA	NA	NA	NA	NA	NA	NA	NA	NA	NA	NA	NA
A0A2R8Y5E1, A0A2R8Y8D8, A0A2R8YFD4, B4DYP3, B7ZAG1, B8K284, Q13191	Q13191	A0A2R8YFD4	Q13191	CBLB	E3 ubiquitin-protein ligase CBL-B (EC 2.3.2.27) (Casitas B-lineage lymphoma proto-oncogene b) (RING finger protein 56) (RING-type E3 ubiquitin transferase CBL-B) (SH3-binding protein CBL-B) (Signal transduction protein CBL-B)	3	High	3	4	1	Human	FALSE	0 v 0	NA	NA	0 v 0	NA	NA	0 v 0	NA	NA	0 v 0	NA	NA	NA	NA	NA	NA	NA	NA	NA	NA	NA	NA	NA	NA	NA	NA	NA	NA	NA	NA	NA	NA	NA	NA	NA	NA	NA
F8WCM9, Q13207, Q59FT1, Q69YM3	A0A024QZ86	A0A024QZ86	Q13207	TBX2	T-box transcription factor TBX2 (T-box protein 2)	8	High	6	10	2	Human	FALSE	0 v 0	NA	NA	0 v 0	NA	NA	0 v 0	NA	NA	0 v 0	NA	NA	NA	NA	NA	NA	NA	NA	NA	NA	NA	NA	NA	NA	NA	NA	NA	NA	NA	NA	NA	NA	NA	NA	NA	NA	NA
Q13232, Q9NUF9	Q13232	Q13232	Q13232	NME3	Nucleoside diphosphate kinase 3 (NDK 3) (NDP kinase 3) (EC 2.7.4.6) (DR-nm23) (Nucleoside diphosphate kinase C) (NDPKC) (nm23-H3)	15	Medium	2	2	2	Human	FALSE	0 v 0	NA	NA	0 v 0	NA	NA	0 v 0	NA	NA	0 v 0	NA	NA	NA	NA	NA	NA	NA	NA	NA	NA	NA	NA	NA	NA	NA	NA	NA	NA	NA	NA	NA	NA	NA	NA	NA	NA	NA
Q13233	Q13233	Q13233	Q13233	MAP3K1	Mitogen-activated protein kinase kinase kinase 1 (EC 2.7.11.25) (MAPK/ERK kinase kinase 1) (MEK kinase 1) (MEKK 1)	1	High	1	1	1	Human	FALSE	0 v 0	NA	NA	0 v 0	NA	NA	0 v 0	NA	NA	0 v 0	NA	NA	NA	NA	NA	NA	NA	NA	NA	NA	NA	NA	NA	NA	NA	NA	NA	NA	NA	NA	NA	NA	NA	NA	NA	NA	NA
A0A590UJK4, A0A590UJP7, A0A590UK01, A0A590UK80, A8K588, Q13247, Q59GY3, V9HVZ0	Q13247	A0A590UK80	Q13247	SRSF6	Serine/arginine-rich splicing factor 6 (Pre-mRNA-splicing factor SRP55) (Splicing factor, arginine/serine-rich 6)	11	High	4	14	2	Human	FALSE	0 v 0	NA	NA	0 v 0	NA	NA	0 v 0	NA	NA	0 v 0	NA	NA	NA	NA	NA	NA	NA	NA	NA	NA	NA	NA	NA	NA	NA	NA	NA	NA	NA	NA	NA	NA	NA	NA	NA	NA	NA
Q13296, Q6NX70	Q13296	Q13296	Q13296	SCGB2A2	Mammaglobin-A (Mammaglobin-1) (Secretoglobin family 2A member 2)	9	Medium	1	1	1	Human	FALSE	0 v 0	NA	NA	0 v 0	NA	NA	0 v 0	NA	NA	0 v 0	NA	NA	NA	NA	NA	NA	NA	NA	NA	NA	NA	NA	NA	NA	NA	NA	NA	NA	NA	NA	NA	NA	NA	NA	NA	NA	NA
A0A7P0TBP9, Q13325	Q13325	A0A7P0TBP9	Q13325	IFIT5	Interferon-induced protein with tetratricopeptide repeats 5 (IFIT-5) (Interferon-induced 58 kDa protein) (Retinoic acid- and interferon-inducible 58 kDa protein) (P58)	7	High	4	5	4	Human	FALSE	0 v 0	NA	NA	0 v 0	NA	NA	0 v 0	NA	NA	0 v 0	NA	NA	NA	NA	NA	NA	NA	NA	NA	NA	NA	NA	NA	NA	NA	NA	NA	NA	NA	NA	NA	NA	NA	NA	NA	NA	NA
Q13352	Q13352	Q13352	Q13352	ITGB3BP	Centromere protein R (CENP-R) (Beta-3-endonexin) (Integrin beta-3-binding protein) (Nuclear receptor-interacting factor 3)	8	High	1	1	1	Human	FALSE	0 v 0	NA	NA	0 v 0	NA	NA	0 v 0	NA	NA	0 v 0	NA	NA	NA	NA	NA	NA	NA	NA	NA	NA	NA	NA	NA	NA	NA	NA	NA	NA	NA	NA	NA	NA	NA	NA	NA	NA	NA
H0Y8W7, H0Y9M9, Q13363, Q4KMQ8, X5D7T7	Q13363	Q4KMQ8	Q13363	CTBP1	C-terminal-binding protein 1 (CtBP1) (EC 1.1.1.-)	9	High	5	6	1	Human	FALSE	0 v 0	NA	NA	0 v 0	NA	NA	0 v 0	NA	NA	0 v 0	NA	NA	NA	NA	NA	NA	NA	NA	NA	NA	NA	NA	NA	NA	NA	NA	NA	NA	NA	NA	NA	NA	NA	NA	NA	NA	NA
D6RG00, E5RIF1, H0YBX6, I3L0A0, Q13404, Q15819	Q13404	H0YBX6	Q13404	UBE2V1	Ubiquitin-conjugating enzyme E2 variant 1 (UEV-1) (CROC-1) (TRAF6-regulated IKK activator 1 beta Uev1A)	7	High	1	2	1	Human	FALSE	0 v 0	NA	NA	0 v 0	NA	NA	0 v 0	NA	NA	0 v 0	NA	NA	NA	NA	NA	NA	NA	NA	NA	NA	NA	NA	NA	NA	NA	NA	NA	NA	NA	NA	NA	NA	NA	NA	NA	NA	NA
E9PNF1, H0YDP7, Q13405, Q59GE9	Q13405	Q13405	Q13405	MRPL49	39S ribosomal protein L49, mitochondrial (L49mt) (MRP-L49) (Mitochondrial large ribosomal subunit protein mL49) (Neighbor of FAU) (NOF) (Protein NOF1)	12	High	2	2	2	Human	FALSE	0 v 0	NA	NA	0 v 0	NA	NA	0 v 0	NA	NA	0 v 0	NA	NA	NA	NA	NA	NA	NA	NA	NA	NA	NA	NA	NA	NA	NA	NA	NA	NA	NA	NA	NA	NA	NA	NA	NA	NA	NA
A8K794, B7Z8H0, Q13415, Q96F82	Q13415	B7Z8H0	Q13415	ORC1	Origin recognition complex subunit 1 (Replication control protein 1)	3	High	2	2	2	Human	FALSE	0 v 0	NA	NA	0 v 0	NA	NA	0 v 0	NA	NA	0 v 0	NA	NA	NA	NA	NA	NA	NA	NA	NA	NA	NA	NA	NA	NA	NA	NA	NA	NA	NA	NA	NA	NA	NA	NA	NA	NA	NA
C9JSK0, Q13432, Q6MZL1	Q13432	C9JSK0	Q13432	UNC119	Protein unc-119 homolog A (Retinal protein 4) (hRG4)	9	Medium	2	2	1	Human	FALSE	0 v 0	NA	NA	0 v 0	NA	NA	0 v 0	NA	NA	0 v 0	NA	NA	NA	NA	NA	NA	NA	NA	NA	NA	NA	NA	NA	NA	NA	NA	NA	NA	NA	NA	NA	NA	NA	NA	NA	NA	NA
B7Z390, Q13444, Q59GF2	Q13444	B7Z390	Q13444	ADAM15	Disintegrin and metalloproteinase domain-containing protein 15 (ADAM 15) (EC 3.4.24.-) (Metalloprotease RGD disintegrin protein) (Metalloproteinase-like, disintegrin-like, and cysteine-rich protein 15) (MDC-15) (Metargidin)	5	High	3	4	3	Human	FALSE	0 v 0	NA	NA	0 v 0	NA	NA	0 v 0	NA	NA	0 v 0	NA	NA	NA	NA	NA	NA	NA	NA	NA	NA	NA	NA	NA	NA	NA	NA	NA	NA	NA	NA	NA	NA	NA	NA	NA	NA	NA
A0A024RBX1, B7Z248, B7Z613, C9J8H8, C9JZE8, Q13491, Q59FD5	Q13491	Q59FD5	Q13491	GPM6B	Neuronal membrane glycoprotein M6-b (M6b)	3	Medium	1	1	1	Human	FALSE	0 v 0	NA	NA	0 v 0	NA	NA	0 v 0	NA	NA	0 v 0	NA	NA	NA	NA	NA	NA	NA	NA	NA	NA	NA	NA	NA	NA	NA	NA	NA	NA	NA	NA	NA	NA	NA	NA	NA	NA	NA
A8K6P5, B7Z499, Q13496	A0A024RC06	B7Z499	Q13496	MTM1	Myotubularin (Phosphatidylinositol-3,5-bisphosphate 3-phosphatase) (EC 3.1.3.95) (Phosphatidylinositol-3-phosphate phosphatase) (EC 3.1.3.64)	2	Medium	1	1	1	Human	FALSE	0 v 0	NA	NA	0 v 0	NA	NA	0 v 0	NA	NA	0 v 0	NA	NA	NA	NA	NA	NA	NA	NA	NA	NA	NA	NA	NA	NA	NA	NA	NA	NA	NA	NA	NA	NA	NA	NA	NA	NA	NA
Q13505	Q13505	Q13505	Q13505	MTX1	Metaxin-1 (Mitochondrial outer membrane import complex protein 1)	6	High	3	4	3	Human	FALSE	0 v 0	NA	NA	0 v 0	NA	NA	0 v 0	NA	NA	0 v 0	NA	NA	NA	NA	NA	NA	NA	NA	NA	NA	NA	NA	NA	NA	NA	NA	NA	NA	NA	NA	NA	NA	NA	NA	NA	NA	NA
B7Z1L2, E9PNL8, Q13574, Q6ZT25, Q7Z5X8	Q13574	Q13574	Q13574	DGKZ	Diacylglycerol kinase zeta (DAG kinase zeta) (EC 2.7.1.107) (Diglyceride kinase zeta) (DGK-zeta)	2	High	2	2	2	Human	FALSE	0 v 0	NA	NA	0 v 0	NA	NA	0 v 0	NA	NA	0 v 0	NA	NA	NA	NA	NA	NA	NA	NA	NA	NA	NA	NA	NA	NA	NA	NA	NA	NA	NA	NA	NA	NA	NA	NA	NA	NA	NA
A0A087WWN2, Q13619	Q13619	Q13619	Q13619	CUL4A	Cullin-4A (CUL-4A)	8	High	6	9	1	Human	FALSE	0 v 0	NA	NA	0 v 0	NA	NA	0 v 0	NA	NA	0 v 0	NA	NA	NA	NA	NA	NA	NA	NA	NA	NA	NA	NA	NA	NA	NA	NA	NA	NA	NA	NA	NA	NA	NA	NA	NA	NA	NA
Q13707	Q13707	Q13707	Q13707	ACTA2	ACTA2 protein (Fragment)	34	High	9	733	1	Human	FALSE	0 v 0	NA	NA	0 v 0	NA	NA	0 v 0	NA	NA	0 v 0	NA	NA	NA	NA	NA	NA	NA	NA	NA	NA	NA	NA	NA	NA	NA	NA	NA	NA	NA	NA	NA	NA	NA	NA	NA	NA	NA
Q13751	Q13751	Q13751	Q13751	LAMB3	Laminin subunit beta-3 (Epiligrin subunit bata) (Kalinin B1 chain) (Kalinin subunit beta) (Laminin B1k chain) (Laminin-5 subunit beta) (Nicein subunit beta)	3	Medium	2	2	2	Human	FALSE	0 v 0	NA	NA	0 v 0	NA	NA	0 v 0	NA	NA	0 v 0	NA	NA	NA	NA	NA	NA	NA	NA	NA	NA	NA	NA	NA	NA	NA	NA	NA	NA	NA	NA	NA	NA	NA	NA	NA	NA	NA
B4DKI6, D6RAW1, D6RGC9, D6RID8, D6RIT7, D6RJD3, Q13888, Q6P1K8, Q86U80	Q13888	Q13888	Q13888	GTF2H2	General transcription factor IIH subunit 2 (Basic transcription factor 2 44 kDa subunit) (BTF2 p44) (General transcription factor IIH polypeptide 2) (TFIIH basal transcription factor complex p44 subunit)	4	High	1	2	1	Human	FALSE	0 v 0	NA	NA	0 v 0	NA	NA	0 v 0	NA	NA	0 v 0	NA	NA	NA	NA	NA	NA	NA	NA	NA	NA	NA	NA	NA	NA	NA	NA	NA	NA	NA	NA	NA	NA	NA	NA	NA	NA	NA
A0A1S5UYZ7, A0A804HL87, Q13905	Q13905	A0A1S5UYZ7	Q13905	RAPGEF1	Rap guanine nucleotide exchange factor 1 (CRK SH3-binding GNRP) (Guanine nucleotide-releasing factor 2) (Protein C3G)	2	Medium	2	2	2	Human	FALSE	0 v 0	NA	NA	0 v 0	NA	NA	0 v 0	NA	NA	0 v 0	NA	NA	NA	NA	NA	NA	NA	NA	NA	NA	NA	NA	NA	NA	NA	NA	NA	NA	NA	NA	NA	NA	NA	NA	NA	NA	NA
A0A024R2W4, Q14118	Q14118	A0A024R2W4	Q14118	DAG1	Dystroglycan 1 (Dystroglycan) (Dystrophin-associated glycoprotein 1) [Cleaved into: Alpha-dystroglycan (Alpha-DG); Beta-dystroglycan (Beta-DG)]	2	High	2	2	2	Human	FALSE	0 v 0	NA	NA	0 v 0	NA	NA	0 v 0	NA	NA	0 v 0	NA	NA	NA	NA	NA	NA	NA	NA	NA	NA	NA	NA	NA	NA	NA	NA	NA	NA	NA	NA	NA	NA	NA	NA	NA	NA	NA
A0A024RDY9, A0A2R8YG42, A0A2X0SF98, B1ALK7, B7Z344, B7Z6D9, B7Z6G2, E7EU80, E7EUY6, E9PDQ5, Q14155, Q5W9H1, Q5ZEZ3	Q14155	B7Z6G2	Q14155	ARHGEF7	Rho guanine nucleotide exchange factor 7 (Beta-Pix) (COOL-1) (PAK-interacting exchange factor beta) (p85)	4	High	3	3	3	Human	FALSE	0 v 0	NA	NA	0 v 0	NA	NA	0 v 0	NA	NA	0 v 0	NA	NA	NA	NA	NA	NA	NA	NA	NA	NA	NA	NA	NA	NA	NA	NA	NA	NA	NA	NA	NA	NA	NA	NA	NA	NA	NA
B4E027, B4E2E7, B5BU58, Q14161, Q6FI58, R4GNG3	Q14161	B4E027	Q14161	GIT2	ARF GTPase-activating protein GIT2 (ARF GAP GIT2) (Cool-interacting tyrosine-phosphorylated protein 2) (CAT-2) (CAT2) (G protein-coupled receptor kinase-interactor 2) (GRK-interacting protein 2)	3	Medium	3	3	1	Human	FALSE	0 v 0	NA	NA	0 v 0	NA	NA	0 v 0	NA	NA	0 v 0	NA	NA	NA	NA	NA	NA	NA	NA	NA	NA	NA	NA	NA	NA	NA	NA	NA	NA	NA	NA	NA	NA	NA	NA	NA	NA	NA
A0A096LNH6, A0A2X0U2H5, B2RUU3, Q14185	Q14185	A0A2X0U2H5	Q14185	DOCK1	Dedicator of cytokinesis protein 1 (180 kDa protein downstream of CRK) (DOCK180)	0	Medium	1	1	1	Human	FALSE	0 v 0	NA	NA	0 v 0	NA	NA	0 v 0	NA	NA	0 v 0	NA	NA	NA	NA	NA	NA	NA	NA	NA	NA	NA	NA	NA	NA	NA	NA	NA	NA	NA	NA	NA	NA	NA	NA	NA	NA	NA
Q14191, Q59F09	Q14191	Q59F09	Q14191	WRN	Werner syndrome ATP-dependent helicase (EC 3.6.4.12) (DNA helicase, RecQ-like type 3) (RecQ3) (Exonuclease WRN) (EC 3.1.-.-) (RecQ protein-like 2)	1	High	1	1	1	Human	FALSE	0 v 0	NA	NA	0 v 0	NA	NA	0 v 0	NA	NA	0 v 0	NA	NA	NA	NA	NA	NA	NA	NA	NA	NA	NA	NA	NA	NA	NA	NA	NA	NA	NA	NA	NA	NA	NA	NA	NA	NA	NA
J3KS15, J3QRF8, Q14197	Q14197	J3KS15	Q14197	MRPL58	Peptidyl-tRNA hydrolase ICT1, mitochondrial (EC 3.1.1.29) (39S ribosomal protein L58, mitochondrial) (MRP-L58) (Digestion substraction 1) (DS-1) (Immature colon carcinoma transcript 1 protein) (Mitochondrial large ribosomal subunit protein mL62)	17	High	3	4	3	Human	FALSE	0 v 0	NA	NA	0 v 0	NA	NA	0 v 0	NA	NA	0 v 0	NA	NA	NA	NA	NA	NA	NA	NA	NA	NA	NA	NA	NA	NA	NA	NA	NA	NA	NA	NA	NA	NA	NA	NA	NA	NA	NA
A0A087WZ40, B2R704, B7Z3E1, B7Z3Y3, B7ZB64, Q14244	Q14244	Q14244	Q14244	MAP7	Ensconsin (Epithelial microtubule-associated protein of 115 kDa) (E-MAP-115) (Microtubule-associated protein 7) (MAP-7)	5	High	4	5	3	Human	FALSE	0 v 0	NA	NA	0 v 0	NA	NA	0 v 0	NA	NA	0 v 0	NA	NA	NA	NA	NA	NA	NA	NA	NA	NA	NA	NA	NA	NA	NA	NA	NA	NA	NA	NA	NA	NA	NA	NA	NA	NA	NA
A0A024RC29, A8K6T3, J3QRL9, Q14574, Q9HAX1	Q14574	Q9HAX1	Q14574	DSC3	Desmocollin-3 (Cadherin family member 3) (Desmocollin-4) (HT-CP)	2	High	2	3	1	Human	FALSE	0 v 0	NA	NA	0 v 0	NA	NA	0 v 0	NA	NA	0 v 0	NA	NA	NA	NA	NA	NA	NA	NA	NA	NA	NA	NA	NA	NA	NA	NA	NA	NA	NA	NA	NA	NA	NA	NA	NA	NA	NA
A0A024R1Y3, A8K1U0, B7Z5R6, Q14596, Q3LRI0, Q3LRI6, Q3LRK1	Q14596	B7Z5R6	Q14596	NBR1	Next to BRCA1 gene 1 protein (Cell migration-inducing gene 19 protein) (Membrane component chromosome 17 surface marker 2) (Neighbor of BRCA1 gene 1 protein) (Protein 1A1-3B)	2	Medium	1	1	1	Human	FALSE	0 v 0	NA	NA	0 v 0	NA	NA	0 v 0	NA	NA	0 v 0	NA	NA	NA	NA	NA	NA	NA	NA	NA	NA	NA	NA	NA	NA	NA	NA	NA	NA	NA	NA	NA	NA	NA	NA	NA	NA	NA
K7EQ86, Q08E86, Q14667	Q14667	K7EQ86	Q14667	KIAA0100	Protein KIAA0100 (Antigen MLAA-22) (Breast cancer-overexpressed gene 1 protein)	1	High	1	1	1	Human	FALSE	0 v 0	NA	NA	0 v 0	NA	NA	0 v 0	NA	NA	0 v 0	NA	NA	NA	NA	NA	NA	NA	NA	NA	NA	NA	NA	NA	NA	NA	NA	NA	NA	NA	NA	NA	NA	NA	NA	NA	NA	NA
A8K1W3, A8KAC4, Q14678, Q6PIB3, Q86TE2, Q8WUM7	Q14678	Q14678	Q14678	KANK1	KN motif and ankyrin repeat domain-containing protein 1 (Ankyrin repeat domain-containing protein 15) (Kidney ankyrin repeat-containing protein)	3	High	3	6	3	Human	FALSE	0 v 0	NA	NA	0 v 0	NA	NA	0 v 0	NA	NA	0 v 0	NA	NA	NA	NA	NA	NA	NA	NA	NA	NA	NA	NA	NA	NA	NA	NA	NA	NA	NA	NA	NA	NA	NA	NA	NA	NA	NA
F6M2K3, Q14686	Q14686	Q14686	Q14686	NCOA6	Nuclear receptor coactivator 6 (Activating signal cointegrator 2) (ASC-2) (Amplified in breast cancer protein 3) (Cancer-amplified transcriptional coactivator ASC-2) (Nuclear receptor coactivator RAP250) (NRC RAP250) (Nuclear receptor-activating protein, 250 kDa) (Peroxisome proliferator-activated receptor-interacting protein) (PPAR-interacting protein) (PRIP) (Thyroid hormone receptor-binding pr…	0	Medium	1	1	1	Human	FALSE	0 v 0	NA	NA	0 v 0	NA	NA	0 v 0	NA	NA	0 v 0	NA	NA	NA	NA	NA	NA	NA	NA	NA	NA	NA	NA	NA	NA	NA	NA	NA	NA	NA	NA	NA	NA	NA	NA	NA	NA	NA
H0Y613, Q14687	Q14687	Q14687	Q14687	GSE1	Genetic suppressor element 1	1	Medium	1	1	1	Human	FALSE	0 v 0	NA	NA	0 v 0	NA	NA	0 v 0	NA	NA	0 v 0	NA	NA	NA	NA	NA	NA	NA	NA	NA	NA	NA	NA	NA	NA	NA	NA	NA	NA	NA	NA	NA	NA	NA	NA	NA	NA	NA
Q14781	Q14781	Q14781	Q14781	CBX2	Chromobox protein homolog 2	7	High	5	9	5	Human	FALSE	0 v 0	NA	NA	0 v 0	NA	NA	0 v 0	NA	NA	0 v 0	NA	NA	NA	NA	NA	NA	NA	NA	NA	NA	NA	NA	NA	NA	NA	NA	NA	NA	NA	NA	NA	NA	NA	NA	NA	NA	NA
A0A590UJK3, A0A590UJS6, A0A5F9VB99, B7Z863, B7Z964, H7BZK0, H7BZW9, H7C3M8, Q14BN4	Q14BN4	A0A590UJS6	Q14BN4	SLMAP	Sarcolemmal membrane-associated protein (Sarcolemmal-associated protein)	1	Medium	1	1	1	Human	FALSE	0 v 0	NA	NA	0 v 0	NA	NA	0 v 0	NA	NA	0 v 0	NA	NA	NA	NA	NA	NA	NA	NA	NA	NA	NA	NA	NA	NA	NA	NA	NA	NA	NA	NA	NA	NA	NA	NA	NA	NA	NA
D3DP75, Q15042	B9A6J2	D3DP75	Q15042	RAB3GAP1	Rab3 GTPase-activating protein catalytic subunit (RAB3 GTPase-activating protein 130 kDa subunit) (Rab3-GAP p130) (Rab3-GAP)	3	Medium	2	2	2	Human	FALSE	0 v 0	NA	NA	0 v 0	NA	NA	0 v 0	NA	NA	0 v 0	NA	NA	NA	NA	NA	NA	NA	NA	NA	NA	NA	NA	NA	NA	NA	NA	NA	NA	NA	NA	NA	NA	NA	NA	NA	NA	NA
A0A0S2Z534, A0A0S2Z5B1, A0A0S2Z5C8, A0A0S2Z5Z7, E5RFT1, E5RFZ8, E5RGA7, E5RIP4, E5RJ40, E5RJG5, Q15043	Q15043	Q15043	Q15043	SLC39A14	Metal cation symporter ZIP14 (LIV-1 subfamily of ZIP zinc transporter 4) (LZT-Hs4) (Solute carrier family 39 member 14) (Zrt- and Irt-like protein 14) (ZIP-14)	4	High	2	2	2	Human	FALSE	0 v 0	NA	NA	0 v 0	NA	NA	0 v 0	NA	NA	0 v 0	NA	NA	NA	NA	NA	NA	NA	NA	NA	NA	NA	NA	NA	NA	NA	NA	NA	NA	NA	NA	NA	NA	NA	NA	NA	NA	NA
B4DMA6, B4DYZ7, B7ZAQ5, E9PM91, E9PNC0, E9PRK3, H0YD46, Q05BV7, Q15054, Q569I8, Q8WUF6	Q15054	B7ZAQ5	Q15054	POLD3	DNA polymerase delta subunit 3 (DNA polymerase delta subunit C) (DNA polymerase delta subunit p66) (DNA polymerase delta subunit p68)	12	High	6	9	6	Human	FALSE	0 v 0	NA	NA	0 v 0	NA	NA	0 v 0	NA	NA	0 v 0	NA	NA	NA	NA	NA	NA	NA	NA	NA	NA	NA	NA	NA	NA	NA	NA	NA	NA	NA	NA	NA	NA	NA	NA	NA	NA	NA
D6R983, D6RDN9, D6RGV8, D6RHG2, D6RJH7, Q15119	Q15119	Q15119	Q15119	PDK2	[Pyruvate dehydrogenase (acetyl-transferring)] kinase isozyme 2, mitochondrial (EC 2.7.11.2) (Pyruvate dehydrogenase kinase isoform 2) (PDH kinase 2) (PDKII)	8	High	2	3	2	Human	FALSE	0 v 0	NA	NA	0 v 0	NA	NA	0 v 0	NA	NA	0 v 0	NA	NA	NA	NA	NA	NA	NA	NA	NA	NA	NA	NA	NA	NA	NA	NA	NA	NA	NA	NA	NA	NA	NA	NA	NA	NA	NA
A0A494C0F3, C9J719, C9JJ78, Q15125	A0A024QYX0	C9J719	Q15125	EBP	3-beta-hydroxysteroid-Delta(8),Delta(7)-isomerase (EC 5.3.3.5) (Cholestenol Delta-isomerase) (Delta(8)-Delta(7) sterol isomerase) (D8-D7 sterol isomerase) (Emopamil-binding protein)	12	High	2	3	2	Human	FALSE	0 v 0	NA	NA	0 v 0	NA	NA	0 v 0	NA	NA	0 v 0	NA	NA	NA	NA	NA	NA	NA	NA	NA	NA	NA	NA	NA	NA	NA	NA	NA	NA	NA	NA	NA	NA	NA	NA	NA	NA	NA
Q15164	Q15164	Q15164	Q15164		Polyadenylate binding protein II (Fragment)	58	High	13	50	1	Human	FALSE	0 v 0	NA	NA	0 v 0	NA	NA	0 v 0	NA	NA	0 v 0	NA	NA	NA	NA	NA	NA	NA	NA	NA	NA	NA	NA	NA	NA	NA	NA	NA	NA	NA	NA	NA	NA	NA	NA	NA	NA	NA
B2R6F9, Q15208, Q9UPD4	Q15208	B2R6F9	Q15208	STK38	Serine/threonine-protein kinase 38 (EC 2.7.11.1) (NDR1 protein kinase) (Nuclear Dbf2-related kinase 1)	6	High	3	3	2	Human	FALSE	0 v 0	NA	NA	0 v 0	NA	NA	0 v 0	NA	NA	0 v 0	NA	NA	NA	NA	NA	NA	NA	NA	NA	NA	NA	NA	NA	NA	NA	NA	NA	NA	NA	NA	NA	NA	NA	NA	NA	NA	NA
B4DMM4, Q05BX6, Q15276	Q15276	Q15276	Q15276	RABEP1	Rab GTPase-binding effector protein 1 (Rabaptin-4) (Rabaptin-5) (Rabaptin-5alpha) (Renal carcinoma antigen NY-REN-17)	3	High	3	5	3	Human	FALSE	0 v 0	NA	NA	0 v 0	NA	NA	0 v 0	NA	NA	0 v 0	NA	NA	NA	NA	NA	NA	NA	NA	NA	NA	NA	NA	NA	NA	NA	NA	NA	NA	NA	NA	NA	NA	NA	NA	NA	NA	NA
A0A2X0U2N0, Q15311, Q59E87, Q5GJ68	Q15311	Q5GJ68	Q15311	RALBP1	RalA-binding protein 1 (RalBP1) (76 kDa Ral-interacting protein) (Dinitrophenyl S-glutathione ATPase) (DNP-SG ATPase) (EC 7.6.2.2) (EC 7.6.2.3) (Ral-interacting protein 1)	1	High	1	1	1	Human	FALSE	0 v 0	NA	NA	0 v 0	NA	NA	0 v 0	NA	NA	0 v 0	NA	NA	NA	NA	NA	NA	NA	NA	NA	NA	NA	NA	NA	NA	NA	NA	NA	NA	NA	NA	NA	NA	NA	NA	NA	NA	NA
A0A087WTU1, A0A087X0S7, A0A0B4J2G4, B4DK79, Q15345, Q562F1	Q15345	A0A087X0S7	Q15345	LRRC41	Leucine-rich repeat-containing protein 41 (Protein Muf1)	1	Medium	1	1	1	Human	FALSE	0 v 0	NA	NA	0 v 0	NA	NA	0 v 0	NA	NA	0 v 0	NA	NA	NA	NA	NA	NA	NA	NA	NA	NA	NA	NA	NA	NA	NA	NA	NA	NA	NA	NA	NA	NA	NA	NA	NA	NA	NA
A0A7P0TA58, A0A7P0TBL4, Q15375	Q15375	Q15375	Q15375	EPHA7	Ephrin type-A receptor 7 (EC 2.7.10.1) (EPH homology kinase 3) (EHK-3) (EPH-like kinase 11) (EK11) (hEK11)	3	High	2	2	2	Human	FALSE	0 v 0	NA	NA	0 v 0	NA	NA	0 v 0	NA	NA	0 v 0	NA	NA	NA	NA	NA	NA	NA	NA	NA	NA	NA	NA	NA	NA	NA	NA	NA	NA	NA	NA	NA	NA	NA	NA	NA	NA	NA
B4DHJ9, Q15386	Q15386	Q15386	Q15386	UBE3C	Ubiquitin-protein ligase E3C (EC 2.3.2.26) (HECT-type ubiquitin transferase E3C) (Homologous to E6AP carboxyl terminus homologous protein 2) (HectH2) (RTA-associated ubiquitin ligase) (RAUL)	2	High	2	2	2	Human	FALSE	0 v 0	NA	NA	0 v 0	NA	NA	0 v 0	NA	NA	0 v 0	NA	NA	NA	NA	NA	NA	NA	NA	NA	NA	NA	NA	NA	NA	NA	NA	NA	NA	NA	NA	NA	NA	NA	NA	NA	NA	NA
A0A0A0MTI1, B7ZAV4, Q15392, Q3LIE7	Q15392	Q3LIE7	Q15392	DHCR24	Delta(24)-sterol reductase (EC 1.3.1.72) (24-dehydrocholesterol reductase) (3-beta-hydroxysterol Delta-24-reductase) (Diminuto/dwarf1 homolog) (Seladin-1)	1	Medium	1	1	1	Human	FALSE	0 v 0	NA	NA	0 v 0	NA	NA	0 v 0	NA	NA	0 v 0	NA	NA	NA	NA	NA	NA	NA	NA	NA	NA	NA	NA	NA	NA	NA	NA	NA	NA	NA	NA	NA	NA	NA	NA	NA	NA	NA
A0A087X080, A0A0U1RRH1, A0A0X1KG73, Q15413	Q15413	A0A0X1KG73	Q15413	RYR3	Ryanodine receptor 3 (RYR-3) (RyR3) (Brain ryanodine receptor-calcium release channel) (Brain-type ryanodine receptor) (Type 3 ryanodine receptor)	0	Medium	1	2	1	Human	FALSE	0 v 0	NA	NA	0 v 0	NA	NA	0 v 0	NA	NA	0 v 0	NA	NA	NA	NA	NA	NA	NA	NA	NA	NA	NA	NA	NA	NA	NA	NA	NA	NA	NA	NA	NA	NA	NA	NA	NA	NA	NA
E9PGT3, Q15418, Q5SVM7	Q15418	Q15418	Q15418	RPS6KA1	Ribosomal protein S6 kinase alpha-1 (S6K-alpha-1) (EC 2.7.11.1) (90 kDa ribosomal protein S6 kinase 1) (p90-RSK 1) (p90RSK1) (p90S6K) (MAP kinase-activated protein kinase 1a) (MAPK-activated protein kinase 1a) (MAPKAP kinase 1a) (MAPKAPK-1a) (Ribosomal S6 kinase 1) (RSK-1)	10	High	7	15	2	Human	FALSE	0 v 0	NA	NA	0 v 0	NA	NA	0 v 0	NA	NA	0 v 0	NA	NA	NA	NA	NA	NA	NA	NA	NA	NA	NA	NA	NA	NA	NA	NA	NA	NA	NA	NA	NA	NA	NA	NA	NA	NA	NA
A0A0D9SFG6, B2R9C3, B4DLA7, B7Z2V9, B7Z9W0, K7ENQ8, O43739, Q15438, Q15795, Q96HS5, Q99418	Q15438	B4DLA7	Q15438	CYTH1	Cytohesin-1 (PH, SEC7 and coiled-coil domain-containing protein 1) (SEC7 homolog B2-1)	6	High	2	2	2	Human	FALSE	0 v 0	NA	NA	0 v 0	NA	NA	0 v 0	NA	NA	0 v 0	NA	NA	NA	NA	NA	NA	NA	NA	NA	NA	NA	NA	NA	NA	NA	NA	NA	NA	NA	NA	NA	NA	NA	NA	NA	NA	NA
Q15464	Q15464	Q15464	Q15464	SHB	SH2 domain-containing adapter protein B	3	High	1	1	1	Human	FALSE	0 v 0	NA	NA	0 v 0	NA	NA	0 v 0	NA	NA	0 v 0	NA	NA	NA	NA	NA	NA	NA	NA	NA	NA	NA	NA	NA	NA	NA	NA	NA	NA	NA	NA	NA	NA	NA	NA	NA	NA	NA
Q15542	Q15542	Q15542	Q15542	TAF5	Transcription initiation factor TFIID subunit 5 (Transcription initiation factor TFIID 100 kDa subunit) (TAF(II)100) (TAFII-100) (TAFII100)	5	High	4	5	4	Human	FALSE	0 v 0	NA	NA	0 v 0	NA	NA	0 v 0	NA	NA	0 v 0	NA	NA	NA	NA	NA	NA	NA	NA	NA	NA	NA	NA	NA	NA	NA	NA	NA	NA	NA	NA	NA	NA	NA	NA	NA	NA	NA
Q15545	Q15545	Q15545	Q15545	TAF7	Transcription initiation factor TFIID subunit 7 (RNA polymerase II TBP-associated factor subunit F) (Transcription initiation factor TFIID 55 kDa subunit) (TAF(II)55) (TAFII-55) (TAFII55)	3	Medium	1	1	1	Human	FALSE	0 v 0	NA	NA	0 v 0	NA	NA	0 v 0	NA	NA	0 v 0	NA	NA	NA	NA	NA	NA	NA	NA	NA	NA	NA	NA	NA	NA	NA	NA	NA	NA	NA	NA	NA	NA	NA	NA	NA	NA	NA
B4DPW8, E7EWM1, H0YBB6, Q15596, Q569J4	Q15596	Q15596	Q15596	NCOA2	Nuclear receptor coactivator 2 (NCoA-2) (Class E basic helix-loop-helix protein 75) (bHLHe75) (Transcriptional intermediary factor 2) (hTIF2)	4	High	5	6	5	Human	FALSE	0 v 0	NA	NA	0 v 0	NA	NA	0 v 0	NA	NA	0 v 0	NA	NA	NA	NA	NA	NA	NA	NA	NA	NA	NA	NA	NA	NA	NA	NA	NA	NA	NA	NA	NA	NA	NA	NA	NA	NA	NA
A8K032, G3XAN4, Q15629, Q6FHU7	Q6FHL3	Q6FHL3	Q15629	TRAM1	Translocating chain-associated membrane protein 1 (Protein TRAM1)	4	High	1	1	1	Human	FALSE	0 v 0	NA	NA	0 v 0	NA	NA	0 v 0	NA	NA	0 v 0	NA	NA	NA	NA	NA	NA	NA	NA	NA	NA	NA	NA	NA	NA	NA	NA	NA	NA	NA	NA	NA	NA	NA	NA	NA	NA	NA
Q15649	A0A024R0X8	A0A024R0X8	Q15649	ZNHIT3	Zinc finger HIT domain-containing protein 3 (HNF-4a coactivator) (Thyroid hormone receptor interactor 3) (Thyroid receptor-interacting protein 3) (TR-interacting protein 3) (TRIP-3)	8	Medium	1	1	1	Human	FALSE	0 v 0	NA	NA	0 v 0	NA	NA	0 v 0	NA	NA	0 v 0	NA	NA	NA	NA	NA	NA	NA	NA	NA	NA	NA	NA	NA	NA	NA	NA	NA	NA	NA	NA	NA	NA	NA	NA	NA	NA	NA
A0A1W2PNZ9, B7ZLC8, Q15652	Q15652	B7ZLC8	Q15652	JMJD1C	Probable JmjC domain-containing histone demethylation protein 2C (EC 1.14.11.-) (Jumonji domain-containing protein 1C) (Thyroid receptor-interacting protein 8) (TR-interacting protein 8) (TRIP-8)	1	High	2	3	2	Human	FALSE	0 v 0	NA	NA	0 v 0	NA	NA	0 v 0	NA	NA	0 v 0	NA	NA	NA	NA	NA	NA	NA	NA	NA	NA	NA	NA	NA	NA	NA	NA	NA	NA	NA	NA	NA	NA	NA	NA	NA	NA	NA
Q15696, Q86VN0	Q15696	Q15696	Q15696	ZRSR2	U2 small nuclear ribonucleoprotein auxiliary factor 35 kDa subunit-related protein 2 (CCCH type zinc finger, RNA-binding motif and serine/arginine rich protein 2) (Renal carcinoma antigen NY-REN-20) (U2(RNU2) small nuclear RNA auxiliary factor 1-like 2) (U2AF35-related protein) (URP)	1	Medium	1	3	1	Human	FALSE	0 v 0	NA	NA	0 v 0	NA	NA	0 v 0	NA	NA	0 v 0	NA	NA	NA	NA	NA	NA	NA	NA	NA	NA	NA	NA	NA	NA	NA	NA	NA	NA	NA	NA	NA	NA	NA	NA	NA	NA	NA
A8K1F4, Q15773	Q5U0N1	Q5U0N1	Q15773	MLF2	Myeloid leukemia factor 2 (Myelodysplasia-myeloid leukemia factor 2)	5	Medium	1	2	1	Human	FALSE	0 v 0	NA	NA	0 v 0	NA	NA	0 v 0	NA	NA	0 v 0	NA	NA	NA	NA	NA	NA	NA	NA	NA	NA	NA	NA	NA	NA	NA	NA	NA	NA	NA	NA	NA	NA	NA	NA	NA	NA	NA
A0A1W2PPT2, B4DMP5, Q15906	Q15906	Q15906	Q15906	VPS72	Vacuolar protein sorting-associated protein 72 homolog (Protein YL-1) (Transcription factor-like 1)	3	High	1	3	1	Human	FALSE	0 v 0	NA	NA	0 v 0	NA	NA	0 v 0	NA	NA	0 v 0	NA	NA	NA	NA	NA	NA	NA	NA	NA	NA	NA	NA	NA	NA	NA	NA	NA	NA	NA	NA	NA	NA	NA	NA	NA	NA	NA
A0A090N8E9, A0A804HJH1, F2YMM1, Q15910, Q75MP9, Q75MQ0, S4S3R8	Q15910	Q15910	Q15910	EZH2	Histone-lysine N-methyltransferase EZH2 (EC 2.1.1.356) (ENX-1) (Enhancer of zeste homolog 2) (Lysine N-methyltransferase 6)	4	High	3	4	3	Human	FALSE	0 v 0	NA	NA	0 v 0	NA	NA	0 v 0	NA	NA	0 v 0	NA	NA	NA	NA	NA	NA	NA	NA	NA	NA	NA	NA	NA	NA	NA	NA	NA	NA	NA	NA	NA	NA	NA	NA	NA	NA	NA
A0A087WYJ3, F5GWT2, F5H4V9, J3QK82, Q16342	Q16342	Q16342	Q16342	PDCD2	Programmed cell death protein 2 (Zinc finger MYND domain-containing protein 7) (Zinc finger protein Rp-8)	2	Medium	1	1	1	Human	FALSE	0 v 0	NA	NA	0 v 0	NA	NA	0 v 0	NA	NA	0 v 0	NA	NA	NA	NA	NA	NA	NA	NA	NA	NA	NA	NA	NA	NA	NA	NA	NA	NA	NA	NA	NA	NA	NA	NA	NA	NA	NA
A0A0U1RQT9, A8K865, C9JYN0, Q16563	A4D0R1	A0A0U1RQT9	Q16563	SYPL1	Synaptophysin-like protein 1 (Pantophysin)	4	High	1	3	1	Human	FALSE	0 v 0	NA	NA	0 v 0	NA	NA	0 v 0	NA	NA	0 v 0	NA	NA	NA	NA	NA	NA	NA	NA	NA	NA	NA	NA	NA	NA	NA	NA	NA	NA	NA	NA	NA	NA	NA	NA	NA	NA	NA
B2R747, Q16566	Q16566	B2R747	Q16566	CAMK4	Calcium/calmodulin-dependent protein kinase type IV (CaMK IV) (EC 2.7.11.17) (CaM kinase-GR)	3	High	2	6	1	Human	FALSE	0 v 0	NA	NA	0 v 0	NA	NA	0 v 0	NA	NA	0 v 0	NA	NA	NA	NA	NA	NA	NA	NA	NA	NA	NA	NA	NA	NA	NA	NA	NA	NA	NA	NA	NA	NA	NA	NA	NA	NA	NA
Q16650	Q16650	Q16650	Q16650	TBR1	T-box brain protein 1 (T-brain-1) (TBR-1) (TES-56)	2	Medium	1	1	1	Human	FALSE	0 v 0	NA	NA	0 v 0	NA	NA	0 v 0	NA	NA	0 v 0	NA	NA	NA	NA	NA	NA	NA	NA	NA	NA	NA	NA	NA	NA	NA	NA	NA	NA	NA	NA	NA	NA	NA	NA	NA	NA	NA
E5RFV2, E5RJD2, E5RJG7, Q16698, Q7LDK6	A0A024R9D7	A0A024R9D7	Q16698	DECR1	2,4-dienoyl-CoA reductase [(3E)-enoyl-CoA-producing], mitochondrial (EC 1.3.1.124) (2,4-dienoyl-CoA reductase [NADPH]) (4-enoyl-CoA reductase [NADPH]) (Short chain dehydrogenase/reductase family 18C member 1)	12	High	4	4	4	Human	FALSE	0 v 0	NA	NA	0 v 0	NA	NA	0 v 0	NA	NA	0 v 0	NA	NA	NA	NA	NA	NA	NA	NA	NA	NA	NA	NA	NA	NA	NA	NA	NA	NA	NA	NA	NA	NA	NA	NA	NA	NA	NA
A8K3B9, A8MT72, B7Z4K5, Q16799, Q2NKQ5, Q6IAX4	Q16799	B7Z4K5	Q16799	RTN1	Reticulon-1 (Neuroendocrine-specific protein)	1	High	1	1	1	Human	FALSE	0 v 0	NA	NA	0 v 0	NA	NA	0 v 0	NA	NA	0 v 0	NA	NA	NA	NA	NA	NA	NA	NA	NA	NA	NA	NA	NA	NA	NA	NA	NA	NA	NA	NA	NA	NA	NA	NA	NA	NA	NA
A0A140VKE1, A0A7I2YQ74, B2RAN1, B4DUP2, D6W5E6, E7EUC7, Q16851	Q16851	E7EUC7	Q16851	UGP2	UTP--glucose-1-phosphate uridylyltransferase (EC 2.7.7.9) (UDP-glucose pyrophosphorylase) (UDPGP) (UGPase)	2	Medium	1	1	1	Human	FALSE	0 v 0	NA	NA	0 v 0	NA	NA	0 v 0	NA	NA	0 v 0	NA	NA	NA	NA	NA	NA	NA	NA	NA	NA	NA	NA	NA	NA	NA	NA	NA	NA	NA	NA	NA	NA	NA	NA	NA	NA	NA
D6W5I0, E5KSL6, Q16854, Q9BVK7	Q16854	E5KSL6	Q16854	DGUOK	Deoxyguanosine kinase, mitochondrial (EC 2.7.1.113) (Deoxyadenosine kinase, mitochondrial) (EC 2.7.1.76)	6	High	2	2	2	Human	FALSE	0 v 0	NA	NA	0 v 0	NA	NA	0 v 0	NA	NA	0 v 0	NA	NA	NA	NA	NA	NA	NA	NA	NA	NA	NA	NA	NA	NA	NA	NA	NA	NA	NA	NA	NA	NA	NA	NA	NA	NA	NA
H3BNU8, H3BPL4, Q1ED39	Q1ED39	Q1ED39	Q1ED39	KNOP1	Lysine-rich nucleolar protein 1 (Protein FAM191A) (Testis-specific gene 118 protein)	13	High	5	6	5	Human	FALSE	0 v 0	NA	NA	0 v 0	NA	NA	0 v 0	NA	NA	0 v 0	NA	NA	NA	NA	NA	NA	NA	NA	NA	NA	NA	NA	NA	NA	NA	NA	NA	NA	NA	NA	NA	NA	NA	NA	NA	NA	NA
A0A0A0MSI1, Q1MX18, Q3C1V5	Q1MX18	Q3C1V5	Q1MX18	INSC	Protein inscuteable homolog	1	Medium	1	1	1	Human	FALSE	0 v 0	NA	NA	0 v 0	NA	NA	0 v 0	NA	NA	0 v 0	NA	NA	NA	NA	NA	NA	NA	NA	NA	NA	NA	NA	NA	NA	NA	NA	NA	NA	NA	NA	NA	NA	NA	NA	NA	NA	NA
Q2KHT3	Q2KHT3	Q2KHT3	Q2KHT3	CLEC16A	Protein CLEC16A (C-type lectin domain family 16 member A)	2	High	1	2	1	Human	FALSE	0 v 0	NA	NA	0 v 0	NA	NA	0 v 0	NA	NA	0 v 0	NA	NA	NA	NA	NA	NA	NA	NA	NA	NA	NA	NA	NA	NA	NA	NA	NA	NA	NA	NA	NA	NA	NA	NA	NA	NA	NA
Q2QD04	Q2QD04	Q2QD04	Q2QD04		RcUBE2S (Fragment)	9	High	2	2	1	Human	FALSE	0 v 0	NA	NA	0 v 0	NA	NA	0 v 0	NA	NA	0 v 0	NA	NA	NA	NA	NA	NA	NA	NA	NA	NA	NA	NA	NA	NA	NA	NA	NA	NA	NA	NA	NA	NA	NA	NA	NA	NA	NA
Q2QGD7, Q597H2, Q9H891	Q2QGD7	Q597H2	Q2QGD7	ZXDC	Zinc finger protein ZXDC (ZXD-like zinc finger protein)	2	High	1	2	1	Human	FALSE	0 v 0	NA	NA	0 v 0	NA	NA	0 v 0	NA	NA	0 v 0	NA	NA	NA	NA	NA	NA	NA	NA	NA	NA	NA	NA	NA	NA	NA	NA	NA	NA	NA	NA	NA	NA	NA	NA	NA	NA	NA
Q2T9J0	Q2T9J0	Q2T9J0	Q2T9J0	TYSND1	Peroxisomal leader peptide-processing protease (EC 3.4.21.-) (Trypsin domain-containing protein 1) [Cleaved into: Peroxisomal leader peptide-processing protease, 15 kDa form; Peroxisomal leader peptide-processing protease, 45 kDa form]	2	Medium	1	2	1	Human	FALSE	0 v 0	NA	NA	0 v 0	NA	NA	0 v 0	NA	NA	0 v 0	NA	NA	NA	NA	NA	NA	NA	NA	NA	NA	NA	NA	NA	NA	NA	NA	NA	NA	NA	NA	NA	NA	NA	NA	NA	NA	NA
A8K5H9, Q2TBA0	Q2TBA0	A8K5H9	Q2TBA0	KLHL40	Kelch-like protein 40 (Kelch repeat and BTB domain-containing protein 5) (Sarcosynapsin)	2	Medium	1	3	1	Human	FALSE	0 v 0	NA	NA	0 v 0	NA	NA	0 v 0	NA	NA	0 v 0	NA	NA	NA	NA	NA	NA	NA	NA	NA	NA	NA	NA	NA	NA	NA	NA	NA	NA	NA	NA	NA	NA	NA	NA	NA	NA	NA
A0A0A0MTS9, B3KRM6, K7EP24, K7ER94, Q2V2M9	Q2V2M9	B3KRM6	Q2V2M9	FHOD3	FH1/FH2 domain-containing protein 3 (Formactin-2) (Formin homolog overexpressed in spleen 2) (hFHOS2)	1	High	1	1	1	Human	FALSE	0 v 0	NA	NA	0 v 0	NA	NA	0 v 0	NA	NA	0 v 0	NA	NA	NA	NA	NA	NA	NA	NA	NA	NA	NA	NA	NA	NA	NA	NA	NA	NA	NA	NA	NA	NA	NA	NA	NA	NA	NA
B4DNM8, H7C2W6, Q32P28	Q32P28	B4DNM8	Q32P28	P3H1	Prolyl 3-hydroxylase 1 (EC 1.14.11.7) (Growth suppressor 1) (Leucine- and proline-enriched proteoglycan 1) (Leprecan-1)	2	Medium	1	2	1	Human	FALSE	0 v 0	NA	NA	0 v 0	NA	NA	0 v 0	NA	NA	0 v 0	NA	NA	NA	NA	NA	NA	NA	NA	NA	NA	NA	NA	NA	NA	NA	NA	NA	NA	NA	NA	NA	NA	NA	NA	NA	NA	NA
Q3B726	Q3B726	Q3B726	Q3B726	POLR1F	DNA-directed RNA polymerase I subunit RPA43 (DNA-directed RNA polymerase I subunit F) (Twist neighbor protein)	5	Medium	1	1	1	Human	FALSE	0 v 0	NA	NA	0 v 0	NA	NA	0 v 0	NA	NA	0 v 0	NA	NA	NA	NA	NA	NA	NA	NA	NA	NA	NA	NA	NA	NA	NA	NA	NA	NA	NA	NA	NA	NA	NA	NA	NA	NA	NA
Q3B7A7	Q3B7A7	Q3B7A7	Q3B7A7	GART	Trifunctional purine biosynthetic protein adenosine-3 [Includes: Phosphoribosylamine--glycine ligase (EC 6.3.4.13) (Glycinamide ribonucleotide synthetase) (GARS) (Phosphoribosylglycinamide synthetase); Phosphoribosylformylglycinamidine cyclo-ligase (EC 6.3.3.1) (AIR synthase) (AIRS) (Phosphoribosyl-aminoimidazole synthetase); Phosphoribosylglycinamide formyltransferase (EC 2.1.2.2) (5'-phosphorib…	53	High	47	209	1	Human	FALSE	0 v 0	NA	NA	0 v 0	NA	NA	0 v 0	NA	NA	0 v 0	NA	NA	NA	NA	NA	NA	NA	NA	NA	NA	NA	NA	NA	NA	NA	NA	NA	NA	NA	NA	NA	NA	NA	NA	NA	NA	NA
B3KQ06, B3KWT8, B4DTN5, Q3KNV8	Q3KNV8	B4DTN5	Q3KNV8	PCGF3	Polycomb group RING finger protein 3 (RING finger protein 3A)	3	Medium	1	2	1	Human	FALSE	0 v 0	NA	NA	0 v 0	NA	NA	0 v 0	NA	NA	0 v 0	NA	NA	NA	NA	NA	NA	NA	NA	NA	NA	NA	NA	NA	NA	NA	NA	NA	NA	NA	NA	NA	NA	NA	NA	NA	NA	NA
A0A2X0SFK9, A0A2X0SFT2, A0A499FJF3, H3BR51, Q3KRB8, Q6P4F7	Q3KRB8	Q3KRB8	Q3KRB8	ARHGAP11B	Inactive Rho GTPase-activating protein 11B (Rho-type GTPase-activating protein 11B)	3	Medium	1	1	1	Human	FALSE	0 v 0	NA	NA	0 v 0	NA	NA	0 v 0	NA	NA	0 v 0	NA	NA	NA	NA	NA	NA	NA	NA	NA	NA	NA	NA	NA	NA	NA	NA	NA	NA	NA	NA	NA	NA	NA	NA	NA	NA	NA
A0A087WU44, B7ZML1, H3BTW3, Q3L8U1, Q461N2, Q5JB41	Q3L8U1	Q3L8U1	Q3L8U1	CHD9	Chromodomain-helicase-DNA-binding protein 9 (CHD-9) (EC 3.6.4.12) (ATP-dependent helicase CHD9) (Chromatin-related mesenchymal modulator) (CReMM) (Chromatin-remodeling factor CHROM1) (Kismet homolog 2) (PPAR-alpha-interacting complex protein 320 kDa) (Peroxisomal proliferator-activated receptor A-interacting complex 320 kDa protein)	2	High	6	7	1	Human	FALSE	0 v 0	NA	NA	0 v 0	NA	NA	0 v 0	NA	NA	0 v 0	NA	NA	NA	NA	NA	NA	NA	NA	NA	NA	NA	NA	NA	NA	NA	NA	NA	NA	NA	NA	NA	NA	NA	NA	NA	NA	NA
I6L975, Q3SXM5	Q3SXM5	Q3SXM5	Q3SXM5	HSDL1	Inactive hydroxysteroid dehydrogenase-like protein 1 (Short chain dehydrogenase/reductase family 12C member 3)	4	High	1	3	1	Human	FALSE	0 v 0	NA	NA	0 v 0	NA	NA	0 v 0	NA	NA	0 v 0	NA	NA	NA	NA	NA	NA	NA	NA	NA	NA	NA	NA	NA	NA	NA	NA	NA	NA	NA	NA	NA	NA	NA	NA	NA	NA	NA
Q3ZCQ2	Q3ZCQ2	Q3ZCQ2	Q3ZCQ2	ANXA2R	Annexin-2 receptor (Annexin II receptor) (AXIIR)	5	Medium	1	10	1	Human	FALSE	0 v 0	NA	NA	0 v 0	NA	NA	0 v 0	NA	NA	0 v 0	NA	NA	NA	NA	NA	NA	NA	NA	NA	NA	NA	NA	NA	NA	NA	NA	NA	NA	NA	NA	NA	NA	NA	NA	NA	NA	NA
Q3ZCR3	Q3ZCR3	Q3ZCR3	Q3ZCR3	TUBB3	Tubulin beta chain (Fragment)	35	High	9	66	1	Human	FALSE	0 v 0	NA	NA	0 v 0	NA	NA	0 v 0	NA	NA	0 v 0	NA	NA	NA	NA	NA	NA	NA	NA	NA	NA	NA	NA	NA	NA	NA	NA	NA	NA	NA	NA	NA	NA	NA	NA	NA	NA	NA
B9A055, F8WF17, Q3ZCW2, U3KQ88	Q3ZCW2	F8WF17	Q3ZCW2	LGALSL	Galectin-related protein (Galectin-like protein) (Lectin galactoside-binding-like protein)	8	Medium	1	1	1	Human	FALSE	0 v 0	NA	NA	0 v 0	NA	NA	0 v 0	NA	NA	0 v 0	NA	NA	NA	NA	NA	NA	NA	NA	NA	NA	NA	NA	NA	NA	NA	NA	NA	NA	NA	NA	NA	NA	NA	NA	NA	NA	NA
A0A0C4DFZ5, C9JZ58, K7EKY2, Q495B1, Q6PI29	Q495B1	Q495B1	Q495B1	ANKDD1A	Ankyrin repeat and death domain-containing protein 1A	2	High	1	1	1	Human	FALSE	0 v 0	NA	NA	0 v 0	NA	NA	0 v 0	NA	NA	0 v 0	NA	NA	NA	NA	NA	NA	NA	NA	NA	NA	NA	NA	NA	NA	NA	NA	NA	NA	NA	NA	NA	NA	NA	NA	NA	NA	NA
D3DUE6, D3DUE7, K7ELL0, K7EMM8, K7EPU6, K7EQB2, Q49A26	Q49A26	D3DUE6	Q49A26	GLYR1	Putative oxidoreductase GLYR1 (EC 1.-.-.-) (3-hydroxyisobutyrate dehydrogenase-like protein) (Cytokine-like nuclear factor N-PAC) (Glyoxylate reductase 1 homolog) (Nuclear protein NP60) (Nuclear protein of 60 kDa) (Nucleosome-destabilizing factor) (hNDF)	9	High	5	9	5	Human	FALSE	0 v 0	NA	NA	0 v 0	NA	NA	0 v 0	NA	NA	0 v 0	NA	NA	NA	NA	NA	NA	NA	NA	NA	NA	NA	NA	NA	NA	NA	NA	NA	NA	NA	NA	NA	NA	NA	NA	NA	NA	NA
Q49AC8	Q49AC8	Q49AC8	Q49AC8	FERMT1	FERMT1 protein	4	High	2	3	1	Human	FALSE	0 v 0	NA	NA	0 v 0	NA	NA	0 v 0	NA	NA	0 v 0	NA	NA	NA	NA	NA	NA	NA	NA	NA	NA	NA	NA	NA	NA	NA	NA	NA	NA	NA	NA	NA	NA	NA	NA	NA	NA	NA
Q4G0A6	Q4G0A6	Q4G0A6	Q4G0A6	MINDY4	Probable ubiquitin carboxyl-terminal hydrolase MINDY-4 (EC 3.4.19.12) (Probable deubiquitinating enzyme MINDY-4)	2	High	1	5	1	Human	FALSE	0 v 0	NA	NA	0 v 0	NA	NA	0 v 0	NA	NA	0 v 0	NA	NA	NA	NA	NA	NA	NA	NA	NA	NA	NA	NA	NA	NA	NA	NA	NA	NA	NA	NA	NA	NA	NA	NA	NA	NA	NA
Q4G0X9	Q4G0X9	Q4G0X9	Q4G0X9	CCDC40	Coiled-coil domain-containing protein 40	2	Medium	2	2	2	Human	FALSE	0 v 0	NA	NA	0 v 0	NA	NA	0 v 0	NA	NA	0 v 0	NA	NA	NA	NA	NA	NA	NA	NA	NA	NA	NA	NA	NA	NA	NA	NA	NA	NA	NA	NA	NA	NA	NA	NA	NA	NA	NA
Q4J6C6	Q4J6C6	Q4J6C6	Q4J6C6	PREPL	Prolyl endopeptidase-like (EC 3.4.21.-) (Prolylendopeptidase-like)	3	High	2	2	2	Human	FALSE	0 v 0	NA	NA	0 v 0	NA	NA	0 v 0	NA	NA	0 v 0	NA	NA	NA	NA	NA	NA	NA	NA	NA	NA	NA	NA	NA	NA	NA	NA	NA	NA	NA	NA	NA	NA	NA	NA	NA	NA	NA
A0A024R3V1, A0PJ81, H0Y7Y8, H7C5R6, Q4LE39, X6RCR8	Q4LE39	Q4LE39	Q4LE39	ARID4B	AT-rich interactive domain-containing protein 4B (ARID domain-containing protein 4B) (180 kDa Sin3-associated polypeptide) (Sin3-associated polypeptide p180) (Breast cancer-associated antigen BRCAA1) (Histone deacetylase complex subunit SAP180) (Retinoblastoma-binding protein 1-like 1)	3	High	4	6	4	Human	FALSE	0 v 0	NA	NA	0 v 0	NA	NA	0 v 0	NA	NA	0 v 0	NA	NA	NA	NA	NA	NA	NA	NA	NA	NA	NA	NA	NA	NA	NA	NA	NA	NA	NA	NA	NA	NA	NA	NA	NA	NA	NA
A0A804HKJ8, K7END3, Q504T8	Q504T8	A0A804HKJ8	Q504T8	MIDN	Midnolin (Midbrain nucleolar protein)	2	Medium	1	2	1	Human	FALSE	0 v 0	NA	NA	0 v 0	NA	NA	0 v 0	NA	NA	0 v 0	NA	NA	NA	NA	NA	NA	NA	NA	NA	NA	NA	NA	NA	NA	NA	NA	NA	NA	NA	NA	NA	NA	NA	NA	NA	NA	NA
B4DN33, Q53FP2	Q53FP2	B4DN33	Q53FP2	TMEM35A	Novel acetylcholine receptor chaperone	10	High	1	1	1	Human	FALSE	0 v 0	NA	NA	0 v 0	NA	NA	0 v 0	NA	NA	0 v 0	NA	NA	NA	NA	NA	NA	NA	NA	NA	NA	NA	NA	NA	NA	NA	NA	NA	NA	NA	NA	NA	NA	NA	NA	NA	NA	NA
B4DY45, Q53GL0, Q5T4P8, Q5T4P9	Q53GL0	Q5T4P9	Q53GL0	PLEKHO1	Pleckstrin homology domain-containing family O member 1 (PH domain-containing family O member 1) (C-Jun-binding protein) (JBP) (Casein kinase 2-interacting protein 1) (CK2-interacting protein 1) (CKIP-1) (Osteoclast maturation-associated gene 120 protein)	2	Medium	1	1	1	Human	FALSE	0 v 0	NA	NA	0 v 0	NA	NA	0 v 0	NA	NA	0 v 0	NA	NA	NA	NA	NA	NA	NA	NA	NA	NA	NA	NA	NA	NA	NA	NA	NA	NA	NA	NA	NA	NA	NA	NA	NA	NA	NA
Q53H82	Q53H82	Q53H82	Q53H82	LACTB2	Endoribonuclease LACTB2 (EC 3.1.27.-) (Beta-lactamase-like protein 2)	9	High	3	4	3	Human	FALSE	0 v 0	NA	NA	0 v 0	NA	NA	0 v 0	NA	NA	0 v 0	NA	NA	NA	NA	NA	NA	NA	NA	NA	NA	NA	NA	NA	NA	NA	NA	NA	NA	NA	NA	NA	NA	NA	NA	NA	NA	NA
B8ZZC1, H7BZ65, Q53RD9, Q8IY13	Q53RD9	Q8IY13	Q53RD9	FBLN7	Fibulin-7 (FIBL-7)	3	Medium	1	1	1	Human	FALSE	0 v 0	NA	NA	0 v 0	NA	NA	0 v 0	NA	NA	0 v 0	NA	NA	NA	NA	NA	NA	NA	NA	NA	NA	NA	NA	NA	NA	NA	NA	NA	NA	NA	NA	NA	NA	NA	NA	NA	NA	NA
F6TR53, Q53T59, Q9H7U7	Q53T59	Q53T59	Q53T59	HS1BP3	HCLS1-binding protein 3 (HS1-binding protein 3) (HSP1BP-3)	4	High	1	2	1	Human	FALSE	0 v 0	NA	NA	0 v 0	NA	NA	0 v 0	NA	NA	0 v 0	NA	NA	NA	NA	NA	NA	NA	NA	NA	NA	NA	NA	NA	NA	NA	NA	NA	NA	NA	NA	NA	NA	NA	NA	NA	NA	NA
Q562L9	Q562L9	Q562L9	Q562L9	ACT	Actin-like protein (Fragment)	58	High	4	79	1	Human	FALSE	0 v 0	NA	NA	0 v 0	NA	NA	0 v 0	NA	NA	0 v 0	NA	NA	NA	NA	NA	NA	NA	NA	NA	NA	NA	NA	NA	NA	NA	NA	NA	NA	NA	NA	NA	NA	NA	NA	NA	NA	NA
Q562T8	Q562T8	Q562T8	Q562T8	ACT	Actin-like protein (Fragment)	17	High	2	15	1	Human	FALSE	0 v 0	NA	NA	0 v 0	NA	NA	0 v 0	NA	NA	0 v 0	NA	NA	NA	NA	NA	NA	NA	NA	NA	NA	NA	NA	NA	NA	NA	NA	NA	NA	NA	NA	NA	NA	NA	NA	NA	NA	NA
Q562Z4	Q562Z4	Q562Z4	Q562Z4	ACT	Actin-like protein (Fragment)	30	High	3	44	1	Human	FALSE	0 v 0	NA	NA	0 v 0	NA	NA	0 v 0	NA	NA	0 v 0	NA	NA	NA	NA	NA	NA	NA	NA	NA	NA	NA	NA	NA	NA	NA	NA	NA	NA	NA	NA	NA	NA	NA	NA	NA	NA	NA
Q59EL4, Q5T1M7, Q6IAP9	Q59EL4	Q5T1M7	Q59EL4		PRPF4 protein variant (Fragment)	18	High	8	18	1	Human	FALSE	0 v 0	NA	NA	0 v 0	NA	NA	0 v 0	NA	NA	0 v 0	NA	NA	NA	NA	NA	NA	NA	NA	NA	NA	NA	NA	NA	NA	NA	NA	NA	NA	NA	NA	NA	NA	NA	NA	NA	NA	NA
Q59G10	Q59G10	Q59G10	Q59G10		Formyltetrahydrofolate dehydrogenase (EC 1.5.1.6) (Fragment)	4	High	4	7	1	Human	FALSE	0 v 0	NA	NA	0 v 0	NA	NA	0 v 0	NA	NA	0 v 0	NA	NA	NA	NA	NA	NA	NA	NA	NA	NA	NA	NA	NA	NA	NA	NA	NA	NA	NA	NA	NA	NA	NA	NA	NA	NA	NA
A0A024R8A5, Q5BJF6, Q6PJQ8	Q5BJF6	Q5BJF6	Q5BJF6	ODF2	Outer dense fiber protein 2 (Cenexin) (Outer dense fiber of sperm tails protein 2)	1	Medium	1	1	1	Human	FALSE	0 v 0	NA	NA	0 v 0	NA	NA	0 v 0	NA	NA	0 v 0	NA	NA	NA	NA	NA	NA	NA	NA	NA	NA	NA	NA	NA	NA	NA	NA	NA	NA	NA	NA	NA	NA	NA	NA	NA	NA	NA
Q5CZC0	Q5CZC0	Q5CZC0	Q5CZC0	FSIP2	Fibrous sheath-interacting protein 2	0	High	3	3	3	Human	FALSE	0 v 0	NA	NA	0 v 0	NA	NA	0 v 0	NA	NA	0 v 0	NA	NA	NA	NA	NA	NA	NA	NA	NA	NA	NA	NA	NA	NA	NA	NA	NA	NA	NA	NA	NA	NA	NA	NA	NA	NA	NA
B7Z727, C9JA38, Q5D0E6	Q5D0E6	Q5D0E6	Q5D0E6	DALRD3	DALR anticodon-binding domain-containing protein 3	6	High	2	2	2	Human	FALSE	0 v 0	NA	NA	0 v 0	NA	NA	0 v 0	NA	NA	0 v 0	NA	NA	NA	NA	NA	NA	NA	NA	NA	NA	NA	NA	NA	NA	NA	NA	NA	NA	NA	NA	NA	NA	NA	NA	NA	NA	NA
A0A2R8Y4Q0, A0A2R8Y534, Q5F1R6	Q5F1R6	A0A2R8Y4Q0	Q5F1R6	DNAJC21	DnaJ homolog subfamily C member 21 (DnaJ homolog subfamily A member 5) (Protein GS3)	3	High	1	2	1	Human	FALSE	0 v 0	NA	NA	0 v 0	NA	NA	0 v 0	NA	NA	0 v 0	NA	NA	NA	NA	NA	NA	NA	NA	NA	NA	NA	NA	NA	NA	NA	NA	NA	NA	NA	NA	NA	NA	NA	NA	NA	NA	NA
B3KW45, B7Z7X6, Q5H9T9	Q5H9T9	B7Z7X6	Q5H9T9	FSCB	Fibrous sheath CABYR-binding protein	1	Medium	1	1	1	Human	FALSE	0 v 0	NA	NA	0 v 0	NA	NA	0 v 0	NA	NA	0 v 0	NA	NA	NA	NA	NA	NA	NA	NA	NA	NA	NA	NA	NA	NA	NA	NA	NA	NA	NA	NA	NA	NA	NA	NA	NA	NA	NA
P0DMU7, P0DMU9, Q5DJT8, Q5HYN5, Q8NHU0	Q5HYN5	P0DMU7	Q5HYN5	CT45A1	Cancer/testis antigen family 45 member A1 (Cancer/testis antigen 45-1) (Cancer/testis antigen 45A1)	8	High	1	1	1	Human	FALSE	0 v 0	NA	NA	0 v 0	NA	NA	0 v 0	NA	NA	0 v 0	NA	NA	NA	NA	NA	NA	NA	NA	NA	NA	NA	NA	NA	NA	NA	NA	NA	NA	NA	NA	NA	NA	NA	NA	NA	NA	NA
Q5JP53	Q5JP53	Q5JP53	Q5JP53	TUBB	Tubulin beta chain	58	High	19	253	1	Human	FALSE	0 v 0	NA	NA	0 v 0	NA	NA	0 v 0	NA	NA	0 v 0	NA	NA	NA	NA	NA	NA	NA	NA	NA	NA	NA	NA	NA	NA	NA	NA	NA	NA	NA	NA	NA	NA	NA	NA	NA	NA	NA
Q5JPE4	Q5JPE4	Q5JPE4	Q5JPE4	DKFZp667O202	Vacuolar protein sorting-associated protein 29 (Vesicle protein sorting 29)	69	High	12	253	1	Human	FALSE	0 v 0	NA	NA	0 v 0	NA	NA	0 v 0	NA	NA	0 v 0	NA	NA	NA	NA	NA	NA	NA	NA	NA	NA	NA	NA	NA	NA	NA	NA	NA	NA	NA	NA	NA	NA	NA	NA	NA	NA	NA
B2RWN9, H0UI10, Q5JWR5	Q5JWR5	B2RWN9	Q5JWR5	DOP1A	Protein dopey-1	1	Medium	2	2	2	Human	FALSE	0 v 0	NA	NA	0 v 0	NA	NA	0 v 0	NA	NA	0 v 0	NA	NA	NA	NA	NA	NA	NA	NA	NA	NA	NA	NA	NA	NA	NA	NA	NA	NA	NA	NA	NA	NA	NA	NA	NA	NA	NA
Q5KU26	Q5KU26	Q5KU26	Q5KU26	COLEC12	Collectin-12 (Collectin placenta protein 1) (CL-P1) (hCL-P1) (Nurse cell scavenger receptor 2) (Scavenger receptor class A member 4) (Scavenger receptor with C-type lectin)	5	High	4	4	4	Human	FALSE	0 v 0	NA	NA	0 v 0	NA	NA	0 v 0	NA	NA	0 v 0	NA	NA	NA	NA	NA	NA	NA	NA	NA	NA	NA	NA	NA	NA	NA	NA	NA	NA	NA	NA	NA	NA	NA	NA	NA	NA	NA
Q5M9Q1	Q5M9Q1	Q5M9Q1	Q5M9Q1	NKAPL	NKAP-like protein	8	High	4	4	1	Human	FALSE	0 v 0	NA	NA	0 v 0	NA	NA	0 v 0	NA	NA	0 v 0	NA	NA	NA	NA	NA	NA	NA	NA	NA	NA	NA	NA	NA	NA	NA	NA	NA	NA	NA	NA	NA	NA	NA	NA	NA	NA	NA
A0A087WZT0, M0QZ22, Q5PRF9, Q66K25, Q8IXP7	A0A024R0N7	Q8IXP7	Q5PRF9	SAMD4B	Protein Smaug homolog 2 (Smaug 2) (hSmaug2) (Sterile alpha motif domain-containing protein 4B) (SAM domain-containing protein 4B)	2	High	1	1	1	Human	FALSE	0 v 0	NA	NA	0 v 0	NA	NA	0 v 0	NA	NA	0 v 0	NA	NA	NA	NA	NA	NA	NA	NA	NA	NA	NA	NA	NA	NA	NA	NA	NA	NA	NA	NA	NA	NA	NA	NA	NA	NA	NA
A0A0A0MQT4, Q5QP82	Q5QP82	Q5QP82	Q5QP82	DCAF10	DDB1- and CUL4-associated factor 10 (WD repeat-containing protein 32)	3	Medium	1	1	1	Human	FALSE	0 v 0	NA	NA	0 v 0	NA	NA	0 v 0	NA	NA	0 v 0	NA	NA	NA	NA	NA	NA	NA	NA	NA	NA	NA	NA	NA	NA	NA	NA	NA	NA	NA	NA	NA	NA	NA	NA	NA	NA	NA
A0A087X0B7, A0A087X2J6, A0A7P0T899, A0A7P0T8U4, A0A7P0T9T2, A0A7P0TBK4, A0A7P0Z4P6, H7C3C7, Q5SQN1	Q5SQN1	A0A087X0B7	Q5SQN1	SNAP47	Synaptosomal-associated protein 47 (SNAP-47) (Epididymis luminal protein 170) (Synaptosomal-associated 47 kDa protein)	5	High	2	2	2	Human	FALSE	0 v 0	NA	NA	0 v 0	NA	NA	0 v 0	NA	NA	0 v 0	NA	NA	NA	NA	NA	NA	NA	NA	NA	NA	NA	NA	NA	NA	NA	NA	NA	NA	NA	NA	NA	NA	NA	NA	NA	NA	NA
Q5SZK8	Q5SZK8	Q5SZK8	Q5SZK8	FREM2	FRAS1-related extracellular matrix protein 2 (ECM3 homolog)	1	Medium	1	1	1	Human	FALSE	0 v 0	NA	NA	0 v 0	NA	NA	0 v 0	NA	NA	0 v 0	NA	NA	NA	NA	NA	NA	NA	NA	NA	NA	NA	NA	NA	NA	NA	NA	NA	NA	NA	NA	NA	NA	NA	NA	NA	NA	NA
H0UI22, Q5T160	Q5T160	Q5T160	Q5T160	RARS2	Probable arginine--tRNA ligase, mitochondrial (EC 6.1.1.19) (Arginyl-tRNA synthetase) (ArgRS)	5	High	3	5	3	Human	FALSE	0 v 0	NA	NA	0 v 0	NA	NA	0 v 0	NA	NA	0 v 0	NA	NA	NA	NA	NA	NA	NA	NA	NA	NA	NA	NA	NA	NA	NA	NA	NA	NA	NA	NA	NA	NA	NA	NA	NA	NA	NA
A0A087WX14, A0A7I2V4I5, Q5T200, Q6PJ96	Q5T200	Q5T200	Q5T200	ZC3H13	Zinc finger CCCH domain-containing protein 13	1	High	2	2	2	Human	FALSE	0 v 0	NA	NA	0 v 0	NA	NA	0 v 0	NA	NA	0 v 0	NA	NA	NA	NA	NA	NA	NA	NA	NA	NA	NA	NA	NA	NA	NA	NA	NA	NA	NA	NA	NA	NA	NA	NA	NA	NA	NA
E9PNG1, H3BLW6, Q5T3F8	Q5T3F8	Q5T3F8	Q5T3F8	TMEM63B	CSC1-like protein 2 (Transmembrane protein 63B)	2	Medium	1	1	1	Human	FALSE	0 v 0	NA	NA	0 v 0	NA	NA	0 v 0	NA	NA	0 v 0	NA	NA	NA	NA	NA	NA	NA	NA	NA	NA	NA	NA	NA	NA	NA	NA	NA	NA	NA	NA	NA	NA	NA	NA	NA	NA	NA
B4DTY7, B7ZM29, Q5T5P2	Q5T5P2	Q5T5P2	Q5T5P2	KIAA1217	Sickle tail protein homolog	1	Medium	1	1	1	Human	FALSE	0 v 0	NA	NA	0 v 0	NA	NA	0 v 0	NA	NA	0 v 0	NA	NA	NA	NA	NA	NA	NA	NA	NA	NA	NA	NA	NA	NA	NA	NA	NA	NA	NA	NA	NA	NA	NA	NA	NA	NA	NA
Q5T749	Q5T749	Q5T749	Q5T749	KPRP	Keratinocyte proline-rich protein (hKPRP)	7	High	4	5	4	Human	FALSE	0 v 0	NA	NA	0 v 0	NA	NA	0 v 0	NA	NA	0 v 0	NA	NA	NA	NA	NA	NA	NA	NA	NA	NA	NA	NA	NA	NA	NA	NA	NA	NA	NA	NA	NA	NA	NA	NA	NA	NA	NA
Q5T7B8	Q5T7B8	Q5T7B8	Q5T7B8	KIF24	Kinesin-like protein KIF24	1	High	1	2	1	Human	FALSE	0 v 0	NA	NA	0 v 0	NA	NA	0 v 0	NA	NA	0 v 0	NA	NA	NA	NA	NA	NA	NA	NA	NA	NA	NA	NA	NA	NA	NA	NA	NA	NA	NA	NA	NA	NA	NA	NA	NA	NA	NA
A0A286YEX2, A0A7I2PMW4, I6L9C3, Q5T7P8, V9GYC4, V9GYY7	Q5T7P8	V9GYC4	Q5T7P8	SYT6	Synaptotagmin-6 (Synaptotagmin VI) (SytVI)	2	High	1	1	1	Human	FALSE	0 v 0	NA	NA	0 v 0	NA	NA	0 v 0	NA	NA	0 v 0	NA	NA	NA	NA	NA	NA	NA	NA	NA	NA	NA	NA	NA	NA	NA	NA	NA	NA	NA	NA	NA	NA	NA	NA	NA	NA	NA
Q5T7V8	Q5T7V8	Q5T7V8	Q5T7V8	GORAB	RAB6-interacting golgin (N-terminal kinase-like-binding protein 1) (NTKL-BP1) (NTKL-binding protein 1) (hNTKL-BP1) (SCY1-like 1-binding protein 1) (SCYL1-BP1) (SCYL1-binding protein 1)	7	High	3	5	1	Human	FALSE	0 v 0	NA	NA	0 v 0	NA	NA	0 v 0	NA	NA	0 v 0	NA	NA	NA	NA	NA	NA	NA	NA	NA	NA	NA	NA	NA	NA	NA	NA	NA	NA	NA	NA	NA	NA	NA	NA	NA	NA	NA
E9PFB9, J3KP97, Q5T9S5	Q5T9S5	J3KP97	Q5T9S5	CCDC18	Coiled-coil domain-containing protein 18 (Sarcoma antigen NY-SAR-24)	1	High	2	3	1	Human	FALSE	0 v 0	NA	NA	0 v 0	NA	NA	0 v 0	NA	NA	0 v 0	NA	NA	NA	NA	NA	NA	NA	NA	NA	NA	NA	NA	NA	NA	NA	NA	NA	NA	NA	NA	NA	NA	NA	NA	NA	NA	NA
A0A1X7SBW3, Q5TA31	Q5TA31	A0A1X7SBW3	Q5TA31	RNF187	E3 ubiquitin-protein ligase RNF187 (EC 2.3.2.27) (RING domain AP1 coactivator 1) (RACO-1) (RING finger protein 187) (RING-type E3 ubiquitin transferase RNF187)	5	Medium	1	1	1	Human	FALSE	0 v 0	NA	NA	0 v 0	NA	NA	0 v 0	NA	NA	0 v 0	NA	NA	NA	NA	NA	NA	NA	NA	NA	NA	NA	NA	NA	NA	NA	NA	NA	NA	NA	NA	NA	NA	NA	NA	NA	NA	NA
Q08E77, Q5TAP6	Q5TAP6	Q08E77	Q5TAP6	UTP14C	U3 small nucleolar RNA-associated protein 14 homolog C	11	High	7	9	1	Human	FALSE	0 v 0	NA	NA	0 v 0	NA	NA	0 v 0	NA	NA	0 v 0	NA	NA	NA	NA	NA	NA	NA	NA	NA	NA	NA	NA	NA	NA	NA	NA	NA	NA	NA	NA	NA	NA	NA	NA	NA	NA	NA
A0A087WXR7, A0A087WZJ6, A0A2R8Y459, A0A2R8Y4S2, A0A2R8Y687, A0A2R8Y6M7, A0A2R8Y6Q6, A0A2R8Y6Y1, A0A2R8Y761, A0A2R8Y7Q3, A0A2R8Y7R8, A0A2R8Y883, A0A2R8YCJ4, A0A2R8YCP1, A0A2R8YCX2, A0A2R8YE60, A0A2R8YEC1, A0A2R8YEH2, A0A2R8YEU9, A0A2R8YGP2, Q5TBB1	Q5TBB1	A0A2R8Y761	Q5TBB1	RNASEH2B	Ribonuclease H2 subunit B (RNase H2 subunit B) (Aicardi-Goutieres syndrome 2 protein) (AGS2) (Deleted in lymphocytic leukemia 8) (Ribonuclease HI subunit B)	7	High	1	1	1	Human	FALSE	0 v 0	NA	NA	0 v 0	NA	NA	0 v 0	NA	NA	0 v 0	NA	NA	NA	NA	NA	NA	NA	NA	NA	NA	NA	NA	NA	NA	NA	NA	NA	NA	NA	NA	NA	NA	NA	NA	NA	NA	NA
Q0IIP3, Q5TEA3	Q5TEA3	Q0IIP3	Q5TEA3	DNAAF9	Dynein axonemal assembly factor 9 (DNAAF9)	2	Medium	1	1	1	Human	FALSE	0 v 0	NA	NA	0 v 0	NA	NA	0 v 0	NA	NA	0 v 0	NA	NA	NA	NA	NA	NA	NA	NA	NA	NA	NA	NA	NA	NA	NA	NA	NA	NA	NA	NA	NA	NA	NA	NA	NA	NA	NA
E1P506, Q5TEZ5, V9GZ22	Q5TEZ5	E1P506	Q5TEZ5	C6orf163	Uncharacterized protein C6orf163	4	Medium	1	1	1	Human	FALSE	0 v 0	NA	NA	0 v 0	NA	NA	0 v 0	NA	NA	0 v 0	NA	NA	NA	NA	NA	NA	NA	NA	NA	NA	NA	NA	NA	NA	NA	NA	NA	NA	NA	NA	NA	NA	NA	NA	NA	NA	NA
A0A087WW81, A0A4D6DSY5, A1L0S8, A1L0S9, B1AKD8, Q5TZA2	Q5TZA2	Q5TZA2	Q5TZA2	CROCC	Rootletin (Ciliary rootlet coiled-coil protein)	2	High	3	3	3	Human	FALSE	0 v 0	NA	NA	0 v 0	NA	NA	0 v 0	NA	NA	0 v 0	NA	NA	NA	NA	NA	NA	NA	NA	NA	NA	NA	NA	NA	NA	NA	NA	NA	NA	NA	NA	NA	NA	NA	NA	NA	NA	NA
Q5U649	Q5U649	Q5U649	Q5U649	C12orf60	Uncharacterized protein C12orf60	5	Medium	2	2	2	Human	FALSE	0 v 0	NA	NA	0 v 0	NA	NA	0 v 0	NA	NA	0 v 0	NA	NA	NA	NA	NA	NA	NA	NA	NA	NA	NA	NA	NA	NA	NA	NA	NA	NA	NA	NA	NA	NA	NA	NA	NA	NA	NA
A0A7P0T7U9, A0A7P0T874, A0A7P0T8I9, A0A7P0T8K1, A0A7P0T8P7, A0A7P0T8S5, A0A7P0T8V9, A0A7P0T9B6, A0A7P0T9V8, A0A7P0T9Z7, A0A7P0TA41, A0A7P0TAE0, A0A7P0TB80, A0A7P0TBJ8, A0A7P0Z461, A0A7P0Z4M8, A0A7P0Z4Q7, B1AA15, B1AA16, B1AA17, E7EVT8, F6VX93, I3L0S6, I3L4P9, Q5VIR6	Q5VIR6	Q5VIR6	Q5VIR6	VPS53	Vacuolar protein sorting-associated protein 53 homolog	1	High	1	2	1	Human	FALSE	0 v 0	NA	NA	0 v 0	NA	NA	0 v 0	NA	NA	0 v 0	NA	NA	NA	NA	NA	NA	NA	NA	NA	NA	NA	NA	NA	NA	NA	NA	NA	NA	NA	NA	NA	NA	NA	NA	NA	NA	NA
A8K4U4, Q5VSL9	Q5VSL9	A8K4U4	Q5VSL9	STRIP1	Striatin-interacting protein 1 (Protein FAM40A)	2	High	2	4	2	Human	FALSE	0 v 0	NA	NA	0 v 0	NA	NA	0 v 0	NA	NA	0 v 0	NA	NA	NA	NA	NA	NA	NA	NA	NA	NA	NA	NA	NA	NA	NA	NA	NA	NA	NA	NA	NA	NA	NA	NA	NA	NA	NA
Q5VST6	A0A384MEH9	A0A384MEH9	Q5VST6	ABHD17B	Alpha/beta hydrolase domain-containing protein 17B (Abhydrolase domain-containing protein 17B) (EC 3.1.2.22)	9	High	2	2	2	Human	FALSE	0 v 0	NA	NA	0 v 0	NA	NA	0 v 0	NA	NA	0 v 0	NA	NA	NA	NA	NA	NA	NA	NA	NA	NA	NA	NA	NA	NA	NA	NA	NA	NA	NA	NA	NA	NA	NA	NA	NA	NA	NA
A0A024R914, H0Y7F7, Q5T2X4, Q5VT06, Q7LGH1	Q5VT06	Q5VT06	Q5VT06	CEP350	Centrosome-associated protein 350 (Cep350) (Centrosome-associated protein of 350 kDa)	2	High	4	4	4	Human	FALSE	0 v 0	NA	NA	0 v 0	NA	NA	0 v 0	NA	NA	0 v 0	NA	NA	NA	NA	NA	NA	NA	NA	NA	NA	NA	NA	NA	NA	NA	NA	NA	NA	NA	NA	NA	NA	NA	NA	NA	NA	NA
H7BYZ9, Q5VT66	Q5VT66	H7BYZ9	Q5VT66	MTARC1	Mitochondrial amidoxime-reducing component 1 (mARC1) (EC 1.7.-.-) (Molybdenum cofactor sulfurase C-terminal domain-containing protein 1) (MOSC domain-containing protein 1) (Moco sulfurase C-terminal domain-containing protein 1)	8	High	2	2	2	Human	FALSE	0 v 0	NA	NA	0 v 0	NA	NA	0 v 0	NA	NA	0 v 0	NA	NA	NA	NA	NA	NA	NA	NA	NA	NA	NA	NA	NA	NA	NA	NA	NA	NA	NA	NA	NA	NA	NA	NA	NA	NA	NA
A0A0A0MQY7, A0A3B3ISH2, Q5VU97	Q5VU97	Q5VU97	Q5VU97	CACHD1	VWFA and cache domain-containing protein 1 (Cache domain-containing protein 1)	1	Medium	1	1	1	Human	FALSE	0 v 0	NA	NA	0 v 0	NA	NA	0 v 0	NA	NA	0 v 0	NA	NA	NA	NA	NA	NA	NA	NA	NA	NA	NA	NA	NA	NA	NA	NA	NA	NA	NA	NA	NA	NA	NA	NA	NA	NA	NA
B3KMX9, Q5VUB5	Q5VUB5	Q5VUB5	Q5VUB5	FAM171A1	Protein FAM171A1 (Astroprincin) (APCN)	3	High	2	3	1	Human	FALSE	0 v 0	NA	NA	0 v 0	NA	NA	0 v 0	NA	NA	0 v 0	NA	NA	NA	NA	NA	NA	NA	NA	NA	NA	NA	NA	NA	NA	NA	NA	NA	NA	NA	NA	NA	NA	NA	NA	NA	NA	NA
H7C0U6, Q5VUE5	Q5VUE5	H7C0U6	Q5VUE5	C1orf53	Uncharacterized protein C1orf53	6	Medium	1	1	1	Human	FALSE	0 v 0	NA	NA	0 v 0	NA	NA	0 v 0	NA	NA	0 v 0	NA	NA	NA	NA	NA	NA	NA	NA	NA	NA	NA	NA	NA	NA	NA	NA	NA	NA	NA	NA	NA	NA	NA	NA	NA	NA	NA
B3KNV9, Q5VW36, S4R400	Q5VW36	Q5VW36	Q5VW36	FOCAD	Focadhesin	3	High	6	8	6	Human	FALSE	0 v 0	NA	NA	0 v 0	NA	NA	0 v 0	NA	NA	0 v 0	NA	NA	NA	NA	NA	NA	NA	NA	NA	NA	NA	NA	NA	NA	NA	NA	NA	NA	NA	NA	NA	NA	NA	NA	NA	NA	NA
A0A087WWP8, A0A0C4DH79, Q5VWQ0	Q5VWQ0	Q5VWQ0	Q5VWQ0	RSBN1	Lysine-specific demethylase 9 (KDM9) (EC 1.14.11.-) (Round spermatid basic protein 1)	1	High	1	3	1	Human	FALSE	0 v 0	NA	NA	0 v 0	NA	NA	0 v 0	NA	NA	0 v 0	NA	NA	NA	NA	NA	NA	NA	NA	NA	NA	NA	NA	NA	NA	NA	NA	NA	NA	NA	NA	NA	NA	NA	NA	NA	NA	NA
Q5VZM0, Q5VZM2, Q7L523	Q5VZM2	Q5VZM2	Q5VZM2	RRAGB	Ras-related GTP-binding protein B (Rag B) (RagB) (EC 3.6.5.-)	5	High	2	3	2	Human	FALSE	0 v 0	NA	NA	0 v 0	NA	NA	0 v 0	NA	NA	0 v 0	NA	NA	NA	NA	NA	NA	NA	NA	NA	NA	NA	NA	NA	NA	NA	NA	NA	NA	NA	NA	NA	NA	NA	NA	NA	NA	NA
Q5XUX1	Q5XUX1	Q5XUX1	Q5XUX1	FBXW9	F-box/WD repeat-containing protein 9 (F-box and WD-40 domain-containing protein 9)	5	High	2	2	2	Human	FALSE	0 v 0	NA	NA	0 v 0	NA	NA	0 v 0	NA	NA	0 v 0	NA	NA	NA	NA	NA	NA	NA	NA	NA	NA	NA	NA	NA	NA	NA	NA	NA	NA	NA	NA	NA	NA	NA	NA	NA	NA	NA
A6NDY9, Q60FE5, Q60FE6	Q60FE5	Q60FE6	Q60FE5	FLNA	Filamin-A	60	High	126	514	1	Human	FALSE	0 v 0	NA	NA	0 v 0	NA	NA	0 v 0	NA	NA	0 v 0	NA	NA	NA	NA	NA	NA	NA	NA	NA	NA	NA	NA	NA	NA	NA	NA	NA	NA	NA	NA	NA	NA	NA	NA	NA	NA	NA
A1L3A9, B9A6K8, H0YB08, Q66K14	Q66K14	B9A6K8	Q66K14	TBC1D9B	TBC1 domain family member 9B	5	High	6	7	6	Human	FALSE	0 v 0	NA	NA	0 v 0	NA	NA	0 v 0	NA	NA	0 v 0	NA	NA	NA	NA	NA	NA	NA	NA	NA	NA	NA	NA	NA	NA	NA	NA	NA	NA	NA	NA	NA	NA	NA	NA	NA	NA	NA
H0YB06, Q66LE6, Q6IN90, Q6PEG1, Q9NZ48	Q66LE6	Q66LE6	Q66LE6	PPP2R2D	Serine/threonine-protein phosphatase 2A 55 kDa regulatory subunit B delta isoform (PP2A subunit B isoform B55-delta) (PP2A subunit B isoform PR55-delta) (PP2A subunit B isoform R2-delta) (PP2A subunit B isoform delta)	15	High	5	12	3	Human	FALSE	0 v 0	NA	NA	0 v 0	NA	NA	0 v 0	NA	NA	0 v 0	NA	NA	NA	NA	NA	NA	NA	NA	NA	NA	NA	NA	NA	NA	NA	NA	NA	NA	NA	NA	NA	NA	NA	NA	NA	NA	NA
A0A024QZA5, A0A1B0GWK2, Q674X7	Q674X7	A0A1B0GWK2	Q674X7	KAZN	Kazrin	3	High	2	2	2	Human	FALSE	0 v 0	NA	NA	0 v 0	NA	NA	0 v 0	NA	NA	0 v 0	NA	NA	NA	NA	NA	NA	NA	NA	NA	NA	NA	NA	NA	NA	NA	NA	NA	NA	NA	NA	NA	NA	NA	NA	NA	NA	NA
A0A087WY37, F8VWP4, F8W108, F8WCU9, Q4G0S8, Q68CP9, Q8NBP1, Q8WV72, Q96SQ4	Q68CP9	F8VWP4	Q68CP9	ARID2	AT-rich interactive domain-containing protein 2 (ARID domain-containing protein 2) (BRG1-associated factor 200) (BAF200) (Zinc finger protein with activation potential) (Zipzap/p200)	1	Medium	2	2	2	Human	FALSE	0 v 0	NA	NA	0 v 0	NA	NA	0 v 0	NA	NA	0 v 0	NA	NA	NA	NA	NA	NA	NA	NA	NA	NA	NA	NA	NA	NA	NA	NA	NA	NA	NA	NA	NA	NA	NA	NA	NA	NA	NA
A8K0P8, Q68CQ4	Q68CQ4	Q68CQ4	Q68CQ4	UTP25	U3 small nucleolar RNA-associated protein 25 homolog (Digestive organ expansion factor homolog) (UTP25 small subunit processor component)	3	Medium	2	2	2	Human	FALSE	0 v 0	NA	NA	0 v 0	NA	NA	0 v 0	NA	NA	0 v 0	NA	NA	NA	NA	NA	NA	NA	NA	NA	NA	NA	NA	NA	NA	NA	NA	NA	NA	NA	NA	NA	NA	NA	NA	NA	NA	NA
A0A024RB48, A0A2R8Y4T1, A0A494C067, A0A804HI61, A1L0S7, A7E2A6, B2RU35, B3KYA3, E9PCX8, E9PF55, E9PGF5, F8VV64, H0Y4U1, Q0VG54, Q0VG55, Q59G71, Q59GW4, Q63HR2, Q68CZ2, Q6PJM3, Q8NDL6, Q9H757, Q9H8D5, Q9HBL0, Q9UFN8	Q68CZ2	Q8NDL6	Q68CZ2	TNS3	Tensin-3 (Tensin-like SH2 domain-containing protein 1) (Tumor endothelial marker 6)	2	High	2	4	2	Human	FALSE	0 v 0	NA	NA	0 v 0	NA	NA	0 v 0	NA	NA	0 v 0	NA	NA	NA	NA	NA	NA	NA	NA	NA	NA	NA	NA	NA	NA	NA	NA	NA	NA	NA	NA	NA	NA	NA	NA	NA	NA	NA
Q68DE3	Q68DE3	Q68DE3	Q68DE3	USF3	Basic helix-loop-helix domain-containing protein USF3 (Upstream transcription factor 3)	1	Medium	2	2	2	Human	FALSE	0 v 0	NA	NA	0 v 0	NA	NA	0 v 0	NA	NA	0 v 0	NA	NA	NA	NA	NA	NA	NA	NA	NA	NA	NA	NA	NA	NA	NA	NA	NA	NA	NA	NA	NA	NA	NA	NA	NA	NA	NA
B4DTZ7, Q68DH5	Q68DH5	Q68DH5	Q68DH5	LMBRD2	G-protein coupled receptor-associated protein LMBRD2 (LMBR1 domain-containing protein 2)	2	High	1	1	1	Human	FALSE	0 v 0	NA	NA	0 v 0	NA	NA	0 v 0	NA	NA	0 v 0	NA	NA	NA	NA	NA	NA	NA	NA	NA	NA	NA	NA	NA	NA	NA	NA	NA	NA	NA	NA	NA	NA	NA	NA	NA	NA	NA
J3KSZ8, J3QQY0, Q68DK7	Q68DK7	J3QQY0	Q68DK7	MSL1	Male-specific lethal 1 homolog (MSL-1) (Male-specific lethal 1-like 1) (MSL1-like 1) (Male-specific lethal-1 homolog 1)	2	Medium	1	1	1	Human	FALSE	0 v 0	NA	NA	0 v 0	NA	NA	0 v 0	NA	NA	0 v 0	NA	NA	NA	NA	NA	NA	NA	NA	NA	NA	NA	NA	NA	NA	NA	NA	NA	NA	NA	NA	NA	NA	NA	NA	NA	NA	NA
A0A2X0SF71, C9IZD3, I3L1S9, I3L4P0, Q68EM7	Q68EM7	I3L4P0	Q68EM7	ARHGAP17	Rho GTPase-activating protein 17 (Rho-type GTPase-activating protein 17) (RhoGAP interacting with CIP4 homologs protein 1) (RICH-1)	1	Medium	1	1	1	Human	FALSE	0 v 0	NA	NA	0 v 0	NA	NA	0 v 0	NA	NA	0 v 0	NA	NA	NA	NA	NA	NA	NA	NA	NA	NA	NA	NA	NA	NA	NA	NA	NA	NA	NA	NA	NA	NA	NA	NA	NA	NA	NA
Q6AI12	Q6AI12	Q6AI12	Q6AI12	ANKRD40	Ankyrin repeat domain-containing protein 40	10	High	3	4	3	Human	FALSE	0 v 0	NA	NA	0 v 0	NA	NA	0 v 0	NA	NA	0 v 0	NA	NA	NA	NA	NA	NA	NA	NA	NA	NA	NA	NA	NA	NA	NA	NA	NA	NA	NA	NA	NA	NA	NA	NA	NA	NA	NA
Q6AW86	Q6AW86	Q6AW86	Q6AW86	ZNF324B	Zinc finger protein 324B	2	Medium	1	1	1	Human	FALSE	0 v 0	NA	NA	0 v 0	NA	NA	0 v 0	NA	NA	0 v 0	NA	NA	NA	NA	NA	NA	NA	NA	NA	NA	NA	NA	NA	NA	NA	NA	NA	NA	NA	NA	NA	NA	NA	NA	NA	NA	NA
Q6BDS2	Q6BDS2	Q6BDS2	Q6BDS2	UHRF1BP1	UHRF1-binding protein 1 (ICBP90-binding protein 1) (Ubiquitin-like containing PHD and RING finger domains 1-binding protein 1)	1	Medium	1	2	1	Human	FALSE	0 v 0	NA	NA	0 v 0	NA	NA	0 v 0	NA	NA	0 v 0	NA	NA	NA	NA	NA	NA	NA	NA	NA	NA	NA	NA	NA	NA	NA	NA	NA	NA	NA	NA	NA	NA	NA	NA	NA	NA	NA
B4DXC4, F5H6I7, Q6DD88	Q6DD88	F5H6I7	Q6DD88	ATL3	Atlastin-3 (EC 3.6.5.-)	3	Medium	1	1	1	Human	FALSE	0 v 0	NA	NA	0 v 0	NA	NA	0 v 0	NA	NA	0 v 0	NA	NA	NA	NA	NA	NA	NA	NA	NA	NA	NA	NA	NA	NA	NA	NA	NA	NA	NA	NA	NA	NA	NA	NA	NA	NA	NA
L0R6H6, Q6EEV4	Q6EEV4	Q6EEV4	Q6EEV4	POLR2M	DNA-directed RNA polymerase II subunit GRINL1A, isoforms 4/5 (DNA-directed RNA polymerase II subunit M, isoforms 4/5)	9	Medium	1	1	1	Human	FALSE	0 v 0	NA	NA	0 v 0	NA	NA	0 v 0	NA	NA	0 v 0	NA	NA	NA	NA	NA	NA	NA	NA	NA	NA	NA	NA	NA	NA	NA	NA	NA	NA	NA	NA	NA	NA	NA	NA	NA	NA	NA
B2R6N3, H0YK21, H0YK54, H0YLR2, H0YME2, H0YMR5, Q6FIF0	Q6FIF0	B2R6N3	Q6FIF0	ZFAND6	AN1-type zinc finger protein 6 (Associated with PRK1 protein) (Zinc finger A20 domain-containing protein 3)	12	High	1	1	1	Human	FALSE	0 v 0	NA	NA	0 v 0	NA	NA	0 v 0	NA	NA	0 v 0	NA	NA	NA	NA	NA	NA	NA	NA	NA	NA	NA	NA	NA	NA	NA	NA	NA	NA	NA	NA	NA	NA	NA	NA	NA	NA	NA
B0AZU2, B0QY16, B0QY18, B0QY20, H7C1U5, Q6ICG6, Q8IUY4, V9GYW7, V9GZ62	Q6ICG6	Q6ICG6	Q6ICG6	KIAA0930	Uncharacterized protein KIAA0930	9	High	3	4	3	Human	FALSE	0 v 0	NA	NA	0 v 0	NA	NA	0 v 0	NA	NA	0 v 0	NA	NA	NA	NA	NA	NA	NA	NA	NA	NA	NA	NA	NA	NA	NA	NA	NA	NA	NA	NA	NA	NA	NA	NA	NA	NA	NA
Q6IPR3, V9GY40, V9GZ67	Q6IPR3	Q6IPR3	Q6IPR3	TYW3	tRNA wybutosine-synthesizing protein 3 homolog (tRNA-yW-synthesizing protein 3) (EC 2.1.1.282) (tRNA(Phe) 7-((3-amino-3-carboxypropyl)-4-demethylwyosine(37)-N(4))-methyltransferase)	8	Medium	2	2	2	Human	FALSE	0 v 0	NA	NA	0 v 0	NA	NA	0 v 0	NA	NA	0 v 0	NA	NA	NA	NA	NA	NA	NA	NA	NA	NA	NA	NA	NA	NA	NA	NA	NA	NA	NA	NA	NA	NA	NA	NA	NA	NA	NA
A0A3B3ITT1, Q6IQ22	Q6IQ22	A0A3B3ITT1	Q6IQ22	RAB12	Ras-related protein Rab-12	9	High	2	6	1	Human	FALSE	0 v 0	NA	NA	0 v 0	NA	NA	0 v 0	NA	NA	0 v 0	NA	NA	NA	NA	NA	NA	NA	NA	NA	NA	NA	NA	NA	NA	NA	NA	NA	NA	NA	NA	NA	NA	NA	NA	NA	NA	NA
A0A590UJS4, A6QL62, A8K2T2, Q6IEH8, Q6KC79	Q6KC79	A0A590UJS4	Q6KC79	NIPBL	Nipped-B-like protein (Delangin) (SCC2 homolog)	1	High	3	3	3	Human	FALSE	0 v 0	NA	NA	0 v 0	NA	NA	0 v 0	NA	NA	0 v 0	NA	NA	NA	NA	NA	NA	NA	NA	NA	NA	NA	NA	NA	NA	NA	NA	NA	NA	NA	NA	NA	NA	NA	NA	NA	NA	NA
Q6LBY7	Q6LBY7	Q6LBY7	Q6LBY7		Telo-propeptide of alpha 1 (III) procollagen (Fragment)	64	Medium	1	1	1	Human	FALSE	0 v 0	NA	NA	0 v 0	NA	NA	0 v 0	NA	NA	0 v 0	NA	NA	NA	NA	NA	NA	NA	NA	NA	NA	NA	NA	NA	NA	NA	NA	NA	NA	NA	NA	NA	NA	NA	NA	NA	NA	NA
A0A024RDF7, E7EPB1, E7EQS8, Q6N021	A0A158SIU0	E7EQS8	Q6N021	TET2	Methylcytosine dioxygenase TET2 (EC 1.14.11.n2)	0	Medium	1	1	1	Human	FALSE	0 v 0	NA	NA	0 v 0	NA	NA	0 v 0	NA	NA	0 v 0	NA	NA	NA	NA	NA	NA	NA	NA	NA	NA	NA	NA	NA	NA	NA	NA	NA	NA	NA	NA	NA	NA	NA	NA	NA	NA	NA
F5GZZ0, F5H5X2, Q6NS38, S4R3T5	Q6NS38	Q6NS38	Q6NS38	ALKBH2	DNA oxidative demethylase ALKBH2 (EC 1.14.11.33) (Alkylated DNA repair protein alkB homolog 2) (Alpha-ketoglutarate-dependent dioxygenase alkB homolog 2) (Oxy DC1)	5	High	1	1	1	Human	FALSE	0 v 0	NA	NA	0 v 0	NA	NA	0 v 0	NA	NA	0 v 0	NA	NA	NA	NA	NA	NA	NA	NA	NA	NA	NA	NA	NA	NA	NA	NA	NA	NA	NA	NA	NA	NA	NA	NA	NA	NA	NA
A0A3B3IT67, A0A3B3IU67, Q6NT16	Q6NT16	A0A3B3IU67	Q6NT16	SLC18B1	MFS-type transporter SLC18B1 (Solute carrier family 18 member B1)	2	High	1	1	1	Human	FALSE	0 v 0	NA	NA	0 v 0	NA	NA	0 v 0	NA	NA	0 v 0	NA	NA	NA	NA	NA	NA	NA	NA	NA	NA	NA	NA	NA	NA	NA	NA	NA	NA	NA	NA	NA	NA	NA	NA	NA	NA	NA
H0Y4I5, Q6NUI6	Q6NUI6	Q6NUI6	Q6NUI6	CHADL	Chondroadherin-like protein	1	Medium	1	1	1	Human	FALSE	0 v 0	NA	NA	0 v 0	NA	NA	0 v 0	NA	NA	0 v 0	NA	NA	NA	NA	NA	NA	NA	NA	NA	NA	NA	NA	NA	NA	NA	NA	NA	NA	NA	NA	NA	NA	NA	NA	NA	NA	NA
B3LEU8, B4DKI3, B4DLT7, H7C0H8, Q6NUQ4	Q6NUQ4	B3LEU8	Q6NUQ4	TMEM214	Transmembrane protein 214	3	High	2	2	2	Human	FALSE	0 v 0	NA	NA	0 v 0	NA	NA	0 v 0	NA	NA	0 v 0	NA	NA	NA	NA	NA	NA	NA	NA	NA	NA	NA	NA	NA	NA	NA	NA	NA	NA	NA	NA	NA	NA	NA	NA	NA	NA	NA
K7EJS5, Q6NUT3	Q6NUT3	Q6NUT3	Q6NUT3	MFSD12	Major facilitator superfamily domain-containing protein 12	5	High	1	1	1	Human	FALSE	0 v 0	NA	NA	0 v 0	NA	NA	0 v 0	NA	NA	0 v 0	NA	NA	NA	NA	NA	NA	NA	NA	NA	NA	NA	NA	NA	NA	NA	NA	NA	NA	NA	NA	NA	NA	NA	NA	NA	NA	NA
A0A5F9ZGY7, Q6NVU6	Q6NVU6	A0A5F9ZGY7	Q6NVU6	UFSP1	Inactive Ufm1-specific protease 1 (UfSP1)	15	High	1	1	1	Human	FALSE	0 v 0	NA	NA	0 v 0	NA	NA	0 v 0	NA	NA	0 v 0	NA	NA	NA	NA	NA	NA	NA	NA	NA	NA	NA	NA	NA	NA	NA	NA	NA	NA	NA	NA	NA	NA	NA	NA	NA	NA	NA
A0A024R9S6, B4DJJ3, B4DR99, H0Y985, Q6NXT6	Q6NXT6	B4DR99	Q6NXT6	TAPT1	Transmembrane anterior posterior transformation protein 1 homolog (Cytomegalovirus partial fusion receptor)	4	High	2	2	2	Human	FALSE	0 v 0	NA	NA	0 v 0	NA	NA	0 v 0	NA	NA	0 v 0	NA	NA	NA	NA	NA	NA	NA	NA	NA	NA	NA	NA	NA	NA	NA	NA	NA	NA	NA	NA	NA	NA	NA	NA	NA	NA	NA
B3KX47, B4DVR9, J3QRV5, Q6P1M3	Q6P1M3	B4DVR9	Q6P1M3	LLGL2	LLGL scribble cell polarity complex component 2 (HGL) (Lethal(2) giant larvae protein homolog 2)	3	High	2	2	2	Human	FALSE	0 v 0	NA	NA	0 v 0	NA	NA	0 v 0	NA	NA	0 v 0	NA	NA	NA	NA	NA	NA	NA	NA	NA	NA	NA	NA	NA	NA	NA	NA	NA	NA	NA	NA	NA	NA	NA	NA	NA	NA	NA
Q6P2I7	Q6P2I7	Q6P2I7	Q6P2I7	EBLN2	Endogenous Bornavirus-like nucleoprotein 2 (Endogenous Borna-like N element-2) (EBLN-2)	8	Medium	2	4	2	Human	FALSE	0 v 0	NA	NA	0 v 0	NA	NA	0 v 0	NA	NA	0 v 0	NA	NA	NA	NA	NA	NA	NA	NA	NA	NA	NA	NA	NA	NA	NA	NA	NA	NA	NA	NA	NA	NA	NA	NA	NA	NA	NA
Q6P3S6	Q6P3S6	Q6P3S6	Q6P3S6	FBXO42	F-box only protein 42 (Just one F-box and Kelch domain-containing protein)	3	High	2	2	2	Human	FALSE	0 v 0	NA	NA	0 v 0	NA	NA	0 v 0	NA	NA	0 v 0	NA	NA	NA	NA	NA	NA	NA	NA	NA	NA	NA	NA	NA	NA	NA	NA	NA	NA	NA	NA	NA	NA	NA	NA	NA	NA	NA
Q6P444	Q6P444	Q6P444	Q6P444	MTFR2	Mitochondrial fission regulator 2 (DUF729 domain-containing protein 1)	2	Medium	1	1	1	Human	FALSE	0 v 0	NA	NA	0 v 0	NA	NA	0 v 0	NA	NA	0 v 0	NA	NA	NA	NA	NA	NA	NA	NA	NA	NA	NA	NA	NA	NA	NA	NA	NA	NA	NA	NA	NA	NA	NA	NA	NA	NA	NA
Q6P4A7	Q6P4A7	Q6P4A7	Q6P4A7	SFXN4	Sideroflexin-4 (Breast cancer resistance marker 1)	6	High	2	2	2	Human	FALSE	0 v 0	NA	NA	0 v 0	NA	NA	0 v 0	NA	NA	0 v 0	NA	NA	NA	NA	NA	NA	NA	NA	NA	NA	NA	NA	NA	NA	NA	NA	NA	NA	NA	NA	NA	NA	NA	NA	NA	NA	NA
Q05BU1, Q6P5Z2	A0A024R8D6	A0A024R8D6	Q6P5Z2	PKN3	Serine/threonine-protein kinase N3 (EC 2.7.11.13) (Protein kinase PKN-beta) (Protein-kinase C-related kinase 3)	2	High	1	2	1	Human	FALSE	0 v 0	NA	NA	0 v 0	NA	NA	0 v 0	NA	NA	0 v 0	NA	NA	NA	NA	NA	NA	NA	NA	NA	NA	NA	NA	NA	NA	NA	NA	NA	NA	NA	NA	NA	NA	NA	NA	NA	NA	NA
C9JM20, H7C2D3, Q6PCB5	Q6PCB5	Q6PCB5	Q6PCB5	RSBN1L	Lysine-specific demethylase RSBN1L (EC 1.14.11.-) (Round spermatid basic protein 1-like protein)	6	High	4	5	4	Human	FALSE	0 v 0	NA	NA	0 v 0	NA	NA	0 v 0	NA	NA	0 v 0	NA	NA	NA	NA	NA	NA	NA	NA	NA	NA	NA	NA	NA	NA	NA	NA	NA	NA	NA	NA	NA	NA	NA	NA	NA	NA	NA
B7Z7Y9, H3BME1, H3BPI8, H3BPZ0, H3BVB1, H7C112, Q6PCT2	Q6PCT2	H7C112	Q6PCT2	FBXL19	F-box/LRR-repeat protein 19 (F-box and leucine-rich repeat protein 19)	5	High	3	3	3	Human	FALSE	0 v 0	NA	NA	0 v 0	NA	NA	0 v 0	NA	NA	0 v 0	NA	NA	NA	NA	NA	NA	NA	NA	NA	NA	NA	NA	NA	NA	NA	NA	NA	NA	NA	NA	NA	NA	NA	NA	NA	NA	NA
D6RCE2, H0Y964, Q6PGP7	Q6PGP7	Q6PGP7	Q6PGP7	TTC37	Tetratricopeptide repeat protein 37 (TPR repeat protein 37) (SKI3 homolog) (Ski3) (Tricho-hepatic-enteric syndrome protein) (Thespin)	4	High	6	6	6	Human	FALSE	0 v 0	NA	NA	0 v 0	NA	NA	0 v 0	NA	NA	0 v 0	NA	NA	NA	NA	NA	NA	NA	NA	NA	NA	NA	NA	NA	NA	NA	NA	NA	NA	NA	NA	NA	NA	NA	NA	NA	NA	NA
B4DZW3, Q6PID6	Q6PID6	Q6PID6	Q6PID6	TTC33	Tetratricopeptide repeat protein 33 (TPR repeat protein 33) (Osmosis-responsive factor)	3	Medium	1	2	1	Human	FALSE	0 v 0	NA	NA	0 v 0	NA	NA	0 v 0	NA	NA	0 v 0	NA	NA	NA	NA	NA	NA	NA	NA	NA	NA	NA	NA	NA	NA	NA	NA	NA	NA	NA	NA	NA	NA	NA	NA	NA	NA	NA
A0A023HJ61, Q6PIK3	Q6PIK3	Q6PIK3	Q6PIK3	RAB4B	HCG1995540, isoform CRA_b (HCG2044074, isoform CRA_d) (RAB4B protein) (Ras-related protein Rab-4B)	26	High	3	7	1	Human	FALSE	0 v 0	NA	NA	0 v 0	NA	NA	0 v 0	NA	NA	0 v 0	NA	NA	NA	NA	NA	NA	NA	NA	NA	NA	NA	NA	NA	NA	NA	NA	NA	NA	NA	NA	NA	NA	NA	NA	NA	NA	NA
B7Z7V6, Q6PJI9	Q6PJI9	Q6PJI9	Q6PJI9	WDR59	GATOR complex protein WDR59 (WD repeat-containing protein 59)	2	High	2	2	2	Human	FALSE	0 v 0	NA	NA	0 v 0	NA	NA	0 v 0	NA	NA	0 v 0	NA	NA	NA	NA	NA	NA	NA	NA	NA	NA	NA	NA	NA	NA	NA	NA	NA	NA	NA	NA	NA	NA	NA	NA	NA	NA	NA
H6QX63, I3L0U5, I3L4F6, Q6PK04	Q6PK04	H6QX63	Q6PK04	CCDC137	Coiled-coil domain-containing protein 137	18	High	5	6	5	Human	FALSE	0 v 0	NA	NA	0 v 0	NA	NA	0 v 0	NA	NA	0 v 0	NA	NA	NA	NA	NA	NA	NA	NA	NA	NA	NA	NA	NA	NA	NA	NA	NA	NA	NA	NA	NA	NA	NA	NA	NA	NA	NA
J3QRU7, Q6QNY1	Q6QNY1	J3QRU7	Q6QNY1	BLOC1S2	Biogenesis of lysosome-related organelles complex 1 subunit 2 (BLOC-1 subunit 2) (Centrosome-associated protein)	12	High	1	1	1	Human	FALSE	0 v 0	NA	NA	0 v 0	NA	NA	0 v 0	NA	NA	0 v 0	NA	NA	NA	NA	NA	NA	NA	NA	NA	NA	NA	NA	NA	NA	NA	NA	NA	NA	NA	NA	NA	NA	NA	NA	NA	NA	NA
A0A087WTN8, A0A0K2FGM8, A0A0K2FGV1, A0A2R8Y438, A8K4M9, Q59GC3, Q6UB99, Q9UHR3	Q6UB99	Q6UB99	Q6UB99	ANKRD11	Ankyrin repeat domain-containing protein 11 (Ankyrin repeat-containing cofactor 1)	1	High	3	3	3	Human	FALSE	0 v 0	NA	NA	0 v 0	NA	NA	0 v 0	NA	NA	0 v 0	NA	NA	NA	NA	NA	NA	NA	NA	NA	NA	NA	NA	NA	NA	NA	NA	NA	NA	NA	NA	NA	NA	NA	NA	NA	NA	NA
Q6UUV7, Q8TEF4	Q6UUV7	Q6UUV7	Q6UUV7	CRTC3	CREB-regulated transcription coactivator 3 (Transducer of regulated cAMP response element-binding protein 3) (TORC-3) (Transducer of CREB protein 3)	1	Medium	1	1	1	Human	FALSE	0 v 0	NA	NA	0 v 0	NA	NA	0 v 0	NA	NA	0 v 0	NA	NA	NA	NA	NA	NA	NA	NA	NA	NA	NA	NA	NA	NA	NA	NA	NA	NA	NA	NA	NA	NA	NA	NA	NA	NA	NA
Q6UWI4	Q6UWI4	Q6UWI4	Q6UWI4	SHISA2	Protein shisa-2 homolog (Transmembrane protein 46)	6	High	1	1	1	Human	FALSE	0 v 0	NA	NA	0 v 0	NA	NA	0 v 0	NA	NA	0 v 0	NA	NA	NA	NA	NA	NA	NA	NA	NA	NA	NA	NA	NA	NA	NA	NA	NA	NA	NA	NA	NA	NA	NA	NA	NA	NA	NA
A0A0A0MQV3, A0A0A0MRC1, K7EJS8, Q6UWL6	Q6UWL6	A0A0A0MQV3	Q6UWL6	KIRREL2	Kin of IRRE-like protein 2 (Kin of irregular chiasm-like protein 2) (Nephrin-like protein 3)	2	Medium	1	1	1	Human	FALSE	0 v 0	NA	NA	0 v 0	NA	NA	0 v 0	NA	NA	0 v 0	NA	NA	NA	NA	NA	NA	NA	NA	NA	NA	NA	NA	NA	NA	NA	NA	NA	NA	NA	NA	NA	NA	NA	NA	NA	NA	NA
B4DLE7, B4DM26, B4DYR5, C9K0C3, Q6UWP7	Q6UWP7	B4DLE7	Q6UWP7	LCLAT1	Lysocardiolipin acyltransferase 1 (EC 2.3.1.-) (1-acylglycerol-3-phosphate O-acyltransferase 8) (1-AGP acyltransferase 8) (1-AGPAT 8) (EC 2.3.1.51) (Acyl-CoA:lysocardiolipin acyltransferase 1)	2	Medium	1	1	1	Human	FALSE	0 v 0	NA	NA	0 v 0	NA	NA	0 v 0	NA	NA	0 v 0	NA	NA	NA	NA	NA	NA	NA	NA	NA	NA	NA	NA	NA	NA	NA	NA	NA	NA	NA	NA	NA	NA	NA	NA	NA	NA	NA
D6REL5, Q6UWZ7	Q6UWZ7	Q6UWZ7	Q6UWZ7	ABRAXAS1	BRCA1-A complex subunit Abraxas 1 (Coiled-coil domain-containing protein 98) (Protein FAM175A)	5	High	2	4	2	Human	FALSE	0 v 0	NA	NA	0 v 0	NA	NA	0 v 0	NA	NA	0 v 0	NA	NA	NA	NA	NA	NA	NA	NA	NA	NA	NA	NA	NA	NA	NA	NA	NA	NA	NA	NA	NA	NA	NA	NA	NA	NA	NA
Q6UX65	A0A024R0B7	A0A024R0B7	Q6UX65	DRAM2	DNA damage-regulated autophagy modulator protein 2 (Transmembrane protein 77)	8	High	1	1	1	Human	FALSE	0 v 0	NA	NA	0 v 0	NA	NA	0 v 0	NA	NA	0 v 0	NA	NA	NA	NA	NA	NA	NA	NA	NA	NA	NA	NA	NA	NA	NA	NA	NA	NA	NA	NA	NA	NA	NA	NA	NA	NA	NA
B4E367, Q6UX71	Q6UX71	Q6UX71	Q6UX71	PLXDC2	Plexin domain-containing protein 2 (Tumor endothelial marker 7-related protein)	4	Medium	2	2	2	Human	FALSE	0 v 0	NA	NA	0 v 0	NA	NA	0 v 0	NA	NA	0 v 0	NA	NA	NA	NA	NA	NA	NA	NA	NA	NA	NA	NA	NA	NA	NA	NA	NA	NA	NA	NA	NA	NA	NA	NA	NA	NA	NA
Q6VY07	Q6VY07	Q6VY07	Q6VY07	PACS1	Phosphofurin acidic cluster sorting protein 1 (PACS-1)	2	High	1	3	1	Human	FALSE	0 v 0	NA	NA	0 v 0	NA	NA	0 v 0	NA	NA	0 v 0	NA	NA	NA	NA	NA	NA	NA	NA	NA	NA	NA	NA	NA	NA	NA	NA	NA	NA	NA	NA	NA	NA	NA	NA	NA	NA	NA
Q6ZME5	Q6ZME5	Q6ZME5	Q6ZME5		cDNA FLJ23974 fis, clone HEP18860	16	High	2	3	1	Human	FALSE	0 v 0	NA	NA	0 v 0	NA	NA	0 v 0	NA	NA	0 v 0	NA	NA	NA	NA	NA	NA	NA	NA	NA	NA	NA	NA	NA	NA	NA	NA	NA	NA	NA	NA	NA	NA	NA	NA	NA	NA	NA
Q6ZMI0	Q6ZMI0	Q6ZMI0	Q6ZMI0	PPP1R21	Protein phosphatase 1 regulatory subunit 21 (Coiled-coil domain-containing protein 128) (KLRAQ motif-containing protein 1)	6	High	3	3	3	Human	FALSE	0 v 0	NA	NA	0 v 0	NA	NA	0 v 0	NA	NA	0 v 0	NA	NA	NA	NA	NA	NA	NA	NA	NA	NA	NA	NA	NA	NA	NA	NA	NA	NA	NA	NA	NA	NA	NA	NA	NA	NA	NA
A0A024R0D5, C9JDY8, I6L9J9, Q09HT1, Q6ZMN3	Q6ZMN3	Q6ZMN3	Q6ZMN3		cDNA FLJ16802 fis, clone TESTI4005158, highly similar to Amiloride-sensitive sodium channel delta-subunit	4	Medium	2	2	2	Human	FALSE	0 v 0	NA	NA	0 v 0	NA	NA	0 v 0	NA	NA	0 v 0	NA	NA	NA	NA	NA	NA	NA	NA	NA	NA	NA	NA	NA	NA	NA	NA	NA	NA	NA	NA	NA	NA	NA	NA	NA	NA	NA
A0A669KBD4, Q6ZMW3	Q6ZMW3	Q6ZMW3	Q6ZMW3	EML6	Echinoderm microtubule-associated protein-like 6 (EMAP-6) (Echinoderm microtubule-associated protein-like 5-like)	0	Medium	1	1	1	Human	FALSE	0 v 0	NA	NA	0 v 0	NA	NA	0 v 0	NA	NA	0 v 0	NA	NA	NA	NA	NA	NA	NA	NA	NA	NA	NA	NA	NA	NA	NA	NA	NA	NA	NA	NA	NA	NA	NA	NA	NA	NA	NA
B4DKN7, C9IZL5, C9JC87, C9JMG3, C9JWL4, O00189, Q6ZNF7	Q6ZNF7	Q6ZNF7	Q6ZNF7		cDNA FLJ16146 fis, clone BRAMY2040159, highly similar to Homo sapiens MRIP-1 mRNA	10	High	6	11	2	Human	FALSE	0 v 0	NA	NA	0 v 0	NA	NA	0 v 0	NA	NA	0 v 0	NA	NA	NA	NA	NA	NA	NA	NA	NA	NA	NA	NA	NA	NA	NA	NA	NA	NA	NA	NA	NA	NA	NA	NA	NA	NA	NA
A0A1W2PRG7, Q6ZNL6	A0A2X0SFF2	A0A1W2PRG7	Q6ZNL6	FGD5	FYVE, RhoGEF and PH domain-containing protein 5 (Zinc finger FYVE domain-containing protein 23)	1	Medium	2	2	1	Human	FALSE	0 v 0	NA	NA	0 v 0	NA	NA	0 v 0	NA	NA	0 v 0	NA	NA	NA	NA	NA	NA	NA	NA	NA	NA	NA	NA	NA	NA	NA	NA	NA	NA	NA	NA	NA	NA	NA	NA	NA	NA	NA
Q6ZP24	Q6ZP24	Q6ZP24	Q6ZP24		cDNA FLJ26679 fis, clone MPG04418	3	Medium	1	2	1	Human	FALSE	0 v 0	NA	NA	0 v 0	NA	NA	0 v 0	NA	NA	0 v 0	NA	NA	NA	NA	NA	NA	NA	NA	NA	NA	NA	NA	NA	NA	NA	NA	NA	NA	NA	NA	NA	NA	NA	NA	NA	NA	NA
Q6ZP32	Q6ZP32	Q6ZP32	Q6ZP32		cDNA FLJ26613 fis, clone MPB05565, highly similar to Serine/threonine protein phosphatase 2A, 55 kDa regulatory subunit B, alpha isoform	15	High	6	12	1	Human	FALSE	0 v 0	NA	NA	0 v 0	NA	NA	0 v 0	NA	NA	0 v 0	NA	NA	NA	NA	NA	NA	NA	NA	NA	NA	NA	NA	NA	NA	NA	NA	NA	NA	NA	NA	NA	NA	NA	NA	NA	NA	NA
E7ESW6, Q6ZQQ6	Q6ZQQ6	E7ESW6	Q6ZQQ6	WDR87	WD repeat-containing protein 87 (Testis development protein NYD-SP11)	1	Medium	2	2	2	Human	FALSE	0 v 0	NA	NA	0 v 0	NA	NA	0 v 0	NA	NA	0 v 0	NA	NA	NA	NA	NA	NA	NA	NA	NA	NA	NA	NA	NA	NA	NA	NA	NA	NA	NA	NA	NA	NA	NA	NA	NA	NA	NA
B3KY64, H0Y430, Q6ZRP7	Q6ZRP7	Q6ZRP7	Q6ZRP7	QSOX2	Sulfhydryl oxidase 2 (EC 1.8.3.2) (Neuroblastoma-derived sulfhydryl oxidase) (Quiescin Q6-like protein 1)	4	High	2	2	2	Human	FALSE	0 v 0	NA	NA	0 v 0	NA	NA	0 v 0	NA	NA	0 v 0	NA	NA	NA	NA	NA	NA	NA	NA	NA	NA	NA	NA	NA	NA	NA	NA	NA	NA	NA	NA	NA	NA	NA	NA	NA	NA	NA
A0A0A0MS59, A0A0C4DFX4, G1UI29, Q6P4A2, Q6ZRS2	Q6ZRS2	A0A0A0MS59	Q6ZRS2	SRCAP	Helicase SRCAP (EC 3.6.4.-) (Domino homolog 2) (Snf2-related CBP activator)	2	High	5	7	5	Human	FALSE	0 v 0	NA	NA	0 v 0	NA	NA	0 v 0	NA	NA	0 v 0	NA	NA	NA	NA	NA	NA	NA	NA	NA	NA	NA	NA	NA	NA	NA	NA	NA	NA	NA	NA	NA	NA	NA	NA	NA	NA	NA
A0A386HW12, A0A494C1T9, J3KPS2, Q6ZRV2	Q6ZRV2	A0A386HW12	Q6ZRV2	FAM83H	Protein FAM83H	2	High	1	2	1	Human	FALSE	0 v 0	NA	NA	0 v 0	NA	NA	0 v 0	NA	NA	0 v 0	NA	NA	NA	NA	NA	NA	NA	NA	NA	NA	NA	NA	NA	NA	NA	NA	NA	NA	NA	NA	NA	NA	NA	NA	NA	NA	NA
A0A087WU51, A0A1X7SC74, Q6ZTR7	Q6ZTR7	A0A1X7SC74	Q6ZTR7	CIBAR2	CBY1-interacting BAR domain-containing protein 2 (Protein FAM92B)	6	High	2	4	2	Human	FALSE	0 v 0	NA	NA	0 v 0	NA	NA	0 v 0	NA	NA	0 v 0	NA	NA	NA	NA	NA	NA	NA	NA	NA	NA	NA	NA	NA	NA	NA	NA	NA	NA	NA	NA	NA	NA	NA	NA	NA	NA	NA
Q6ZTY5	Q6ZTY5	Q6ZTY5	Q6ZTY5		cDNA FLJ44116 fis, clone TESTI4046884 (Fragment)	1	Medium	1	6	1	Human	FALSE	0 v 0	NA	NA	0 v 0	NA	NA	0 v 0	NA	NA	0 v 0	NA	NA	NA	NA	NA	NA	NA	NA	NA	NA	NA	NA	NA	NA	NA	NA	NA	NA	NA	NA	NA	NA	NA	NA	NA	NA	NA
C9J6Y5, H7C4P8, Q6ZU65	Q6ZU65	Q6ZU65	Q6ZU65	UBN2	Ubinuclein-2	2	High	3	6	3	Human	FALSE	0 v 0	NA	NA	0 v 0	NA	NA	0 v 0	NA	NA	0 v 0	NA	NA	NA	NA	NA	NA	NA	NA	NA	NA	NA	NA	NA	NA	NA	NA	NA	NA	NA	NA	NA	NA	NA	NA	NA	NA	NA
G9BAV9, H0YJE3, Q6ZU80	Q6ZU80	G9BAV9	Q6ZU80	CEP128	Centrosomal protein of 128 kDa (Cep128)	1	High	1	1	1	Human	FALSE	0 v 0	NA	NA	0 v 0	NA	NA	0 v 0	NA	NA	0 v 0	NA	NA	NA	NA	NA	NA	NA	NA	NA	NA	NA	NA	NA	NA	NA	NA	NA	NA	NA	NA	NA	NA	NA	NA	NA	NA	NA
B4DLF7, B5MCN5, Q6ZUX3	Q6ZUX3	B4DLF7	Q6ZUX3	TOGARAM2	TOG array regulator of axonemal microtubules protein 2 (Crescerin-2)	1	High	1	3	1	Human	FALSE	0 v 0	NA	NA	0 v 0	NA	NA	0 v 0	NA	NA	0 v 0	NA	NA	NA	NA	NA	NA	NA	NA	NA	NA	NA	NA	NA	NA	NA	NA	NA	NA	NA	NA	NA	NA	NA	NA	NA	NA	NA
Q6ZV65	Q6ZV65	Q6ZV65	Q6ZV65	FAM47E	Protein FAM47E	2	Medium	1	1	1	Human	FALSE	0 v 0	NA	NA	0 v 0	NA	NA	0 v 0	NA	NA	0 v 0	NA	NA	NA	NA	NA	NA	NA	NA	NA	NA	NA	NA	NA	NA	NA	NA	NA	NA	NA	NA	NA	NA	NA	NA	NA	NA	NA
D3DUE4, F6WF08, K7EJY2, K7ELU8, K7ERF3, Q6ZW76, Q6ZWA7, Q86W77	Q6ZW76	K7ERF3	Q6ZW76	ANKS3	Ankyrin repeat and SAM domain-containing protein 3	2	Medium	1	1	1	Human	FALSE	0 v 0	NA	NA	0 v 0	NA	NA	0 v 0	NA	NA	0 v 0	NA	NA	NA	NA	NA	NA	NA	NA	NA	NA	NA	NA	NA	NA	NA	NA	NA	NA	NA	NA	NA	NA	NA	NA	NA	NA	NA
Q70L73	Q70L73	Q70L73	Q70L73	MKI67	KI67 Antigen (Fragment)	18	High	8	9	1	Human	FALSE	0 v 0	NA	NA	0 v 0	NA	NA	0 v 0	NA	NA	0 v 0	NA	NA	NA	NA	NA	NA	NA	NA	NA	NA	NA	NA	NA	NA	NA	NA	NA	NA	NA	NA	NA	NA	NA	NA	NA	NA	NA
Q712K3	Q712K3	Q712K3	Q712K3	UBE2R2	Ubiquitin-conjugating enzyme E2 R2 (EC 2.3.2.23) (E2 ubiquitin-conjugating enzyme R2) (Ubiquitin carrier protein R2) (Ubiquitin-conjugating enzyme E2-CDC34B) (Ubiquitin-protein ligase R2)	10	High	2	3	2	Human	FALSE	0 v 0	NA	NA	0 v 0	NA	NA	0 v 0	NA	NA	0 v 0	NA	NA	NA	NA	NA	NA	NA	NA	NA	NA	NA	NA	NA	NA	NA	NA	NA	NA	NA	NA	NA	NA	NA	NA	NA	NA	NA
Q71RC2, X6RLN4	Q71RC2	Q71RC2	Q71RC2	LARP4	La-related protein 4 (La ribonucleoprotein domain family member 4)	2	Medium	2	2	2	Human	FALSE	0 v 0	NA	NA	0 v 0	NA	NA	0 v 0	NA	NA	0 v 0	NA	NA	NA	NA	NA	NA	NA	NA	NA	NA	NA	NA	NA	NA	NA	NA	NA	NA	NA	NA	NA	NA	NA	NA	NA	NA	NA
Q75L23	Q75L23	Q75L23	Q75L23	PSMC2	26S proteasome AAA-ATPase subunit RPT1 (26S proteasome regulatory subunit 7) (Proteasome 26S subunit ATPase 2) (Fragment)	44	High	18	59	1	Human	FALSE	0 v 0	NA	NA	0 v 0	NA	NA	0 v 0	NA	NA	0 v 0	NA	NA	NA	NA	NA	NA	NA	NA	NA	NA	NA	NA	NA	NA	NA	NA	NA	NA	NA	NA	NA	NA	NA	NA	NA	NA	NA
A0A5F9ZHN2, B8XCX8, E7EWD6, Q76L83	Q76L83	B8XCX8	Q76L83	ASXL2	Putative Polycomb group protein ASXL2 (Additional sex combs-like protein 2)	2	High	2	2	2	Human	FALSE	0 v 0	NA	NA	0 v 0	NA	NA	0 v 0	NA	NA	0 v 0	NA	NA	NA	NA	NA	NA	NA	NA	NA	NA	NA	NA	NA	NA	NA	NA	NA	NA	NA	NA	NA	NA	NA	NA	NA	NA	NA
B4DVP8, B4E250, Q05C09, Q76N32	Q76N32	B4DVP8	Q76N32	CEP68	Centrosomal protein of 68 kDa (Cep68)	3	High	2	3	2	Human	FALSE	0 v 0	NA	NA	0 v 0	NA	NA	0 v 0	NA	NA	0 v 0	NA	NA	NA	NA	NA	NA	NA	NA	NA	NA	NA	NA	NA	NA	NA	NA	NA	NA	NA	NA	NA	NA	NA	NA	NA	NA	NA
A0A024R555, A0A024R5B2, A0A0A0MRU9, A0A140VJP1, A0A7I2V3R3, A0A7I2YQR3, A8K2S4, A9CP04, E7ETY4, E9PC69, F5H4F6, F5H4J8, F5H6N2, Q7KZI7	Q7KZI7	A0A024R555	Q7KZI7	MARK2	Serine/threonine-protein kinase MARK2 (EC 2.7.11.1) (EC 2.7.11.26) (ELKL motif kinase 1) (EMK-1) (MAP/microtubule affinity-regulating kinase 2) (PAR1 homolog) (PAR1 homolog b) (Par-1b) (Par1b)	7	High	4	6	1	Human	FALSE	0 v 0	NA	NA	0 v 0	NA	NA	0 v 0	NA	NA	0 v 0	NA	NA	NA	NA	NA	NA	NA	NA	NA	NA	NA	NA	NA	NA	NA	NA	NA	NA	NA	NA	NA	NA	NA	NA	NA	NA	NA
A8K6Q3, Q7L0J3	Q7L0J3	A8K6Q3	Q7L0J3	SV2A	Synaptic vesicle glycoprotein 2A	1	High	1	1	1	Human	FALSE	0 v 0	NA	NA	0 v 0	NA	NA	0 v 0	NA	NA	0 v 0	NA	NA	NA	NA	NA	NA	NA	NA	NA	NA	NA	NA	NA	NA	NA	NA	NA	NA	NA	NA	NA	NA	NA	NA	NA	NA	NA
H3BRY2, I3L3L5, Q7L3S4	Q7L3S4	I3L3L5	Q7L3S4	ZNF771	Zinc finger protein 771 (Mesenchymal stem cell protein DSC43)	4	Medium	1	1	1	Human	FALSE	0 v 0	NA	NA	0 v 0	NA	NA	0 v 0	NA	NA	0 v 0	NA	NA	NA	NA	NA	NA	NA	NA	NA	NA	NA	NA	NA	NA	NA	NA	NA	NA	NA	NA	NA	NA	NA	NA	NA	NA	NA
E1B6W4, H0YGP9, Q7L4I2, Q9P068	Q7L4I2	Q7L4I2	Q7L4I2	RSRC2	Arginine/serine-rich coiled-coil protein 2	5	High	2	2	2	Human	FALSE	0 v 0	NA	NA	0 v 0	NA	NA	0 v 0	NA	NA	0 v 0	NA	NA	NA	NA	NA	NA	NA	NA	NA	NA	NA	NA	NA	NA	NA	NA	NA	NA	NA	NA	NA	NA	NA	NA	NA	NA	NA
Q7L5N7	Q7L5N7	Q7L5N7	Q7L5N7	LPCAT2	Lysophosphatidylcholine acyltransferase 2 (LPC acyltransferase 2) (LPCAT-2) (LysoPC acyltransferase 2) (EC 2.3.1.23) (1-acylglycerol-3-phosphate O-acyltransferase 11) (1-AGP acyltransferase 11) (1-AGPAT 11) (EC 2.3.1.51) (1-acylglycerophosphocholine O-acyltransferase) (1-alkenylglycerophosphocholine O-acyltransferase) (EC 2.3.1.25) (1-alkylglycerophosphocholine O-acetyltransferase) (EC 2.3.1.67) …	4	High	2	2	2	Human	FALSE	0 v 0	NA	NA	0 v 0	NA	NA	0 v 0	NA	NA	0 v 0	NA	NA	NA	NA	NA	NA	NA	NA	NA	NA	NA	NA	NA	NA	NA	NA	NA	NA	NA	NA	NA	NA	NA	NA	NA	NA	NA
B3KRN7, B3KXS8, B4DJP8, B4DQT1, B4DUB2, B4DVN3, D3DVP1, D3DVP3, D3DVP6, D6RIB6, E7ESC7, Q59H52, Q7L5Y9	Q7L5Y9	Q7L5Y9	Q7L5Y9	MAEA	E3 ubiquitin-protein transferase MAEA (EC 2.3.2.27) (Cell proliferation-inducing gene 5 protein) (Erythroblast macrophage protein) (Human lung cancer oncogene 10 protein) (HLC-10) (Macrophage erythroblast attacher) (P44EMLP)	2	Medium	1	1	1	Human	FALSE	0 v 0	NA	NA	0 v 0	NA	NA	0 v 0	NA	NA	0 v 0	NA	NA	NA	NA	NA	NA	NA	NA	NA	NA	NA	NA	NA	NA	NA	NA	NA	NA	NA	NA	NA	NA	NA	NA	NA	NA	NA
Q7LC44	Q7LC44	Q7LC44	Q7LC44	ARC	Activity-regulated cytoskeleton-associated protein (hArc) (Activity-regulated gene 3.1 protein homolog) (ARC/ARG3.1) (Arg3.1)	4	Medium	2	3	2	Human	FALSE	0 v 0	NA	NA	0 v 0	NA	NA	0 v 0	NA	NA	0 v 0	NA	NA	NA	NA	NA	NA	NA	NA	NA	NA	NA	NA	NA	NA	NA	NA	NA	NA	NA	NA	NA	NA	NA	NA	NA	NA	NA
Q7RTU4	Q7RTU4	Q7RTU4	Q7RTU4	BHLHA9	Class A basic helix-loop-helix protein 9 (bHLHa9) (Class F basic helix-loop-helix factor 42) (bHLHf42)	3	Medium	1	3	1	Human	FALSE	0 v 0	NA	NA	0 v 0	NA	NA	0 v 0	NA	NA	0 v 0	NA	NA	NA	NA	NA	NA	NA	NA	NA	NA	NA	NA	NA	NA	NA	NA	NA	NA	NA	NA	NA	NA	NA	NA	NA	NA	NA
B3KR79, B3KU05, D6RHE5, Q7Z392	Q7Z392	B3KU05	Q7Z392	TRAPPC11	Trafficking protein particle complex subunit 11	4	High	4	7	4	Human	FALSE	0 v 0	NA	NA	0 v 0	NA	NA	0 v 0	NA	NA	0 v 0	NA	NA	NA	NA	NA	NA	NA	NA	NA	NA	NA	NA	NA	NA	NA	NA	NA	NA	NA	NA	NA	NA	NA	NA	NA	NA	NA
A0A024R486, A0A2Q3DP09, A0A804HHZ1, A0A804HI20, A0A804HIH2, A0A804HIU9, A0A804HJ52, A0A804HJ95, A0A804HJI1, A0A804HK42, A0A804HK85, A0A804HL13, H7BZA2, H7BZY2, Q7Z3E5	Q7Z3E5	A0A804HL13	Q7Z3E5	ARMC9	LisH domain-containing protein ARMC9 (Armadillo repeat-containing protein 9) (Melanoma/melanocyte-specific tumor antigen KU-MEL-1) (NS21)	3	High	3	4	3	Human	FALSE	0 v 0	NA	NA	0 v 0	NA	NA	0 v 0	NA	NA	0 v 0	NA	NA	NA	NA	NA	NA	NA	NA	NA	NA	NA	NA	NA	NA	NA	NA	NA	NA	NA	NA	NA	NA	NA	NA	NA	NA	NA
Q7Z3U5	Q7Z3U5	Q7Z3U5	Q7Z3U5	DKFZp686L0869	Isoleucyl-tRNA synthetase (EC 6.1.1.5)	34	High	40	149	1	Human	FALSE	0 v 0	NA	NA	0 v 0	NA	NA	0 v 0	NA	NA	0 v 0	NA	NA	NA	NA	NA	NA	NA	NA	NA	NA	NA	NA	NA	NA	NA	NA	NA	NA	NA	NA	NA	NA	NA	NA	NA	NA	NA
A6NJ38, D6RBJ8, Q7Z5H3	Q7Z5H3	D6RBJ8	Q7Z5H3	ARHGAP22	Rho GTPase-activating protein 22 (Rho-type GTPase-activating protein 22)	2	Medium	1	1	1	Human	FALSE	0 v 0	NA	NA	0 v 0	NA	NA	0 v 0	NA	NA	0 v 0	NA	NA	NA	NA	NA	NA	NA	NA	NA	NA	NA	NA	NA	NA	NA	NA	NA	NA	NA	NA	NA	NA	NA	NA	NA	NA	NA
Q7Z5V0	Q7Z5V0	Q7Z5V0	Q7Z5V0		EPS15 protein	30	High	19	37	1	Human	FALSE	0 v 0	NA	NA	0 v 0	NA	NA	0 v 0	NA	NA	0 v 0	NA	NA	NA	NA	NA	NA	NA	NA	NA	NA	NA	NA	NA	NA	NA	NA	NA	NA	NA	NA	NA	NA	NA	NA	NA	NA	NA
B5MC16, B5MC79, Q7Z624	Q7Z624	Q7Z624	Q7Z624	CAMKMT	Calmodulin-lysine N-methyltransferase (CLNMT) (CaM KMT) (EC 2.1.1.60)	3	Medium	1	2	1	Human	FALSE	0 v 0	NA	NA	0 v 0	NA	NA	0 v 0	NA	NA	0 v 0	NA	NA	NA	NA	NA	NA	NA	NA	NA	NA	NA	NA	NA	NA	NA	NA	NA	NA	NA	NA	NA	NA	NA	NA	NA	NA	NA
Q7Z637, Q8TA96	Q7Z637	Q7Z637	Q7Z637		PTPN18 protein	5	High	1	1	1	Human	FALSE	0 v 0	NA	NA	0 v 0	NA	NA	0 v 0	NA	NA	0 v 0	NA	NA	NA	NA	NA	NA	NA	NA	NA	NA	NA	NA	NA	NA	NA	NA	NA	NA	NA	NA	NA	NA	NA	NA	NA	NA	NA
A0A0A0MTK0, A0A0A0MTP0, F5GWR1, F5GZH9, H0YH48, Q05D28, Q7Z6B0	A0A024RAW6	Q05D28	Q7Z6B0	CCDC91	Coiled-coil domain-containing protein 91 (GGA-binding partner) (p56 accessory protein)	2	Medium	1	1	1	Human	FALSE	0 v 0	NA	NA	0 v 0	NA	NA	0 v 0	NA	NA	0 v 0	NA	NA	NA	NA	NA	NA	NA	NA	NA	NA	NA	NA	NA	NA	NA	NA	NA	NA	NA	NA	NA	NA	NA	NA	NA	NA	NA
Q7Z6J0	Q7Z6J0	Q7Z6J0	Q7Z6J0	SH3RF1	E3 ubiquitin-protein ligase SH3RF1 (EC 2.3.2.27) (Plenty of SH3s) (Protein POSH) (RING finger protein 142) (RING-type E3 ubiquitin transferase SH3RF1) (SH3 domain-containing RING finger protein 1) (SH3 multiple domains protein 2)	2	High	2	2	2	Human	FALSE	0 v 0	NA	NA	0 v 0	NA	NA	0 v 0	NA	NA	0 v 0	NA	NA	NA	NA	NA	NA	NA	NA	NA	NA	NA	NA	NA	NA	NA	NA	NA	NA	NA	NA	NA	NA	NA	NA	NA	NA	NA
Q7Z6V5	Q7Z6V5	Q7Z6V5	Q7Z6V5	ADAT2	tRNA-specific adenosine deaminase 2 (EC 3.5.4.33) (Deaminase domain-containing protein 1) (tRNA-specific adenosine-34 deaminase subunit ADAT2)	19	High	3	4	3	Human	FALSE	0 v 0	NA	NA	0 v 0	NA	NA	0 v 0	NA	NA	0 v 0	NA	NA	NA	NA	NA	NA	NA	NA	NA	NA	NA	NA	NA	NA	NA	NA	NA	NA	NA	NA	NA	NA	NA	NA	NA	NA	NA
B2RP65, Q7Z7A1	Q7Z7A1	Q7Z7A1	Q7Z7A1	CNTRL	Centriolin (Centrosomal protein 1) (Centrosomal protein of 110 kDa) (Cep110)	1	Medium	2	3	1	Human	FALSE	0 v 0	NA	NA	0 v 0	NA	NA	0 v 0	NA	NA	0 v 0	NA	NA	NA	NA	NA	NA	NA	NA	NA	NA	NA	NA	NA	NA	NA	NA	NA	NA	NA	NA	NA	NA	NA	NA	NA	NA	NA
A7MAV4, Q7Z7E8	Q7Z7E8	A7MAV4	Q7Z7E8	UBE2Q1	Ubiquitin-conjugating enzyme E2 Q1 (EC 2.3.2.23) (E2 ubiquitin-conjugating enzyme Q1) (Protein NICE-5) (Ubiquitin carrier protein Q1) (Ubiquitin-protein ligase Q1)	3	High	2	2	2	Human	FALSE	0 v 0	NA	NA	0 v 0	NA	NA	0 v 0	NA	NA	0 v 0	NA	NA	NA	NA	NA	NA	NA	NA	NA	NA	NA	NA	NA	NA	NA	NA	NA	NA	NA	NA	NA	NA	NA	NA	NA	NA	NA
Q7Z7L1	Q7Z7L1	Q7Z7L1	Q7Z7L1	SLFN11	Schlafen family member 11 (EC 3.6.-.-)	1	Medium	1	1	1	Human	FALSE	0 v 0	NA	NA	0 v 0	NA	NA	0 v 0	NA	NA	0 v 0	NA	NA	NA	NA	NA	NA	NA	NA	NA	NA	NA	NA	NA	NA	NA	NA	NA	NA	NA	NA	NA	NA	NA	NA	NA	NA	NA
Q7Z7N9	Q7Z7N9	Q7Z7N9	Q7Z7N9	TMEM179B	Transmembrane protein 179B	7	High	1	1	1	Human	FALSE	0 v 0	NA	NA	0 v 0	NA	NA	0 v 0	NA	NA	0 v 0	NA	NA	NA	NA	NA	NA	NA	NA	NA	NA	NA	NA	NA	NA	NA	NA	NA	NA	NA	NA	NA	NA	NA	NA	NA	NA	NA
B4DW95, K7EL04, K7END4, K7EPD3, Q86SG6	Q86SG6	K7END4	Q86SG6	NEK8	Serine/threonine-protein kinase Nek8 (EC 2.7.11.1) (Never in mitosis A-related kinase 8) (NimA-related protein kinase 8) (Nima-related protein kinase 12a)	1	Medium	1	1	1	Human	FALSE	0 v 0	NA	NA	0 v 0	NA	NA	0 v 0	NA	NA	0 v 0	NA	NA	NA	NA	NA	NA	NA	NA	NA	NA	NA	NA	NA	NA	NA	NA	NA	NA	NA	NA	NA	NA	NA	NA	NA	NA	NA
B0AZV9, Q86SZ2	Q86SZ2	B0AZV9	Q86SZ2	TRAPPC6B	Trafficking protein particle complex subunit 6B (TRAPP complex subunit 6B)	8	High	1	1	1	Human	FALSE	0 v 0	NA	NA	0 v 0	NA	NA	0 v 0	NA	NA	0 v 0	NA	NA	NA	NA	NA	NA	NA	NA	NA	NA	NA	NA	NA	NA	NA	NA	NA	NA	NA	NA	NA	NA	NA	NA	NA	NA	NA
A0A087WX60, Q86TC9	Q86TC9	A0A087WX60	Q86TC9	MYPN	Myopalladin (145 kDa sarcomeric protein)	1	High	2	2	1	Human	FALSE	0 v 0	NA	NA	0 v 0	NA	NA	0 v 0	NA	NA	0 v 0	NA	NA	NA	NA	NA	NA	NA	NA	NA	NA	NA	NA	NA	NA	NA	NA	NA	NA	NA	NA	NA	NA	NA	NA	NA	NA	NA
Q86TE4	Q86TE4	Q86TE4	Q86TE4	LUZP2	Leucine zipper protein 2	2	Medium	1	1	1	Human	FALSE	0 v 0	NA	NA	0 v 0	NA	NA	0 v 0	NA	NA	0 v 0	NA	NA	NA	NA	NA	NA	NA	NA	NA	NA	NA	NA	NA	NA	NA	NA	NA	NA	NA	NA	NA	NA	NA	NA	NA	NA	NA
B3KX99, Q86TJ2	Q86TJ2	B3KX99	Q86TJ2	TADA2B	Transcriptional adapter 2-beta (ADA2-like protein beta) (ADA2-beta)	3	High	1	2	1	Human	FALSE	0 v 0	NA	NA	0 v 0	NA	NA	0 v 0	NA	NA	0 v 0	NA	NA	NA	NA	NA	NA	NA	NA	NA	NA	NA	NA	NA	NA	NA	NA	NA	NA	NA	NA	NA	NA	NA	NA	NA	NA	NA
B3KX82, E9PK19, E9PMA1, E9PN88, H0YCR6, Q86TM6, Q8TEH6	Q86TM6	B3KX82	Q86TM6	SYVN1	E3 ubiquitin-protein ligase synoviolin (EC 2.3.2.27) (RING-type E3 ubiquitin transferase synoviolin) (Synovial apoptosis inhibitor 1)	4	High	3	4	3	Human	FALSE	0 v 0	NA	NA	0 v 0	NA	NA	0 v 0	NA	NA	0 v 0	NA	NA	NA	NA	NA	NA	NA	NA	NA	NA	NA	NA	NA	NA	NA	NA	NA	NA	NA	NA	NA	NA	NA	NA	NA	NA	NA
A0A024R8I8, Q86UD0, Q96GJ3	Q86UD0	Q96GJ3	Q86UD0	SAPCD2	Suppressor APC domain-containing protein 2 (Tumor specificity and mitosis phase-dependent expression protein) (TS/MDEP) (p42.3)	4	High	1	1	1	Human	FALSE	0 v 0	NA	NA	0 v 0	NA	NA	0 v 0	NA	NA	0 v 0	NA	NA	NA	NA	NA	NA	NA	NA	NA	NA	NA	NA	NA	NA	NA	NA	NA	NA	NA	NA	NA	NA	NA	NA	NA	NA	NA
B7ZLI0, G3V1D7, Q86UN3	Q86UN3	G3V1D7	Q86UN3	RTN4RL2	Reticulon-4 receptor-like 2 (Nogo receptor-like 3) (Nogo-66 receptor homolog 1) (Nogo-66 receptor-related protein 2) (NgR2)	5	High	2	2	2	Human	FALSE	0 v 0	NA	NA	0 v 0	NA	NA	0 v 0	NA	NA	0 v 0	NA	NA	NA	NA	NA	NA	NA	NA	NA	NA	NA	NA	NA	NA	NA	NA	NA	NA	NA	NA	NA	NA	NA	NA	NA	NA	NA
Q86UY8	Q86UY8	Q86UY8	Q86UY8	NT5DC3	5'-nucleotidase domain-containing protein 3 (EC 3.1.3.-) (GRP94-neighboring nucleotidase)	1	Medium	1	1	1	Human	FALSE	0 v 0	NA	NA	0 v 0	NA	NA	0 v 0	NA	NA	0 v 0	NA	NA	NA	NA	NA	NA	NA	NA	NA	NA	NA	NA	NA	NA	NA	NA	NA	NA	NA	NA	NA	NA	NA	NA	NA	NA	NA
B3KRV8, Q86V15	Q86V15	Q86V15	Q86V15	CASZ1	Zinc finger protein castor homolog 1 (Castor-related protein) (Putative survival-related protein) (Zinc finger protein 693)	0	Medium	1	2	1	Human	FALSE	0 v 0	NA	NA	0 v 0	NA	NA	0 v 0	NA	NA	0 v 0	NA	NA	NA	NA	NA	NA	NA	NA	NA	NA	NA	NA	NA	NA	NA	NA	NA	NA	NA	NA	NA	NA	NA	NA	NA	NA	NA
Q86V35	Q86V35	Q86V35	Q86V35	CABP7	Calcium-binding protein 7 (CaBP7) (Calneuron II) (Calneuron-2)	3	Medium	1	1	1	Human	FALSE	0 v 0	NA	NA	0 v 0	NA	NA	0 v 0	NA	NA	0 v 0	NA	NA	NA	NA	NA	NA	NA	NA	NA	NA	NA	NA	NA	NA	NA	NA	NA	NA	NA	NA	NA	NA	NA	NA	NA	NA	NA
Q86V59	Q86V59	Q86V59	Q86V59	PNMA8A	Paraneoplastic antigen-like protein 8A (PNMA-like protein 1)	8	High	2	4	2	Human	FALSE	0 v 0	NA	NA	0 v 0	NA	NA	0 v 0	NA	NA	0 v 0	NA	NA	NA	NA	NA	NA	NA	NA	NA	NA	NA	NA	NA	NA	NA	NA	NA	NA	NA	NA	NA	NA	NA	NA	NA	NA	NA
Q86V85	Q86V85	Q86V85	Q86V85	GPR180	Integral membrane protein GPR180 (Intimal thickness-related receptor)	3	High	1	1	1	Human	FALSE	0 v 0	NA	NA	0 v 0	NA	NA	0 v 0	NA	NA	0 v 0	NA	NA	NA	NA	NA	NA	NA	NA	NA	NA	NA	NA	NA	NA	NA	NA	NA	NA	NA	NA	NA	NA	NA	NA	NA	NA	NA
H3BTH9, Q86VI1	A0A024R6U6	H3BTH9	Q86VI1	EXOC3L1	Exocyst complex component 3-like protein (Protein Jiangli)	1	Medium	1	1	1	Human	FALSE	0 v 0	NA	NA	0 v 0	NA	NA	0 v 0	NA	NA	0 v 0	NA	NA	NA	NA	NA	NA	NA	NA	NA	NA	NA	NA	NA	NA	NA	NA	NA	NA	NA	NA	NA	NA	NA	NA	NA	NA	NA
B3KX55, H7C0B2, Q86VQ1	Q86VQ1	Q86VQ1	Q86VQ1	GLCCI1	Glucocorticoid-induced transcript 1 protein	6	High	2	2	2	Human	FALSE	0 v 0	NA	NA	0 v 0	NA	NA	0 v 0	NA	NA	0 v 0	NA	NA	NA	NA	NA	NA	NA	NA	NA	NA	NA	NA	NA	NA	NA	NA	NA	NA	NA	NA	NA	NA	NA	NA	NA	NA	NA
H0YBI6, H0YBQ0, Q86VQ6	Q86VQ6	H0YBI6	Q86VQ6	TXNRD3	Thioredoxin reductase 3 (EC 1.8.1.9) (Thioredoxin and glutathione reductase) (Thioredoxin reductase TR2)	1	Medium	1	1	1	Human	FALSE	0 v 0	NA	NA	0 v 0	NA	NA	0 v 0	NA	NA	0 v 0	NA	NA	NA	NA	NA	NA	NA	NA	NA	NA	NA	NA	NA	NA	NA	NA	NA	NA	NA	NA	NA	NA	NA	NA	NA	NA	NA
K7EJ34, K7ELM8, K7EMF4, K7ENF4, K7ENZ6, Q86VR2	Q86VR2	K7ENZ6	Q86VR2	RETREG3	Reticulophagy regulator 3	2	Medium	1	2	1	Human	FALSE	0 v 0	NA	NA	0 v 0	NA	NA	0 v 0	NA	NA	0 v 0	NA	NA	NA	NA	NA	NA	NA	NA	NA	NA	NA	NA	NA	NA	NA	NA	NA	NA	NA	NA	NA	NA	NA	NA	NA	NA	NA
A0A024RBA8, A0A2X0SYW9, E9PIH7, Q86VW2	Q86VW2	Q86VW2	Q86VW2	ARHGEF25	Rho guanine nucleotide exchange factor 25 (Guanine nucleotide exchange factor GEFT) (Rac/Cdc42/Rho exchange factor GEFT) (RhoA/Rac/Cdc42 guanine nucleotide exchange factor GEFT) (p63RhoGEF)	3	High	1	1	1	Human	FALSE	0 v 0	NA	NA	0 v 0	NA	NA	0 v 0	NA	NA	0 v 0	NA	NA	NA	NA	NA	NA	NA	NA	NA	NA	NA	NA	NA	NA	NA	NA	NA	NA	NA	NA	NA	NA	NA	NA	NA	NA	NA
A0A024RB02, H0YFE4, Q86W92	Q86W92	Q86W92	Q86W92	PPFIBP1	Liprin-beta-1 (Protein tyrosine phosphatase receptor type f polypeptide-interacting protein-binding protein 1) (PTPRF-interacting protein-binding protein 1) (hSGT2)	5	High	4	4	2	Human	FALSE	0 v 0	NA	NA	0 v 0	NA	NA	0 v 0	NA	NA	0 v 0	NA	NA	NA	NA	NA	NA	NA	NA	NA	NA	NA	NA	NA	NA	NA	NA	NA	NA	NA	NA	NA	NA	NA	NA	NA	NA	NA
I3L250, Q86WA9	Q86WA9	Q86WA9	Q86WA9	SLC26A11	Sodium-independent sulfate anion transporter (Solute carrier family 26 member 11)	4	High	1	1	1	Human	FALSE	0 v 0	NA	NA	0 v 0	NA	NA	0 v 0	NA	NA	0 v 0	NA	NA	NA	NA	NA	NA	NA	NA	NA	NA	NA	NA	NA	NA	NA	NA	NA	NA	NA	NA	NA	NA	NA	NA	NA	NA	NA
Q86WC4	Q86WC4	Q86WC4	Q86WC4	OSTM1	Osteopetrosis-associated transmembrane protein 1 (Chloride channel 7 beta subunit)	4	High	1	1	1	Human	FALSE	0 v 0	NA	NA	0 v 0	NA	NA	0 v 0	NA	NA	0 v 0	NA	NA	NA	NA	NA	NA	NA	NA	NA	NA	NA	NA	NA	NA	NA	NA	NA	NA	NA	NA	NA	NA	NA	NA	NA	NA	NA
A0A6Q8PH13, A0A6Q8PH87, A0A6Q8PHP8, H0YD05, Q86WG5	Q86WG5	A0A6Q8PHP8	Q86WG5	SBF2	Myotubularin-related protein 13 (Inactive phosphatidylinositol 3-phosphatase 13) (SET-binding factor 2)	1	High	2	2	1	Human	FALSE	0 v 0	NA	NA	0 v 0	NA	NA	0 v 0	NA	NA	0 v 0	NA	NA	NA	NA	NA	NA	NA	NA	NA	NA	NA	NA	NA	NA	NA	NA	NA	NA	NA	NA	NA	NA	NA	NA	NA	NA	NA
Q6PK69, Q7Z5U5, Q86WR0	Q86WR0	Q7Z5U5	Q86WR0	CCDC25	Coiled-coil domain-containing protein 25	11	High	2	3	2	Human	FALSE	0 v 0	NA	NA	0 v 0	NA	NA	0 v 0	NA	NA	0 v 0	NA	NA	NA	NA	NA	NA	NA	NA	NA	NA	NA	NA	NA	NA	NA	NA	NA	NA	NA	NA	NA	NA	NA	NA	NA	NA	NA
B4E2E8, G1UI28, Q86X10	Q86X10	G1UI28	Q86X10	RALGAPB	Ral GTPase-activating protein subunit beta (p170)	2	High	1	1	1	Human	FALSE	0 v 0	NA	NA	0 v 0	NA	NA	0 v 0	NA	NA	0 v 0	NA	NA	NA	NA	NA	NA	NA	NA	NA	NA	NA	NA	NA	NA	NA	NA	NA	NA	NA	NA	NA	NA	NA	NA	NA	NA	NA
Q5JS36, Q86XN7	Q86XN7	Q86XN7	Q86XN7	PROSER1	Proline and serine-rich protein 1	2	High	2	4	2	Human	FALSE	0 v 0	NA	NA	0 v 0	NA	NA	0 v 0	NA	NA	0 v 0	NA	NA	NA	NA	NA	NA	NA	NA	NA	NA	NA	NA	NA	NA	NA	NA	NA	NA	NA	NA	NA	NA	NA	NA	NA	NA	NA
Q86XP0	Q86XP0	Q86XP0	Q86XP0	PLA2G4D	Cytosolic phospholipase A2 delta (cPLA2-delta) (EC 3.1.1.4) (Phospholipase A2 group IVD)	4	Medium	2	4	1	Human	FALSE	0 v 0	NA	NA	0 v 0	NA	NA	0 v 0	NA	NA	0 v 0	NA	NA	NA	NA	NA	NA	NA	NA	NA	NA	NA	NA	NA	NA	NA	NA	NA	NA	NA	NA	NA	NA	NA	NA	NA	NA	NA
F8VS10, Q86XZ4	Q86XZ4	Q86XZ4	Q86XZ4	SPATS2	Spermatogenesis-associated serine-rich protein 2 (Serine-rich spermatocytes and round spermatid 59 kDa protein) (p59scr)	5	High	2	3	2	Human	FALSE	0 v 0	NA	NA	0 v 0	NA	NA	0 v 0	NA	NA	0 v 0	NA	NA	NA	NA	NA	NA	NA	NA	NA	NA	NA	NA	NA	NA	NA	NA	NA	NA	NA	NA	NA	NA	NA	NA	NA	NA	NA
A0A386NC04, A0A386NC12, A0A386NDA4, A0A386NFW8, A0A386NG36, B4DR89, H3BN63, Q86YC2	Q86YC2	Q86YC2	Q86YC2	PALB2	Partner and localizer of BRCA2	1	Medium	1	1	1	Human	FALSE	0 v 0	NA	NA	0 v 0	NA	NA	0 v 0	NA	NA	0 v 0	NA	NA	NA	NA	NA	NA	NA	NA	NA	NA	NA	NA	NA	NA	NA	NA	NA	NA	NA	NA	NA	NA	NA	NA	NA	NA	NA
Q53F18, Q5U5K4, Q86YM6, Q86YM7	Q86YM7	Q86YM7	Q86YM7	HOMER1	Homer protein homolog 1 (Homer-1)	3	Medium	1	1	1	Human	FALSE	0 v 0	NA	NA	0 v 0	NA	NA	0 v 0	NA	NA	0 v 0	NA	NA	NA	NA	NA	NA	NA	NA	NA	NA	NA	NA	NA	NA	NA	NA	NA	NA	NA	NA	NA	NA	NA	NA	NA	NA	NA
B7Z3U5, Q8IU60	Q8IU60	Q8IU60	Q8IU60	DCP2	m7GpppN-mRNA hydrolase (EC 3.6.1.62) (Nucleoside diphosphate-linked moiety X motif 20) (Nudix motif 20) (mRNA-decapping enzyme 2) (hDpc)	8	High	3	3	3	Human	FALSE	0 v 0	NA	NA	0 v 0	NA	NA	0 v 0	NA	NA	0 v 0	NA	NA	NA	NA	NA	NA	NA	NA	NA	NA	NA	NA	NA	NA	NA	NA	NA	NA	NA	NA	NA	NA	NA	NA	NA	NA	NA
A2RUA4, Q8IUE6	Q8IUE6	Q8IUE6	Q8IUE6	H2AC21	Histone H2A type 2-B (H2A-clustered histone 21)	48	High	7	62	2	Human	FALSE	0 v 0	NA	NA	0 v 0	NA	NA	0 v 0	NA	NA	0 v 0	NA	NA	NA	NA	NA	NA	NA	NA	NA	NA	NA	NA	NA	NA	NA	NA	NA	NA	NA	NA	NA	NA	NA	NA	NA	NA	NA
A0A087WTC0, A0A087WWG3, A0A087WYD2, A0A087WZQ3, A0A087X140, A0A087X1C0, A0A0A0MRU4, A0A0A6YYH9, A0A0B4J1T6, A0A0B4J2E3, A0A0B4J2F1, A8K970, B4DDF6, B7Z4F3, B7Z8M0, C9J3G2, E7EUZ7, F2Z2T4, F8WEG4, F8WEU0, H0Y5V3, Q4V339, Q5JTY2, Q5JTY5, Q5RIA9, Q5RIB0, Q5RIB5, Q6NVZ8, Q8IUF1, Q9BRT8, Q9H2J8	Q8IUF1	Q8IUF1	Q8IUF1	CBWD2	COBW domain-containing protein 2 (Cobalamin synthase W domain-containing protein 2)	8	High	2	2	2	Human	FALSE	0 v 0	NA	NA	0 v 0	NA	NA	0 v 0	NA	NA	0 v 0	NA	NA	NA	NA	NA	NA	NA	NA	NA	NA	NA	NA	NA	NA	NA	NA	NA	NA	NA	NA	NA	NA	NA	NA	NA	NA	NA
B3KM88, B3KN56, Q8IV38	A0A024R9Z6	A0A024R9Z6	Q8IV38	ANKMY2	Ankyrin repeat and MYND domain-containing protein 2	3	Medium	1	1	1	Human	FALSE	0 v 0	NA	NA	0 v 0	NA	NA	0 v 0	NA	NA	0 v 0	NA	NA	NA	NA	NA	NA	NA	NA	NA	NA	NA	NA	NA	NA	NA	NA	NA	NA	NA	NA	NA	NA	NA	NA	NA	NA	NA
H0YK98, Q8IV50	Q8IV50	Q8IV50	Q8IV50	LYSMD2	LysM and putative peptidoglycan-binding domain-containing protein 2	17	High	4	8	3	Human	FALSE	0 v 0	NA	NA	0 v 0	NA	NA	0 v 0	NA	NA	0 v 0	NA	NA	NA	NA	NA	NA	NA	NA	NA	NA	NA	NA	NA	NA	NA	NA	NA	NA	NA	NA	NA	NA	NA	NA	NA	NA	NA
Q8IVF2	Q8IVF2	Q8IVF2	Q8IVF2	AHNAK2	Protein AHNAK2	3	High	2	2	2	Human	FALSE	0 v 0	NA	NA	0 v 0	NA	NA	0 v 0	NA	NA	0 v 0	NA	NA	NA	NA	NA	NA	NA	NA	NA	NA	NA	NA	NA	NA	NA	NA	NA	NA	NA	NA	NA	NA	NA	NA	NA	NA	NA
B4E3M1, Q8IVG5	Q8IVG5	Q8IVG5	Q8IVG5	SAMD9L	Sterile alpha motif domain-containing protein 9-like (SAM domain-containing protein 9-like)	1	High	2	3	1	Human	FALSE	0 v 0	NA	NA	0 v 0	NA	NA	0 v 0	NA	NA	0 v 0	NA	NA	NA	NA	NA	NA	NA	NA	NA	NA	NA	NA	NA	NA	NA	NA	NA	NA	NA	NA	NA	NA	NA	NA	NA	NA	NA
A8K602, B3KMM5, B4DSS3, F5H5A3, Q53RV1, Q8IVH8	Q8IVH8	A8K602	Q8IVH8	MAP4K3	Mitogen-activated protein kinase kinase kinase kinase 3 (EC 2.7.11.1) (Germinal center kinase-related protein kinase) (GLK) (MAPK/ERK kinase kinase kinase 3) (MEK kinase kinase 3) (MEKKK 3)	3	High	2	2	2	Human	FALSE	0 v 0	NA	NA	0 v 0	NA	NA	0 v 0	NA	NA	0 v 0	NA	NA	NA	NA	NA	NA	NA	NA	NA	NA	NA	NA	NA	NA	NA	NA	NA	NA	NA	NA	NA	NA	NA	NA	NA	NA	NA
Q8IVJ6, Q8IVJ7	Q8IVJ7	Q8IVJ7	Q8IVJ7	APRG1	AP20 region protein (HCG2038659, isoform CRA_d)	5	High	1	3	1	Human	FALSE	0 v 0	NA	NA	0 v 0	NA	NA	0 v 0	NA	NA	0 v 0	NA	NA	NA	NA	NA	NA	NA	NA	NA	NA	NA	NA	NA	NA	NA	NA	NA	NA	NA	NA	NA	NA	NA	NA	NA	NA	NA
Q8IW92	A0A024R3N9	A0A024R3N9	Q8IW92	GLB1L2	Beta-galactosidase-1-like protein 2 (EC 3.2.1.-)	2	High	1	1	1	Human	FALSE	0 v 0	NA	NA	0 v 0	NA	NA	0 v 0	NA	NA	0 v 0	NA	NA	NA	NA	NA	NA	NA	NA	NA	NA	NA	NA	NA	NA	NA	NA	NA	NA	NA	NA	NA	NA	NA	NA	NA	NA	NA
B0QYH3, B7Z820, Q8IWD4	Q8IWD4	Q8IWD4	Q8IWD4	CCDC117	Coiled-coil domain-containing protein 117	10	High	3	5	3	Human	FALSE	0 v 0	NA	NA	0 v 0	NA	NA	0 v 0	NA	NA	0 v 0	NA	NA	NA	NA	NA	NA	NA	NA	NA	NA	NA	NA	NA	NA	NA	NA	NA	NA	NA	NA	NA	NA	NA	NA	NA	NA	NA
Q8IWE4	Q8IWE4	Q8IWE4	Q8IWE4	DCUN1D3	DCN1-like protein 3 (DCNL3) (DCUN1 domain-containing protein 3) (Defective in cullin neddylation protein 1-like protein 3) (Squamous cell carcinoma-related oncogene 3)	12	High	4	8	4	Human	FALSE	0 v 0	NA	NA	0 v 0	NA	NA	0 v 0	NA	NA	0 v 0	NA	NA	NA	NA	NA	NA	NA	NA	NA	NA	NA	NA	NA	NA	NA	NA	NA	NA	NA	NA	NA	NA	NA	NA	NA	NA	NA
A0A2R8Y575, Q8IWE5	Q8IWE5	Q8IWE5	Q8IWE5	PLEKHM2	Pleckstrin homology domain-containing family M member 2 (PH domain-containing family M member 2) (Salmonella-induced filaments A and kinesin-interacting protein) (SifA and kinesin-interacting protein)	1	High	1	1	1	Human	FALSE	0 v 0	NA	NA	0 v 0	NA	NA	0 v 0	NA	NA	0 v 0	NA	NA	NA	NA	NA	NA	NA	NA	NA	NA	NA	NA	NA	NA	NA	NA	NA	NA	NA	NA	NA	NA	NA	NA	NA	NA	NA
A8K1C7, Q8IWT6, Q96SW8	A0A024R892	Q96SW8	Q8IWT6	LRRC8A	Volume-regulated anion channel subunit LRRC8A (Leucine-rich repeat-containing protein 8A) (HsLRRC8A) (Swelling protein 1)	1	Medium	1	1	1	Human	FALSE	0 v 0	NA	NA	0 v 0	NA	NA	0 v 0	NA	NA	0 v 0	NA	NA	NA	NA	NA	NA	NA	NA	NA	NA	NA	NA	NA	NA	NA	NA	NA	NA	NA	NA	NA	NA	NA	NA	NA	NA	NA
Q8IWY9	Q8IWY9	Q8IWY9	Q8IWY9	CDAN1	Codanin-1	1	Medium	1	2	1	Human	FALSE	0 v 0	NA	NA	0 v 0	NA	NA	0 v 0	NA	NA	0 v 0	NA	NA	NA	NA	NA	NA	NA	NA	NA	NA	NA	NA	NA	NA	NA	NA	NA	NA	NA	NA	NA	NA	NA	NA	NA	NA	NA
Q8IXQ3	Q8IXQ3	Q8IXQ3	Q8IXQ3	C9orf40	Uncharacterized protein C9orf40	21	Medium	2	2	2	Human	FALSE	0 v 0	NA	NA	0 v 0	NA	NA	0 v 0	NA	NA	0 v 0	NA	NA	NA	NA	NA	NA	NA	NA	NA	NA	NA	NA	NA	NA	NA	NA	NA	NA	NA	NA	NA	NA	NA	NA	NA	NA	NA
A0A804HIT6, B3KUG1, Q8IXS8	Q8IXS8	Q8IXS8	Q8IXS8	FAM126B	Protein FAM126B	2	High	1	1	1	Human	FALSE	0 v 0	NA	NA	0 v 0	NA	NA	0 v 0	NA	NA	0 v 0	NA	NA	NA	NA	NA	NA	NA	NA	NA	NA	NA	NA	NA	NA	NA	NA	NA	NA	NA	NA	NA	NA	NA	NA	NA	NA	NA
B9ZVT1, Q8IXT5	Q8IXT5	B9ZVT1	Q8IXT5	RBM12B	RNA-binding protein 12B (RNA-binding motif protein 12B)	7	High	7	11	7	Human	FALSE	0 v 0	NA	NA	0 v 0	NA	NA	0 v 0	NA	NA	0 v 0	NA	NA	NA	NA	NA	NA	NA	NA	NA	NA	NA	NA	NA	NA	NA	NA	NA	NA	NA	NA	NA	NA	NA	NA	NA	NA	NA
A0A087X0Q6, A8K350, Q4G0T0, Q8IXZ3	Q8IXZ3	A8K350	Q8IXZ3	SP8	Transcription factor Sp8 (Specificity protein 8)	6	High	3	3	1	Human	FALSE	0 v 0	NA	NA	0 v 0	NA	NA	0 v 0	NA	NA	0 v 0	NA	NA	NA	NA	NA	NA	NA	NA	NA	NA	NA	NA	NA	NA	NA	NA	NA	NA	NA	NA	NA	NA	NA	NA	NA	NA	NA
A0A384DVU0, Q8IY17	Q8IY17	A0A384DVU0	Q8IY17	PNPLA6	Patatin-like phospholipase domain-containing protein 6 (EC 3.1.1.5) (Neuropathy target esterase)	1	High	1	2	1	Human	FALSE	0 v 0	NA	NA	0 v 0	NA	NA	0 v 0	NA	NA	0 v 0	NA	NA	NA	NA	NA	NA	NA	NA	NA	NA	NA	NA	NA	NA	NA	NA	NA	NA	NA	NA	NA	NA	NA	NA	NA	NA	NA
Q8IY95	Q8IY95	Q8IY95	Q8IY95	TMEM192	Transmembrane protein 192	10	High	2	3	2	Human	FALSE	0 v 0	NA	NA	0 v 0	NA	NA	0 v 0	NA	NA	0 v 0	NA	NA	NA	NA	NA	NA	NA	NA	NA	NA	NA	NA	NA	NA	NA	NA	NA	NA	NA	NA	NA	NA	NA	NA	NA	NA	NA
B7Z611, Q8IYB8	Q8IYB8	B7Z611	Q8IYB8	SUPV3L1	ATP-dependent RNA helicase SUPV3L1, mitochondrial (EC 3.6.4.13) (Suppressor of var1 3-like protein 1) (SUV3-like protein 1)	2	Medium	1	1	1	Human	FALSE	0 v 0	NA	NA	0 v 0	NA	NA	0 v 0	NA	NA	0 v 0	NA	NA	NA	NA	NA	NA	NA	NA	NA	NA	NA	NA	NA	NA	NA	NA	NA	NA	NA	NA	NA	NA	NA	NA	NA	NA	NA
H0YDS2, Q8IYL2	Q8IYL2	Q8IYL2	Q8IYL2	TRMT44	Probable tRNA (uracil-O(2)-)-methyltransferase (EC 2.1.1.211) (Methyltransferase-like protein 19)	8	High	4	4	4	Human	FALSE	0 v 0	NA	NA	0 v 0	NA	NA	0 v 0	NA	NA	0 v 0	NA	NA	NA	NA	NA	NA	NA	NA	NA	NA	NA	NA	NA	NA	NA	NA	NA	NA	NA	NA	NA	NA	NA	NA	NA	NA	NA
I3L428, Q8IYR2	Q8IYR2	I3L428	Q8IYR2	SMYD4	SET and MYND domain-containing protein 4 (EC 2.1.1.-)	2	Medium	1	1	1	Human	FALSE	0 v 0	NA	NA	0 v 0	NA	NA	0 v 0	NA	NA	0 v 0	NA	NA	NA	NA	NA	NA	NA	NA	NA	NA	NA	NA	NA	NA	NA	NA	NA	NA	NA	NA	NA	NA	NA	NA	NA	NA	NA
Q8IYT4	Q8IYT4	Q8IYT4	Q8IYT4	KATNAL2	Katanin p60 ATPase-containing subunit A-like 2 (Katanin p60 subunit A-like 2) (EC 5.6.1.1) (p60 katanin-like 2)	7	High	2	2	1	Human	FALSE	0 v 0	NA	NA	0 v 0	NA	NA	0 v 0	NA	NA	0 v 0	NA	NA	NA	NA	NA	NA	NA	NA	NA	NA	NA	NA	NA	NA	NA	NA	NA	NA	NA	NA	NA	NA	NA	NA	NA	NA	NA
A0A0A0MTD5, Q8IYU8	Q8IYU8	Q8IYU8	Q8IYU8	MICU2	Calcium uptake protein 2, mitochondrial (EF-hand domain-containing family member A1)	3	High	1	1	1	Human	FALSE	0 v 0	NA	NA	0 v 0	NA	NA	0 v 0	NA	NA	0 v 0	NA	NA	NA	NA	NA	NA	NA	NA	NA	NA	NA	NA	NA	NA	NA	NA	NA	NA	NA	NA	NA	NA	NA	NA	NA	NA	NA
B4DYP5, Q8IZ07	Q8IZ07	B4DYP5	Q8IZ07	ANKRD13A	Ankyrin repeat domain-containing protein 13A (Protein KE03)	2	Medium	1	1	1	Human	FALSE	0 v 0	NA	NA	0 v 0	NA	NA	0 v 0	NA	NA	0 v 0	NA	NA	NA	NA	NA	NA	NA	NA	NA	NA	NA	NA	NA	NA	NA	NA	NA	NA	NA	NA	NA	NA	NA	NA	NA	NA	NA
Q8IZE3, X6RHX1	Q8IZE3	X6RHX1	Q8IZE3	SCYL3	Protein-associating with the carboxyl-terminal domain of ezrin (Ezrin-binding protein PACE-1) (SCY1-like protein 3)	3	Medium	1	1	1	Human	FALSE	0 v 0	NA	NA	0 v 0	NA	NA	0 v 0	NA	NA	0 v 0	NA	NA	NA	NA	NA	NA	NA	NA	NA	NA	NA	NA	NA	NA	NA	NA	NA	NA	NA	NA	NA	NA	NA	NA	NA	NA	NA
E5RK48, Q8IZV5	A0A024R7X6	A0A024R7X6	Q8IZV5	RDH10	Retinol dehydrogenase 10 (EC 1.1.1.300) (Short chain dehydrogenase/reductase family 16C member 4)	3	Medium	1	1	1	Human	FALSE	0 v 0	NA	NA	0 v 0	NA	NA	0 v 0	NA	NA	0 v 0	NA	NA	NA	NA	NA	NA	NA	NA	NA	NA	NA	NA	NA	NA	NA	NA	NA	NA	NA	NA	NA	NA	NA	NA	NA	NA	NA
B4DEU5, I3L106, I3L171, I3L1X0, I3L3J1, Q8N0W3	Q8N0W3	I3L1X0	Q8N0W3	FCSK	L-fucose kinase (Fucokinase) (EC 2.7.1.52)	2	High	1	1	1	Human	FALSE	0 v 0	NA	NA	0 v 0	NA	NA	0 v 0	NA	NA	0 v 0	NA	NA	NA	NA	NA	NA	NA	NA	NA	NA	NA	NA	NA	NA	NA	NA	NA	NA	NA	NA	NA	NA	NA	NA	NA	NA	NA
Q8N0Z8	Q8N0Z8	Q8N0Z8	Q8N0Z8	PUSL1	tRNA pseudouridine synthase-like 1 (EC 5.4.99.-) (tRNA pseudouridylate synthase-like 1) (tRNA-uridine isomerase-like 1)	5	High	1	1	1	Human	FALSE	0 v 0	NA	NA	0 v 0	NA	NA	0 v 0	NA	NA	0 v 0	NA	NA	NA	NA	NA	NA	NA	NA	NA	NA	NA	NA	NA	NA	NA	NA	NA	NA	NA	NA	NA	NA	NA	NA	NA	NA	NA
Q8N108	Q8N108	Q8N108	Q8N108	MIER1	Mesoderm induction early response protein 1 (Early response 1) (Er1) (Mi-er1) (hMi-er1)	3	Medium	2	2	2	Human	FALSE	0 v 0	NA	NA	0 v 0	NA	NA	0 v 0	NA	NA	0 v 0	NA	NA	NA	NA	NA	NA	NA	NA	NA	NA	NA	NA	NA	NA	NA	NA	NA	NA	NA	NA	NA	NA	NA	NA	NA	NA	NA
A0A087WV02, A0A087WVP9, A8KAN8, B4DM57, B4DRP8, P17039, Q59G30, Q8N141, Q8TAF7, Q9HCL3, Q9Y2G7	Q8N141	Q8N141	Q8N141	ZFP82	Zinc finger protein 82 homolog (Zfp-82) (Zinc finger protein 545)	5	High	2	2	2	Human	FALSE	0 v 0	NA	NA	0 v 0	NA	NA	0 v 0	NA	NA	0 v 0	NA	NA	NA	NA	NA	NA	NA	NA	NA	NA	NA	NA	NA	NA	NA	NA	NA	NA	NA	NA	NA	NA	NA	NA	NA	NA	NA
A0A024R1C4, B2R956, B3KS76, B4DPY9, B4E0D0, F8WEL6, P51814, Q13360, Q59FE0, Q8N184, Q9UC07	Q8N184	F8WEL6	Q8N184	ZNF567	Zinc finger protein 567	9	High	3	3	1	Human	FALSE	0 v 0	NA	NA	0 v 0	NA	NA	0 v 0	NA	NA	0 v 0	NA	NA	NA	NA	NA	NA	NA	NA	NA	NA	NA	NA	NA	NA	NA	NA	NA	NA	NA	NA	NA	NA	NA	NA	NA	NA	NA
B4DUE4, Q8N1F8	Q8N1F8	Q8N1F8	Q8N1F8	STK11IP	Serine/threonine-protein kinase 11-interacting protein (LKB1-interacting protein 1)	3	High	2	2	2	Human	FALSE	0 v 0	NA	NA	0 v 0	NA	NA	0 v 0	NA	NA	0 v 0	NA	NA	NA	NA	NA	NA	NA	NA	NA	NA	NA	NA	NA	NA	NA	NA	NA	NA	NA	NA	NA	NA	NA	NA	NA	NA	NA
A4D212, A4D213, Q8N201	Q8N201	Q8N201	Q8N201	INTS1	Integrator complex subunit 1 (Int1)	2	Medium	3	3	3	Human	FALSE	0 v 0	NA	NA	0 v 0	NA	NA	0 v 0	NA	NA	0 v 0	NA	NA	NA	NA	NA	NA	NA	NA	NA	NA	NA	NA	NA	NA	NA	NA	NA	NA	NA	NA	NA	NA	NA	NA	NA	NA	NA
A0A669KAW8, A0A669KBC5, Q8N2C7	Q8N2C7	Q8N2C7	Q8N2C7	UNC80	Protein unc-80 homolog	0	Medium	1	1	1	Human	FALSE	0 v 0	NA	NA	0 v 0	NA	NA	0 v 0	NA	NA	0 v 0	NA	NA	NA	NA	NA	NA	NA	NA	NA	NA	NA	NA	NA	NA	NA	NA	NA	NA	NA	NA	NA	NA	NA	NA	NA	NA	NA
A0A5F9ZGT4, A0A5F9ZGW7, A0A5F9ZGZ9, A0A5F9ZH28, A0A5F9ZH49, A0A5F9ZH71, A0A5F9ZHF0, A0A5F9ZHG5, A0A5F9ZHH2, A0A5F9ZHM3, A0A5F9ZHQ0, A0A5F9ZHQ8, I3L1V0, I3L206, I3L294, Q8N2K0	Q8N2K0	A0A5F9ZHQ8	Q8N2K0	ABHD12	Lysophosphatidylserine lipase ABHD12 (EC 3.1.-.-) (2-arachidonoylglycerol hydrolase ABHD12) (Abhydrolase domain-containing protein 12) (hABHD12) (Monoacylglycerol lipase ABHD12) (EC 3.1.1.23) (Oxidized phosphatidylserine lipase ABHD12) (EC 3.1.-.-)	9	High	3	4	3	Human	FALSE	0 v 0	NA	NA	0 v 0	NA	NA	0 v 0	NA	NA	0 v 0	NA	NA	NA	NA	NA	NA	NA	NA	NA	NA	NA	NA	NA	NA	NA	NA	NA	NA	NA	NA	NA	NA	NA	NA	NA	NA	NA
Q8N2Z6	Q8N2Z6	Q8N2Z6	Q8N2Z6	CCDC146	CCDC146 protein	3	Medium	2	2	2	Human	FALSE	0 v 0	NA	NA	0 v 0	NA	NA	0 v 0	NA	NA	0 v 0	NA	NA	NA	NA	NA	NA	NA	NA	NA	NA	NA	NA	NA	NA	NA	NA	NA	NA	NA	NA	NA	NA	NA	NA	NA	NA	NA
C9JZ87, F2Z3N7, Q8N353, Q9NUM4	Q8N353	Q8N353	Q8N353	TMEM106B	TMEM106B protein (Fragment)	11	High	3	3	3	Human	FALSE	0 v 0	NA	NA	0 v 0	NA	NA	0 v 0	NA	NA	0 v 0	NA	NA	NA	NA	NA	NA	NA	NA	NA	NA	NA	NA	NA	NA	NA	NA	NA	NA	NA	NA	NA	NA	NA	NA	NA	NA	NA
Q05DN1, Q8N3Z6, X6R4A7	Q8N3Z6	Q8N3Z6	Q8N3Z6	ZCCHC7	Zinc finger CCHC domain-containing protein 7 (TRAMP-like complex RNA-binding factor ZCCHC7)	3	High	1	1	1	Human	FALSE	0 v 0	NA	NA	0 v 0	NA	NA	0 v 0	NA	NA	0 v 0	NA	NA	NA	NA	NA	NA	NA	NA	NA	NA	NA	NA	NA	NA	NA	NA	NA	NA	NA	NA	NA	NA	NA	NA	NA	NA	NA
A0A669KBE5, A0A669KBI5, A0A6F7YPF6, C9J066, E9PN67, H7C162, H9KV85, Q5XUU0, Q8N4C6	Q8N4C6	A0A6F7YPF6	Q8N4C6	NIN	Ninein (hNinein) (Glycogen synthase kinase 3 beta-interacting protein) (GSK3B-interacting protein)	3	High	5	5	4	Human	FALSE	0 v 0	NA	NA	0 v 0	NA	NA	0 v 0	NA	NA	0 v 0	NA	NA	NA	NA	NA	NA	NA	NA	NA	NA	NA	NA	NA	NA	NA	NA	NA	NA	NA	NA	NA	NA	NA	NA	NA	NA	NA
Q8N4T8	Q8N4T8	Q8N4T8	Q8N4T8	CBR4	3-oxoacyl-[acyl-carrier-protein] reductase (EC 1.1.1.100) (3-ketoacyl-[acyl-carrier-protein] reductase beta subunit) (KAR beta subunit) (Carbonyl reductase family member 4) (CBR4) (Quinone reductase CBR4) (EC 1.6.5.10) (Short chain dehydrogenase/reductase family 45C member 1)	6	High	1	1	1	Human	FALSE	0 v 0	NA	NA	0 v 0	NA	NA	0 v 0	NA	NA	0 v 0	NA	NA	NA	NA	NA	NA	NA	NA	NA	NA	NA	NA	NA	NA	NA	NA	NA	NA	NA	NA	NA	NA	NA	NA	NA	NA	NA
A8K610, B4DF33, J3KRW7, J3KS81, Q53EQ5, Q8N511	Q8N511	A8K610	Q8N511	TMEM199	Transmembrane protein 199	6	Medium	1	1	1	Human	FALSE	0 v 0	NA	NA	0 v 0	NA	NA	0 v 0	NA	NA	0 v 0	NA	NA	NA	NA	NA	NA	NA	NA	NA	NA	NA	NA	NA	NA	NA	NA	NA	NA	NA	NA	NA	NA	NA	NA	NA	NA	NA
M0QXC4, M0QXK5, M0R044, M0R0F2, M0R189, Q8N594, W4VSR2	Q8N594	M0R0F2	Q8N594	MPND	MPN domain-containing protein (EC 3.4.-.-)	6	High	2	3	2	Human	FALSE	0 v 0	NA	NA	0 v 0	NA	NA	0 v 0	NA	NA	0 v 0	NA	NA	NA	NA	NA	NA	NA	NA	NA	NA	NA	NA	NA	NA	NA	NA	NA	NA	NA	NA	NA	NA	NA	NA	NA	NA	NA
Q8N5G2, Q9H5V1	Q8N5G2	Q9H5V1	Q8N5G2	MACO1	Macoilin (Macoilin-1) (Transmembrane protein 57)	2	Medium	1	1	1	Human	FALSE	0 v 0	NA	NA	0 v 0	NA	NA	0 v 0	NA	NA	0 v 0	NA	NA	NA	NA	NA	NA	NA	NA	NA	NA	NA	NA	NA	NA	NA	NA	NA	NA	NA	NA	NA	NA	NA	NA	NA	NA	NA
Q8N5N7	Q8N5N7	Q8N5N7	Q8N5N7	MRPL50	39S ribosomal protein L50, mitochondrial (L50mt) (MRP-L50) (Mitochondrial large ribosomal subunit protein mL50)	36	High	4	7	4	Human	FALSE	0 v 0	NA	NA	0 v 0	NA	NA	0 v 0	NA	NA	0 v 0	NA	NA	NA	NA	NA	NA	NA	NA	NA	NA	NA	NA	NA	NA	NA	NA	NA	NA	NA	NA	NA	NA	NA	NA	NA	NA	NA
A0A0C4DGZ1, Q53RD8, Q8N5P1	Q8N5P1	Q53RD8	Q8N5P1	ZC3H8	Zinc finger CCCH domain-containing protein 8	4	High	1	2	1	Human	FALSE	0 v 0	NA	NA	0 v 0	NA	NA	0 v 0	NA	NA	0 v 0	NA	NA	NA	NA	NA	NA	NA	NA	NA	NA	NA	NA	NA	NA	NA	NA	NA	NA	NA	NA	NA	NA	NA	NA	NA	NA	NA
B2R8T5, B7Z3T9, Q6ZSY0, Q8N653	Q8N653	B7Z3T9	Q8N653	LZTR1	Leucine-zipper-like transcriptional regulator 1 (LZTR-1)	3	High	2	2	2	Human	FALSE	0 v 0	NA	NA	0 v 0	NA	NA	0 v 0	NA	NA	0 v 0	NA	NA	NA	NA	NA	NA	NA	NA	NA	NA	NA	NA	NA	NA	NA	NA	NA	NA	NA	NA	NA	NA	NA	NA	NA	NA	NA
A0A7P0T9B9, Q8N6G6	Q8N6G6	A0A7P0T9B9	Q8N6G6	ADAMTSL1	ADAMTS-like protein 1 (ADAMTSL-1) (Punctin-1)	1	Medium	1	1	1	Human	FALSE	0 v 0	NA	NA	0 v 0	NA	NA	0 v 0	NA	NA	0 v 0	NA	NA	NA	NA	NA	NA	NA	NA	NA	NA	NA	NA	NA	NA	NA	NA	NA	NA	NA	NA	NA	NA	NA	NA	NA	NA	NA
Q8N6N3	Q8N6N3	Q8N6N3	Q8N6N3	C1orf52	UPF0690 protein C1orf52 (BCL10-associated gene protein)	15	High	2	2	2	Human	FALSE	0 v 0	NA	NA	0 v 0	NA	NA	0 v 0	NA	NA	0 v 0	NA	NA	NA	NA	NA	NA	NA	NA	NA	NA	NA	NA	NA	NA	NA	NA	NA	NA	NA	NA	NA	NA	NA	NA	NA	NA	NA
Q8N6N6	Q8N6N6	Q8N6N6	Q8N6N6	NATD1	Protein NATD1 (N-acetyltransferase domain-containing protein 1)	12	High	1	1	1	Human	FALSE	0 v 0	NA	NA	0 v 0	NA	NA	0 v 0	NA	NA	0 v 0	NA	NA	NA	NA	NA	NA	NA	NA	NA	NA	NA	NA	NA	NA	NA	NA	NA	NA	NA	NA	NA	NA	NA	NA	NA	NA	NA
H0YIN2, Q8N6Q8	Q8N6Q8	Q8N6Q8	Q8N6Q8	METTL25	Probable methyltransferase-like protein 25 (EC 2.1.1.-)	5	High	2	2	2	Human	FALSE	0 v 0	NA	NA	0 v 0	NA	NA	0 v 0	NA	NA	0 v 0	NA	NA	NA	NA	NA	NA	NA	NA	NA	NA	NA	NA	NA	NA	NA	NA	NA	NA	NA	NA	NA	NA	NA	NA	NA	NA	NA
A0A0A0MQW8, Q8N6U8	Q8N6U8	A0A0A0MQW8	Q8N6U8	GPR161	G-protein coupled receptor 161 (G-protein coupled receptor RE2)	2	Medium	1	3	1	Human	FALSE	0 v 0	NA	NA	0 v 0	NA	NA	0 v 0	NA	NA	0 v 0	NA	NA	NA	NA	NA	NA	NA	NA	NA	NA	NA	NA	NA	NA	NA	NA	NA	NA	NA	NA	NA	NA	NA	NA	NA	NA	NA
E5RHB1, E5RJB7, Q8N7B9	Q8N7B9	Q8N7B9	Q8N7B9	EFCAB3	EF-hand calcium-binding domain-containing protein 3	4	Medium	1	1	1	Human	FALSE	0 v 0	NA	NA	0 v 0	NA	NA	0 v 0	NA	NA	0 v 0	NA	NA	NA	NA	NA	NA	NA	NA	NA	NA	NA	NA	NA	NA	NA	NA	NA	NA	NA	NA	NA	NA	NA	NA	NA	NA	NA
H7C0P7, Q8N7R7	Q8N7R7	Q8N7R7	Q8N7R7	CCNYL1	Cyclin-Y-like protein 1	7	High	2	3	1	Human	FALSE	0 v 0	NA	NA	0 v 0	NA	NA	0 v 0	NA	NA	0 v 0	NA	NA	NA	NA	NA	NA	NA	NA	NA	NA	NA	NA	NA	NA	NA	NA	NA	NA	NA	NA	NA	NA	NA	NA	NA	NA	NA
Q8N883	Q8N883	Q8N883	Q8N883	ZNF614	Zinc finger protein 614	5	Medium	2	2	1	Human	FALSE	0 v 0	NA	NA	0 v 0	NA	NA	0 v 0	NA	NA	0 v 0	NA	NA	NA	NA	NA	NA	NA	NA	NA	NA	NA	NA	NA	NA	NA	NA	NA	NA	NA	NA	NA	NA	NA	NA	NA	NA	NA
A2RRR7, B4DR29, F5GYE8, J3QQV3, Q8N8E3	Q8N8E3	Q8N8E3	Q8N8E3	CEP112	Centrosomal protein of 112 kDa (Cep112) (Coiled-coil domain-containing protein 46)	1	Medium	2	3	2	Human	FALSE	0 v 0	NA	NA	0 v 0	NA	NA	0 v 0	NA	NA	0 v 0	NA	NA	NA	NA	NA	NA	NA	NA	NA	NA	NA	NA	NA	NA	NA	NA	NA	NA	NA	NA	NA	NA	NA	NA	NA	NA	NA
Q8N8M9	Q8N8M9	Q8N8M9	Q8N8M9		cDNA FLJ39190 fis, clone OCBBF2004647, highly similar to ARFAPTIN 1	44	High	10	29	1	Human	FALSE	0 v 0	NA	NA	0 v 0	NA	NA	0 v 0	NA	NA	0 v 0	NA	NA	NA	NA	NA	NA	NA	NA	NA	NA	NA	NA	NA	NA	NA	NA	NA	NA	NA	NA	NA	NA	NA	NA	NA	NA	NA
A0A6I8PRS5, Q8N954	Q8N954	A0A6I8PRS5	Q8N954	GPATCH11	G patch domain-containing protein 11 (Coiled-coil domain-containing protein 75)	5	High	1	1	1	Human	FALSE	0 v 0	NA	NA	0 v 0	NA	NA	0 v 0	NA	NA	0 v 0	NA	NA	NA	NA	NA	NA	NA	NA	NA	NA	NA	NA	NA	NA	NA	NA	NA	NA	NA	NA	NA	NA	NA	NA	NA	NA	NA
Q8N999	Q8N999	Q8N999	Q8N999	C12orf29	Uncharacterized protein C12orf29	6	High	2	8	2	Human	FALSE	0 v 0	NA	NA	0 v 0	NA	NA	0 v 0	NA	NA	0 v 0	NA	NA	NA	NA	NA	NA	NA	NA	NA	NA	NA	NA	NA	NA	NA	NA	NA	NA	NA	NA	NA	NA	NA	NA	NA	NA	NA
Q8N9B5	Q8N9B5	Q8N9B5	Q8N9B5	JMY	Junction-mediating and -regulatory protein	1	High	1	1	1	Human	FALSE	0 v 0	NA	NA	0 v 0	NA	NA	0 v 0	NA	NA	0 v 0	NA	NA	NA	NA	NA	NA	NA	NA	NA	NA	NA	NA	NA	NA	NA	NA	NA	NA	NA	NA	NA	NA	NA	NA	NA	NA	NA
J3KTA9, J3QQN7, Q8N9F7	Q8N9F7	J3KTA9	Q8N9F7	GDPD1	Lysophospholipase D GDPD1 (EC 3.1.4.-) (Glycerophosphodiester phosphodiesterase 4) (Glycerophosphodiester phosphodiesterase domain-containing protein 1)	4	High	1	1	1	Human	FALSE	0 v 0	NA	NA	0 v 0	NA	NA	0 v 0	NA	NA	0 v 0	NA	NA	NA	NA	NA	NA	NA	NA	NA	NA	NA	NA	NA	NA	NA	NA	NA	NA	NA	NA	NA	NA	NA	NA	NA	NA	NA
D6RDG4, Q8NA72	Q8NA72	Q8NA72	Q8NA72	POC5	Centrosomal protein POC5 (Protein of centriole 5) (hPOC5)	2	Medium	1	1	1	Human	FALSE	0 v 0	NA	NA	0 v 0	NA	NA	0 v 0	NA	NA	0 v 0	NA	NA	NA	NA	NA	NA	NA	NA	NA	NA	NA	NA	NA	NA	NA	NA	NA	NA	NA	NA	NA	NA	NA	NA	NA	NA	NA
Q8NB15	Q8NB15	Q8NB15	Q8NB15	ZNF511	Zinc finger protein 511	6	Medium	1	1	1	Human	FALSE	0 v 0	NA	NA	0 v 0	NA	NA	0 v 0	NA	NA	0 v 0	NA	NA	NA	NA	NA	NA	NA	NA	NA	NA	NA	NA	NA	NA	NA	NA	NA	NA	NA	NA	NA	NA	NA	NA	NA	NA	NA
B3KWN0, Q8NB46	Q8NB46	B3KWN0	Q8NB46	ANKRD52	Serine/threonine-protein phosphatase 6 regulatory ankyrin repeat subunit C (PP6-ARS-C) (Serine/threonine-protein phosphatase 6 regulatory subunit ARS-C) (Ankyrin repeat domain-containing protein 52)	4	High	3	3	3	Human	FALSE	0 v 0	NA	NA	0 v 0	NA	NA	0 v 0	NA	NA	0 v 0	NA	NA	NA	NA	NA	NA	NA	NA	NA	NA	NA	NA	NA	NA	NA	NA	NA	NA	NA	NA	NA	NA	NA	NA	NA	NA	NA
Q8NB49	Q8NB49	Q8NB49	Q8NB49	ATP11C	Phospholipid-transporting ATPase IG (EC 7.6.2.1) (ATPase IQ) (ATPase class VI type 11C) (P4-ATPase flippase complex alpha subunit ATP11C)	22	High	16	23	1	Human	FALSE	0 v 0	NA	NA	0 v 0	NA	NA	0 v 0	NA	NA	0 v 0	NA	NA	NA	NA	NA	NA	NA	NA	NA	NA	NA	NA	NA	NA	NA	NA	NA	NA	NA	NA	NA	NA	NA	NA	NA	NA	NA
Q8NBJ4	Q8NBJ4	Q8NBJ4	Q8NBJ4	GOLM1	Golgi membrane protein 1 (Golgi membrane protein GP73) (Golgi phosphoprotein 2)	5	High	2	2	2	Human	FALSE	0 v 0	NA	NA	0 v 0	NA	NA	0 v 0	NA	NA	0 v 0	NA	NA	NA	NA	NA	NA	NA	NA	NA	NA	NA	NA	NA	NA	NA	NA	NA	NA	NA	NA	NA	NA	NA	NA	NA	NA	NA
B4DHS1, E9PF05, F5GXA0, Q8NBK3	Q8NBK3	E9PF05	Q8NBK3	SUMF1	Formylglycine-generating enzyme (FGE) (EC 1.8.3.7) (C-alpha-formylglycine-generating enzyme 1) (Sulfatase-modifying factor 1)	5	High	1	1	1	Human	FALSE	0 v 0	NA	NA	0 v 0	NA	NA	0 v 0	NA	NA	0 v 0	NA	NA	NA	NA	NA	NA	NA	NA	NA	NA	NA	NA	NA	NA	NA	NA	NA	NA	NA	NA	NA	NA	NA	NA	NA	NA	NA
A8K0M6, A8K285, A8K369, B4DN92, Q8NBN3	Q8NBN3	A8K285	Q8NBN3	TMEM87A	Transmembrane protein 87A	2	Medium	1	2	1	Human	FALSE	0 v 0	NA	NA	0 v 0	NA	NA	0 v 0	NA	NA	0 v 0	NA	NA	NA	NA	NA	NA	NA	NA	NA	NA	NA	NA	NA	NA	NA	NA	NA	NA	NA	NA	NA	NA	NA	NA	NA	NA	NA
A0A2R8Y4A6, A0A2R8Y7S1, A0A2R8YFD9, Q8NBS3, R9UNY3, V9GYK6	Q8NBS3	Q8NBS3	Q8NBS3	SLC4A11	Solute carrier family 4 member 11 (Sodium borate cotransporter 1) (NaBC1)	3	High	2	4	1	Human	FALSE	0 v 0	NA	NA	0 v 0	NA	NA	0 v 0	NA	NA	0 v 0	NA	NA	NA	NA	NA	NA	NA	NA	NA	NA	NA	NA	NA	NA	NA	NA	NA	NA	NA	NA	NA	NA	NA	NA	NA	NA	NA
H7C2Z0, Q8NC56	Q8NC56	Q8NC56	Q8NC56	LEMD2	LEM domain-containing protein 2 (hLEM2)	2	Medium	1	2	1	Human	FALSE	0 v 0	NA	NA	0 v 0	NA	NA	0 v 0	NA	NA	0 v 0	NA	NA	NA	NA	NA	NA	NA	NA	NA	NA	NA	NA	NA	NA	NA	NA	NA	NA	NA	NA	NA	NA	NA	NA	NA	NA	NA
A0A024R2U2, A0A024R331, B2RDF9, B4DIG8, B4DM24, B4DMF2, C9J9E2, E7ETR1, Q8NCB2	A0A140VKD5	B2RDF9	Q8NCB2	CAMKV	CaM kinase-like vesicle-associated protein	8	High	3	3	3	Human	FALSE	0 v 0	NA	NA	0 v 0	NA	NA	0 v 0	NA	NA	0 v 0	NA	NA	NA	NA	NA	NA	NA	NA	NA	NA	NA	NA	NA	NA	NA	NA	NA	NA	NA	NA	NA	NA	NA	NA	NA	NA	NA
C9JWC4, Q8NCD3	Q8NCD3	Q8NCD3	Q8NCD3	HJURP	Holliday junction recognition protein (14-3-3-associated AKT substrate) (Fetal liver-expressing gene 1 protein) (Up-regulated in lung cancer 9)	2	High	2	2	2	Human	FALSE	0 v 0	NA	NA	0 v 0	NA	NA	0 v 0	NA	NA	0 v 0	NA	NA	NA	NA	NA	NA	NA	NA	NA	NA	NA	NA	NA	NA	NA	NA	NA	NA	NA	NA	NA	NA	NA	NA	NA	NA	NA
A0A024QZX9, B3KR38, B4DQQ6, E7ET49, Q8NCG7	Q8NCG7	A0A024QZX9	Q8NCG7	DAGLB	Diacylglycerol lipase-beta (DAGL-beta) (DGL-beta) (EC 3.1.1.116) (KCCR13L) (PUFA-specific triacylglycerol lipase) (EC 3.1.1.3) (Sn1-specific diacylglycerol lipase beta)	3	Medium	2	2	2	Human	FALSE	0 v 0	NA	NA	0 v 0	NA	NA	0 v 0	NA	NA	0 v 0	NA	NA	NA	NA	NA	NA	NA	NA	NA	NA	NA	NA	NA	NA	NA	NA	NA	NA	NA	NA	NA	NA	NA	NA	NA	NA	NA
A8K8A2, B2R8D6, B4DX96, G3V1M0, Q8N506, Q8NCK3, Q9Y5A6	Q8NCK3	Q8NCK3	Q8NCK3	ZNF485	Zinc finger protein 485	5	High	2	4	1	Human	FALSE	0 v 0	NA	NA	0 v 0	NA	NA	0 v 0	NA	NA	0 v 0	NA	NA	NA	NA	NA	NA	NA	NA	NA	NA	NA	NA	NA	NA	NA	NA	NA	NA	NA	NA	NA	NA	NA	NA	NA	NA	NA
Q8NCN4	Q8NCN4	Q8NCN4	Q8NCN4	RNF169	E3 ubiquitin-protein ligase RNF169 (EC 2.3.2.27) (RING finger protein 169) (RING-type E3 ubiquitin transferase RNF169)	2	High	1	1	1	Human	FALSE	0 v 0	NA	NA	0 v 0	NA	NA	0 v 0	NA	NA	0 v 0	NA	NA	NA	NA	NA	NA	NA	NA	NA	NA	NA	NA	NA	NA	NA	NA	NA	NA	NA	NA	NA	NA	NA	NA	NA	NA	NA
A0A0A0MSS3, Q5T6P5, Q8ND83	Q8ND83	A0A0A0MSS3	Q8ND83	SLAIN1	SLAIN motif-containing protein 1	4	High	2	3	2	Human	FALSE	0 v 0	NA	NA	0 v 0	NA	NA	0 v 0	NA	NA	0 v 0	NA	NA	NA	NA	NA	NA	NA	NA	NA	NA	NA	NA	NA	NA	NA	NA	NA	NA	NA	NA	NA	NA	NA	NA	NA	NA	NA
A0A140VK17, A8K930, B3KM32, Q8NDI1	Q8NDI1	A0A140VK17	Q8NDI1	EHBP1	EH domain-binding protein 1	1	High	1	1	1	Human	FALSE	0 v 0	NA	NA	0 v 0	NA	NA	0 v 0	NA	NA	0 v 0	NA	NA	NA	NA	NA	NA	NA	NA	NA	NA	NA	NA	NA	NA	NA	NA	NA	NA	NA	NA	NA	NA	NA	NA	NA	NA	NA
Q13722, Q8NDT2	Q8NDT2	Q8NDT2	Q8NDT2	RBM15B	Putative RNA-binding protein 15B (One-twenty two protein 3) (HsOTT3) (HuOTT3) (RNA-binding motif protein 15B)	4	High	3	4	3	Human	FALSE	0 v 0	NA	NA	0 v 0	NA	NA	0 v 0	NA	NA	0 v 0	NA	NA	NA	NA	NA	NA	NA	NA	NA	NA	NA	NA	NA	NA	NA	NA	NA	NA	NA	NA	NA	NA	NA	NA	NA	NA	NA
Q8NDV7	Q8NDV7	Q8NDV7	Q8NDV7	TNRC6A	Trinucleotide repeat-containing gene 6A protein (CAG repeat protein 26) (EMSY interactor protein) (GW182 autoantigen) (Protein GW1) (Glycine-tryptophan protein of 182 kDa)	1	High	1	1	1	Human	FALSE	0 v 0	NA	NA	0 v 0	NA	NA	0 v 0	NA	NA	0 v 0	NA	NA	NA	NA	NA	NA	NA	NA	NA	NA	NA	NA	NA	NA	NA	NA	NA	NA	NA	NA	NA	NA	NA	NA	NA	NA	NA
B4DRM7, Q8NDZ2	Q8NDZ2	Q8NDZ2	Q8NDZ2	SIMC1	SUMO-interacting motif-containing protein 1 (Platform element for inhibition of autolytic degradation)	3	High	2	2	2	Human	FALSE	0 v 0	NA	NA	0 v 0	NA	NA	0 v 0	NA	NA	0 v 0	NA	NA	NA	NA	NA	NA	NA	NA	NA	NA	NA	NA	NA	NA	NA	NA	NA	NA	NA	NA	NA	NA	NA	NA	NA	NA	NA
D6R9W2, Q8NEC7	Q8NEC7	D6R9W2	Q8NEC7	GSTCD	Glutathione S-transferase C-terminal domain-containing protein	3	Medium	1	2	1	Human	FALSE	0 v 0	NA	NA	0 v 0	NA	NA	0 v 0	NA	NA	0 v 0	NA	NA	NA	NA	NA	NA	NA	NA	NA	NA	NA	NA	NA	NA	NA	NA	NA	NA	NA	NA	NA	NA	NA	NA	NA	NA	NA
D6RF76, Q8NEF3	Q8NEF3	D6RF76	Q8NEF3	CCDC112	Coiled-coil domain-containing protein 112 (Mutated in bladder cancer protein 1)	1	Medium	1	1	1	Human	FALSE	0 v 0	NA	NA	0 v 0	NA	NA	0 v 0	NA	NA	0 v 0	NA	NA	NA	NA	NA	NA	NA	NA	NA	NA	NA	NA	NA	NA	NA	NA	NA	NA	NA	NA	NA	NA	NA	NA	NA	NA	NA
A0A7P0T8F0, A0A7P0T9K8, A0A7P0TA60, A0A7P0TAI3, A0A7P0Z448, A0A804HIG3, A0A804HIM6, A0A804HIS4, A0A804HIW6, A0A804HJT1, A0A804HJV8, A0A804HK48, A0A804HKS3, A0A804HKW4, A7MBM6, H7BY37, Q75MN6, Q8NEZ4	Q8NEZ4	A0A804HKS3	Q8NEZ4	KMT2C	Histone-lysine N-methyltransferase 2C (Lysine N-methyltransferase 2C) (EC 2.1.1.364) (Homologous to ALR protein) (Myeloid/lymphoid or mixed-lineage leukemia protein 3)	1	Medium	2	2	2	Human	FALSE	0 v 0	NA	NA	0 v 0	NA	NA	0 v 0	NA	NA	0 v 0	NA	NA	NA	NA	NA	NA	NA	NA	NA	NA	NA	NA	NA	NA	NA	NA	NA	NA	NA	NA	NA	NA	NA	NA	NA	NA	NA
A0PJK4, B3KTT0, Q8NFH3, Q8TEA6	Q8NFH3	B3KTT0	Q8NFH3	NUP43	Nucleoporin Nup43 (Nup107-160 subcomplex subunit Nup43) (p42)	5	High	2	3	2	Human	FALSE	0 v 0	NA	NA	0 v 0	NA	NA	0 v 0	NA	NA	0 v 0	NA	NA	NA	NA	NA	NA	NA	NA	NA	NA	NA	NA	NA	NA	NA	NA	NA	NA	NA	NA	NA	NA	NA	NA	NA	NA	NA
Q8NFH7	Q8NFH7	Q8NFH7	Q8NFH7		Proliferation-inducing ligand APRIL	5	Medium	1	1	1	Human	FALSE	0 v 0	NA	NA	0 v 0	NA	NA	0 v 0	NA	NA	0 v 0	NA	NA	NA	NA	NA	NA	NA	NA	NA	NA	NA	NA	NA	NA	NA	NA	NA	NA	NA	NA	NA	NA	NA	NA	NA	NA	NA
Q8NFP7	Q8NFP7	Q8NFP7	Q8NFP7	NUDT10	Diphosphoinositol polyphosphate phosphohydrolase 3-alpha (DIPP-3-alpha) (DIPP3-alpha) (hDIPP3alpha) (EC 3.6.1.52) (Diadenosine 5',5'''-P1,P6-hexaphosphate hydrolase 3-alpha) (Diadenosine hexaphosphate hydrolase (AMP-forming)) (EC 3.6.1.60) (Nucleoside diphosphate-linked moiety X motif 10) (Nudix motif 10) (hAps2)	51	High	7	15	1	Human	FALSE	0 v 0	NA	NA	0 v 0	NA	NA	0 v 0	NA	NA	0 v 0	NA	NA	NA	NA	NA	NA	NA	NA	NA	NA	NA	NA	NA	NA	NA	NA	NA	NA	NA	NA	NA	NA	NA	NA	NA	NA	NA
Q8NG68	Q8NG68	Q8NG68	Q8NG68	TTL	Tubulin--tyrosine ligase (TTL) (EC 6.3.2.25)	3	Medium	1	1	1	Human	FALSE	0 v 0	NA	NA	0 v 0	NA	NA	0 v 0	NA	NA	0 v 0	NA	NA	NA	NA	NA	NA	NA	NA	NA	NA	NA	NA	NA	NA	NA	NA	NA	NA	NA	NA	NA	NA	NA	NA	NA	NA	NA
Q8NHP8	Q8NHP8	Q8NHP8	Q8NHP8	PLBD2	Putative phospholipase B-like 2 (EC 3.1.1.-) (76 kDa protein) (p76) (LAMA-like protein 2) (Lamina ancestor homolog 2) (Phospholipase B domain-containing protein 2) [Cleaved into: Putative phospholipase B-like 2 32 kDa form; Putative phospholipase B-like 2 45 kDa form]	3	High	2	3	2	Human	FALSE	0 v 0	NA	NA	0 v 0	NA	NA	0 v 0	NA	NA	0 v 0	NA	NA	NA	NA	NA	NA	NA	NA	NA	NA	NA	NA	NA	NA	NA	NA	NA	NA	NA	NA	NA	NA	NA	NA	NA	NA	NA
A0A384N652, B4DVE4, E7EX41, F5H5U2, Q8NHQ9, Q8TEC9	Q8NHQ9	A0A384N652	Q8NHQ9	DDX55	ATP-dependent RNA helicase DDX55 (EC 3.6.4.13) (DEAD box protein 55)	5	High	3	3	3	Human	FALSE	0 v 0	NA	NA	0 v 0	NA	NA	0 v 0	NA	NA	0 v 0	NA	NA	NA	NA	NA	NA	NA	NA	NA	NA	NA	NA	NA	NA	NA	NA	NA	NA	NA	NA	NA	NA	NA	NA	NA	NA	NA
B2R6H3, Q8NI77	Q8NI77	Q8NI77	Q8NI77	KIF18A	Kinesin-like protein KIF18A (Marrow stromal KIF18A) (MS-KIF18A)	1	Medium	1	2	1	Human	FALSE	0 v 0	NA	NA	0 v 0	NA	NA	0 v 0	NA	NA	0 v 0	NA	NA	NA	NA	NA	NA	NA	NA	NA	NA	NA	NA	NA	NA	NA	NA	NA	NA	NA	NA	NA	NA	NA	NA	NA	NA	NA
A0A090N8G7, A0A804HI79, C9J6V2, Q8TA86	Q8TA86	A0A090N8G7	Q8TA86	RP9	Retinitis pigmentosa 9 protein (Pim-1-associated protein) (PAP-1)	5	Medium	1	1	1	Human	FALSE	0 v 0	NA	NA	0 v 0	NA	NA	0 v 0	NA	NA	0 v 0	NA	NA	NA	NA	NA	NA	NA	NA	NA	NA	NA	NA	NA	NA	NA	NA	NA	NA	NA	NA	NA	NA	NA	NA	NA	NA	NA
F8VQD4, Q8TAD7	Q8TAD7	Q8TAD7	Q8TAD7	OCC1	Overexpressed in colon carcinoma 1 protein (OCC-1) (AGD3)	56	High	2	2	2	Human	FALSE	0 v 0	NA	NA	0 v 0	NA	NA	0 v 0	NA	NA	0 v 0	NA	NA	NA	NA	NA	NA	NA	NA	NA	NA	NA	NA	NA	NA	NA	NA	NA	NA	NA	NA	NA	NA	NA	NA	NA	NA	NA
Q8TAE6	Q8TAE6	Q8TAE6	Q8TAE6	PPP1R14C	Protein phosphatase 1 regulatory subunit 14C (Kinase-enhanced PP1 inhibitor) (PKC-potentiated PP1 inhibitory protein) (Serologically defined breast cancer antigen NY-BR-81)	10	High	1	1	1	Human	FALSE	0 v 0	NA	NA	0 v 0	NA	NA	0 v 0	NA	NA	0 v 0	NA	NA	NA	NA	NA	NA	NA	NA	NA	NA	NA	NA	NA	NA	NA	NA	NA	NA	NA	NA	NA	NA	NA	NA	NA	NA	NA
Q8TAP9	Q8TAP9	Q8TAP9	Q8TAP9	MPLKIP	M-phase-specific PLK1-interacting protein (TTD non-photosensitive 1 protein)	14	High	1	1	1	Human	FALSE	0 v 0	NA	NA	0 v 0	NA	NA	0 v 0	NA	NA	0 v 0	NA	NA	NA	NA	NA	NA	NA	NA	NA	NA	NA	NA	NA	NA	NA	NA	NA	NA	NA	NA	NA	NA	NA	NA	NA	NA	NA
B4DG89, I3L283, I3L3I1, Q8TAT6	Q8TAT6	B4DG89	Q8TAT6	NPLOC4	Nuclear protein localization protein 4 homolog (Protein NPL4)	3	High	1	1	1	Human	FALSE	0 v 0	NA	NA	0 v 0	NA	NA	0 v 0	NA	NA	0 v 0	NA	NA	NA	NA	NA	NA	NA	NA	NA	NA	NA	NA	NA	NA	NA	NA	NA	NA	NA	NA	NA	NA	NA	NA	NA	NA	NA
Q8TB52	Q8TB52	Q8TB52	Q8TB52	FBXO30	F-box only protein 30	7	High	4	9	4	Human	FALSE	0 v 0	NA	NA	0 v 0	NA	NA	0 v 0	NA	NA	0 v 0	NA	NA	NA	NA	NA	NA	NA	NA	NA	NA	NA	NA	NA	NA	NA	NA	NA	NA	NA	NA	NA	NA	NA	NA	NA	NA	NA
A0A0C4DG68, B7ZL34, C9JW01, Q8TB72	Q8TB72	Q8TB72	Q8TB72	PUM2	Pumilio homolog 2 (Pumilio-2)	5	High	6	11	1	Human	FALSE	0 v 0	NA	NA	0 v 0	NA	NA	0 v 0	NA	NA	0 v 0	NA	NA	NA	NA	NA	NA	NA	NA	NA	NA	NA	NA	NA	NA	NA	NA	NA	NA	NA	NA	NA	NA	NA	NA	NA	NA	NA
A8KAL2, B4E1D4, H0YK03, Q8TBA6	Q8TBA6	A8KAL2	Q8TBA6	GOLGA5	Golgin subfamily A member 5 (Cell proliferation-inducing gene 31 protein) (Golgin-84) (Protein Ret-II) (RET-fused gene 5 protein)	4	High	2	2	2	Human	FALSE	0 v 0	NA	NA	0 v 0	NA	NA	0 v 0	NA	NA	0 v 0	NA	NA	NA	NA	NA	NA	NA	NA	NA	NA	NA	NA	NA	NA	NA	NA	NA	NA	NA	NA	NA	NA	NA	NA	NA	NA	NA
B3KUG0, H3BQH3, Q8TBB5, Q9H863	Q8TBB5	B3KUG0	Q8TBB5	KLHDC4	Kelch domain-containing protein 4	5	High	2	2	2	Human	FALSE	0 v 0	NA	NA	0 v 0	NA	NA	0 v 0	NA	NA	0 v 0	NA	NA	NA	NA	NA	NA	NA	NA	NA	NA	NA	NA	NA	NA	NA	NA	NA	NA	NA	NA	NA	NA	NA	NA	NA	NA	NA
Q8TBE9	Q8TBE9	Q8TBE9	Q8TBE9	NANP	N-acylneuraminate-9-phosphatase (EC 3.1.3.29) (Haloacid dehalogenase-like hydrolase domain-containing protein 4) (Neu5Ac-9-Pase)	3	Medium	1	1	1	Human	FALSE	0 v 0	NA	NA	0 v 0	NA	NA	0 v 0	NA	NA	0 v 0	NA	NA	NA	NA	NA	NA	NA	NA	NA	NA	NA	NA	NA	NA	NA	NA	NA	NA	NA	NA	NA	NA	NA	NA	NA	NA	NA
A0A087WWX2, H7BZK3, H7C494, Q8TBM8	Q8TBM8	A0A087WWX2	Q8TBM8	DNAJB14	DnaJ homolog subfamily B member 14	3	High	1	1	1	Human	FALSE	0 v 0	NA	NA	0 v 0	NA	NA	0 v 0	NA	NA	0 v 0	NA	NA	NA	NA	NA	NA	NA	NA	NA	NA	NA	NA	NA	NA	NA	NA	NA	NA	NA	NA	NA	NA	NA	NA	NA	NA	NA
B3KQV3, Q8TBX8	Q8TBX8	Q8TBX8	Q8TBX8	PIP4K2C	Phosphatidylinositol 5-phosphate 4-kinase type-2 gamma (EC 2.7.1.149) (Phosphatidylinositol 5-phosphate 4-kinase type II gamma) (PI(5)P 4-kinase type II gamma) (PIP4KII-gamma)	6	High	3	5	1	Human	FALSE	0 v 0	NA	NA	0 v 0	NA	NA	0 v 0	NA	NA	0 v 0	NA	NA	NA	NA	NA	NA	NA	NA	NA	NA	NA	NA	NA	NA	NA	NA	NA	NA	NA	NA	NA	NA	NA	NA	NA	NA	NA
A0A088AWN2, B3KPG5, B3KQX8, B3KR43, Q59GG1, Q5JPH5, Q8TBZ3	Q8TBZ3	Q8TBZ3	Q8TBZ3	WDR20	WD repeat-containing protein 20 (Protein DMR)	4	High	2	2	2	Human	FALSE	0 v 0	NA	NA	0 v 0	NA	NA	0 v 0	NA	NA	0 v 0	NA	NA	NA	NA	NA	NA	NA	NA	NA	NA	NA	NA	NA	NA	NA	NA	NA	NA	NA	NA	NA	NA	NA	NA	NA	NA	NA
A0A0S2Z575, Q8TC12	A0A0S2Z583	A0A0S2Z583	Q8TC12	RDH11	Retinol dehydrogenase 11 (EC 1.1.1.300) (Androgen-regulated short-chain dehydrogenase/reductase 1) (HCV core-binding protein HCBP12) (Prostate short-chain dehydrogenase/reductase 1) (Retinal reductase 1) (RalR1) (Short chain dehydrogenase/reductase family 7C member 1)	4	High	1	1	1	Human	FALSE	0 v 0	NA	NA	0 v 0	NA	NA	0 v 0	NA	NA	0 v 0	NA	NA	NA	NA	NA	NA	NA	NA	NA	NA	NA	NA	NA	NA	NA	NA	NA	NA	NA	NA	NA	NA	NA	NA	NA	NA	NA
B3KY39, B4DJZ0, G5E9Z4, Q8TCG2	Q8TCG2	Q8TCG2	Q8TCG2	PI4K2B	Phosphatidylinositol 4-kinase type 2-beta (EC 2.7.1.67) (Phosphatidylinositol 4-kinase type II-beta) (PI4KII-BETA)	5	Medium	2	2	2	Human	FALSE	0 v 0	NA	NA	0 v 0	NA	NA	0 v 0	NA	NA	0 v 0	NA	NA	NA	NA	NA	NA	NA	NA	NA	NA	NA	NA	NA	NA	NA	NA	NA	NA	NA	NA	NA	NA	NA	NA	NA	NA	NA
B9EGE7, Q8TCN5	Q8TCN5	B9EGE7	Q8TCN5	ZNF507	Zinc finger protein 507	2	High	2	2	2	Human	FALSE	0 v 0	NA	NA	0 v 0	NA	NA	0 v 0	NA	NA	0 v 0	NA	NA	NA	NA	NA	NA	NA	NA	NA	NA	NA	NA	NA	NA	NA	NA	NA	NA	NA	NA	NA	NA	NA	NA	NA	NA	NA
Q8TD16	Q8TD16	Q8TD16	Q8TD16	BICD2	Protein bicaudal D homolog 2 (Bic-D 2)	5	High	3	4	3	Human	FALSE	0 v 0	NA	NA	0 v 0	NA	NA	0 v 0	NA	NA	0 v 0	NA	NA	NA	NA	NA	NA	NA	NA	NA	NA	NA	NA	NA	NA	NA	NA	NA	NA	NA	NA	NA	NA	NA	NA	NA	NA	NA
Q8TD43	Q8TD43	Q8TD43	Q8TD43	TRPM4	Transient receptor potential cation channel subfamily M member 4 (hTRPM4) (Calcium-activated non-selective cation channel 1) (Long transient receptor potential channel 4) (LTrpC-4) (LTrpC4) (Melastatin-4)	1	Medium	1	1	1	Human	FALSE	0 v 0	NA	NA	0 v 0	NA	NA	0 v 0	NA	NA	0 v 0	NA	NA	NA	NA	NA	NA	NA	NA	NA	NA	NA	NA	NA	NA	NA	NA	NA	NA	NA	NA	NA	NA	NA	NA	NA	NA	NA
Q8TD55	Q8TD55	Q8TD55	Q8TD55	PLEKHO2	Pleckstrin homology domain-containing family O member 2 (PH domain-containing family O member 2) (Pleckstrin homology domain-containing family Q member 1) (PH domain-containing family Q member 1)	2	High	1	1	1	Human	FALSE	0 v 0	NA	NA	0 v 0	NA	NA	0 v 0	NA	NA	0 v 0	NA	NA	NA	NA	NA	NA	NA	NA	NA	NA	NA	NA	NA	NA	NA	NA	NA	NA	NA	NA	NA	NA	NA	NA	NA	NA	NA
F2Z2R5, K7EMY3, Q659D0, Q659F1, Q6ZSZ4, Q8TDI0	Q8TDI0	Q8TDI0	Q8TDI0	CHD5	Chromodomain-helicase-DNA-binding protein 5 (CHD-5) (EC 3.6.4.12) (ATP-dependent helicase CHD5)	6	High	10	27	1	Human	FALSE	0 v 0	NA	NA	0 v 0	NA	NA	0 v 0	NA	NA	0 v 0	NA	NA	NA	NA	NA	NA	NA	NA	NA	NA	NA	NA	NA	NA	NA	NA	NA	NA	NA	NA	NA	NA	NA	NA	NA	NA	NA
Q8TDR0	Q8TDR0	Q8TDR0	Q8TDR0	TRAF3IP1	TRAF3-interacting protein 1 (Interleukin-13 receptor alpha 1-binding protein 1) (Intraflagellar transport protein 54 homolog) (Microtubule-interacting protein associated with TRAF3) (MIP-T3)	3	High	2	2	2	Human	FALSE	0 v 0	NA	NA	0 v 0	NA	NA	0 v 0	NA	NA	0 v 0	NA	NA	NA	NA	NA	NA	NA	NA	NA	NA	NA	NA	NA	NA	NA	NA	NA	NA	NA	NA	NA	NA	NA	NA	NA	NA	NA
Q8TDW0	Q8TDW0	Q8TDW0	Q8TDW0	LRRC8C	Volume-regulated anion channel subunit LRRC8C (Factor for adipocyte differentiation 158) (Leucine-rich repeat-containing protein 8C)	2	High	1	1	1	Human	FALSE	0 v 0	NA	NA	0 v 0	NA	NA	0 v 0	NA	NA	0 v 0	NA	NA	NA	NA	NA	NA	NA	NA	NA	NA	NA	NA	NA	NA	NA	NA	NA	NA	NA	NA	NA	NA	NA	NA	NA	NA	NA
B2R8K8, F8WAG2, Q8TDX7	Q8TDX7	Q8TDX7	Q8TDX7	NEK7	Serine/threonine-protein kinase Nek7 (EC 2.7.11.1) (Never in mitosis A-related kinase 7) (NimA-related protein kinase 7)	11	High	3	4	1	Human	FALSE	0 v 0	NA	NA	0 v 0	NA	NA	0 v 0	NA	NA	0 v 0	NA	NA	NA	NA	NA	NA	NA	NA	NA	NA	NA	NA	NA	NA	NA	NA	NA	NA	NA	NA	NA	NA	NA	NA	NA	NA	NA
B4DGF9, Q8TDY2	Q8TDY2	Q8TDY2	Q8TDY2	RB1CC1	RB1-inducible coiled-coil protein 1 (FAK family kinase-interacting protein of 200 kDa) (FIP200)	3	High	5	5	5	Human	FALSE	0 v 0	NA	NA	0 v 0	NA	NA	0 v 0	NA	NA	0 v 0	NA	NA	NA	NA	NA	NA	NA	NA	NA	NA	NA	NA	NA	NA	NA	NA	NA	NA	NA	NA	NA	NA	NA	NA	NA	NA	NA
A0A7P0Z455, Q8TE73	Q8TE73	Q8TE73	Q8TE73	DNAH5	Dynein axonemal heavy chain 5 (Axonemal beta dynein heavy chain 5) (Ciliary dynein heavy chain 5)	0	Medium	2	3	2	Human	FALSE	0 v 0	NA	NA	0 v 0	NA	NA	0 v 0	NA	NA	0 v 0	NA	NA	NA	NA	NA	NA	NA	NA	NA	NA	NA	NA	NA	NA	NA	NA	NA	NA	NA	NA	NA	NA	NA	NA	NA	NA	NA
A8K9T2, H0YKR8, H0YL64, H0YLH4, H0YM56, H0YM86, H0YMN6, H0YN21, H0YN92, H0YNS2, Q8TEB1	Q8TEB1	H0YLH4	Q8TEB1	DCAF11	DDB1- and CUL4-associated factor 11 (WD repeat-containing protein 23)	2	Medium	1	1	1	Human	FALSE	0 v 0	NA	NA	0 v 0	NA	NA	0 v 0	NA	NA	0 v 0	NA	NA	NA	NA	NA	NA	NA	NA	NA	NA	NA	NA	NA	NA	NA	NA	NA	NA	NA	NA	NA	NA	NA	NA	NA	NA	NA
Q8TEH3, Q9HCG4	Q8TEH3	Q8TEH3	Q8TEH3	DENND1A	DENN domain-containing protein 1A (Connecdenn 1) (Connecdenn) (Protein FAM31A)	2	High	2	2	2	Human	FALSE	0 v 0	NA	NA	0 v 0	NA	NA	0 v 0	NA	NA	0 v 0	NA	NA	NA	NA	NA	NA	NA	NA	NA	NA	NA	NA	NA	NA	NA	NA	NA	NA	NA	NA	NA	NA	NA	NA	NA	NA	NA
A0A0A0MR42, B7ZME9, C9JT09, H0Y966, K7ELX0, K7ENP4, K7EPA2, Q8TEP8, Q9HCK3	Q8TEP8	B7ZME9	Q8TEP8	CEP192	Centrosomal protein of 192 kDa (Cep192) (Cep192/SPD-2)	3	High	5	5	5	Human	FALSE	0 v 0	NA	NA	0 v 0	NA	NA	0 v 0	NA	NA	0 v 0	NA	NA	NA	NA	NA	NA	NA	NA	NA	NA	NA	NA	NA	NA	NA	NA	NA	NA	NA	NA	NA	NA	NA	NA	NA	NA	NA
Q8TEQ0	Q8TEQ0	Q8TEQ0	Q8TEQ0	SNX29	Sorting nexin-29 (RUN domain-containing protein 2A)	2	Medium	2	4	1	Human	FALSE	0 v 0	NA	NA	0 v 0	NA	NA	0 v 0	NA	NA	0 v 0	NA	NA	NA	NA	NA	NA	NA	NA	NA	NA	NA	NA	NA	NA	NA	NA	NA	NA	NA	NA	NA	NA	NA	NA	NA	NA	NA
A0A2X0SFG4, D3DS14, D3DS15, G3V3N2, G3V5C1, Q86TR4, Q8TER5	Q8TER5	A0A2X0SFG4	Q8TER5	ARHGEF40	Rho guanine nucleotide exchange factor 40 (Protein SOLO)	2	High	2	3	2	Human	FALSE	0 v 0	NA	NA	0 v 0	NA	NA	0 v 0	NA	NA	0 v 0	NA	NA	NA	NA	NA	NA	NA	NA	NA	NA	NA	NA	NA	NA	NA	NA	NA	NA	NA	NA	NA	NA	NA	NA	NA	NA	NA
Q8TEV9	Q8TEV9	Q8TEV9	Q8TEV9	SMCR8	Guanine nucleotide exchange protein SMCR8 (Smith-Magenis syndrome chromosomal region candidate gene 8 protein)	4	High	2	2	2	Human	FALSE	0 v 0	NA	NA	0 v 0	NA	NA	0 v 0	NA	NA	0 v 0	NA	NA	NA	NA	NA	NA	NA	NA	NA	NA	NA	NA	NA	NA	NA	NA	NA	NA	NA	NA	NA	NA	NA	NA	NA	NA	NA
A0A2R8Y2Y1, A0A7P0Z4K1, Q6PJQ9, Q8TEZ9, Q8TF01	Q8TF01	Q8TF01	Q8TF01	PNISR	Arginine/serine-rich protein PNISR (PNN-interacting serine/arginine-rich protein) (SR-related protein) (SR-rich protein) (Serine/arginine-rich-splicing regulatory protein 130) (SRrp130) (Splicing factor, arginine/serine-rich 130) (Splicing factor, arginine/serine-rich 18)	3	High	2	2	2	Human	FALSE	0 v 0	NA	NA	0 v 0	NA	NA	0 v 0	NA	NA	0 v 0	NA	NA	NA	NA	NA	NA	NA	NA	NA	NA	NA	NA	NA	NA	NA	NA	NA	NA	NA	NA	NA	NA	NA	NA	NA	NA	NA
A8K923, B2RCG9, B4DEZ8, Q8TF05	Q8TF05	B4DEZ8	Q8TF05	PPP4R1	Serine/threonine-protein phosphatase 4 regulatory subunit 1	1	Medium	1	2	1	Human	FALSE	0 v 0	NA	NA	0 v 0	NA	NA	0 v 0	NA	NA	0 v 0	NA	NA	NA	NA	NA	NA	NA	NA	NA	NA	NA	NA	NA	NA	NA	NA	NA	NA	NA	NA	NA	NA	NA	NA	NA	NA	NA
Q8TF46	Q8TF46	Q8TF46	Q8TF46	DIS3L	DIS3-like exonuclease 1 (EC 3.1.13.-)	2	High	2	2	2	Human	FALSE	0 v 0	NA	NA	0 v 0	NA	NA	0 v 0	NA	NA	0 v 0	NA	NA	NA	NA	NA	NA	NA	NA	NA	NA	NA	NA	NA	NA	NA	NA	NA	NA	NA	NA	NA	NA	NA	NA	NA	NA	NA
A0A087X138, Q05BR4, Q8TF71	Q8TF71	Q8TF71	Q8TF71	SLC16A10	Monocarboxylate transporter 10 (MCT 10) (Aromatic amino acid transporter 1) (Solute carrier family 16 member 10) (T-type amino acid transporter 1)	2	High	1	1	1	Human	FALSE	0 v 0	NA	NA	0 v 0	NA	NA	0 v 0	NA	NA	0 v 0	NA	NA	NA	NA	NA	NA	NA	NA	NA	NA	NA	NA	NA	NA	NA	NA	NA	NA	NA	NA	NA	NA	NA	NA	NA	NA	NA
B3KUY5, Q8WTW3	Q8WTW3	B3KUY5	Q8WTW3	COG1	Conserved oligomeric Golgi complex subunit 1 (COG complex subunit 1) (Component of oligomeric Golgi complex 1)	3	Medium	2	3	2	Human	FALSE	0 v 0	NA	NA	0 v 0	NA	NA	0 v 0	NA	NA	0 v 0	NA	NA	NA	NA	NA	NA	NA	NA	NA	NA	NA	NA	NA	NA	NA	NA	NA	NA	NA	NA	NA	NA	NA	NA	NA	NA	NA
Q8WU76	Q8WU76	Q8WU76	Q8WU76	SCFD2	Sec1 family domain-containing protein 2 (Syntaxin-binding protein 1-like 1)	2	Medium	1	1	1	Human	FALSE	0 v 0	NA	NA	0 v 0	NA	NA	0 v 0	NA	NA	0 v 0	NA	NA	NA	NA	NA	NA	NA	NA	NA	NA	NA	NA	NA	NA	NA	NA	NA	NA	NA	NA	NA	NA	NA	NA	NA	NA	NA
B4DSX7, Q8WUQ7	Q8WUQ7	Q8WUQ7	Q8WUQ7	CACTIN	Cactin (Renal carcinoma antigen NY-REN-24)	2	High	1	1	1	Human	FALSE	0 v 0	NA	NA	0 v 0	NA	NA	0 v 0	NA	NA	0 v 0	NA	NA	NA	NA	NA	NA	NA	NA	NA	NA	NA	NA	NA	NA	NA	NA	NA	NA	NA	NA	NA	NA	NA	NA	NA	NA	NA
B4DWJ7, H0YAR9, Q8WUY1	Q8WUY1	Q8WUY1	Q8WUY1	THEM6	Protein THEM6 (Mesenchymal stem cell protein DSCD75) (Thioesterase superfamily member 6)	13	High	2	3	2	Human	FALSE	0 v 0	NA	NA	0 v 0	NA	NA	0 v 0	NA	NA	0 v 0	NA	NA	NA	NA	NA	NA	NA	NA	NA	NA	NA	NA	NA	NA	NA	NA	NA	NA	NA	NA	NA	NA	NA	NA	NA	NA	NA
M0R1E3, Q8WUY8	Q8WUY8	M0R1E3	Q8WUY8	NAT14	Probable N-acetyltransferase 14 (EC 2.3.1.-) (K562 cell-derived leucine-zipper-like protein 1)	9	Medium	2	2	2	Human	FALSE	0 v 0	NA	NA	0 v 0	NA	NA	0 v 0	NA	NA	0 v 0	NA	NA	NA	NA	NA	NA	NA	NA	NA	NA	NA	NA	NA	NA	NA	NA	NA	NA	NA	NA	NA	NA	NA	NA	NA	NA	NA
I3L1Q2, Q8WUZ0	Q8WUZ0	Q8WUZ0	Q8WUZ0	BCL7C	B-cell CLL/lymphoma 7 protein family member C	18	High	3	3	2	Human	FALSE	0 v 0	NA	NA	0 v 0	NA	NA	0 v 0	NA	NA	0 v 0	NA	NA	NA	NA	NA	NA	NA	NA	NA	NA	NA	NA	NA	NA	NA	NA	NA	NA	NA	NA	NA	NA	NA	NA	NA	NA	NA
F5GWS9, H3BPK6, Q8WV07	Q8WV07	F5GWS9	Q8WV07	LTO1	Protein LTO1 homolog (Oral cancer-overexpressed protein 1) (Tumor-amplified and overexpressed sequence 1)	7	Medium	1	3	1	Human	FALSE	0 v 0	NA	NA	0 v 0	NA	NA	0 v 0	NA	NA	0 v 0	NA	NA	NA	NA	NA	NA	NA	NA	NA	NA	NA	NA	NA	NA	NA	NA	NA	NA	NA	NA	NA	NA	NA	NA	NA	NA	NA
B2RDU2, H3BR73, H3BSL0, I3L1I3, Q8WV22	Q8WV22	B2RDU2	Q8WV22	NSMCE1	Non-structural maintenance of chromosomes element 1 homolog (Non-SMC element 1 homolog) (EC 2.3.2.27)	5	High	1	2	1	Human	FALSE	0 v 0	NA	NA	0 v 0	NA	NA	0 v 0	NA	NA	0 v 0	NA	NA	NA	NA	NA	NA	NA	NA	NA	NA	NA	NA	NA	NA	NA	NA	NA	NA	NA	NA	NA	NA	NA	NA	NA	NA	NA
B8ZZL5, H7C3Q6, Q8WV92	Q8WV92	H7C3Q6	Q8WV92	MITD1	MIT domain-containing protein 1	14	High	4	4	4	Human	FALSE	0 v 0	NA	NA	0 v 0	NA	NA	0 v 0	NA	NA	0 v 0	NA	NA	NA	NA	NA	NA	NA	NA	NA	NA	NA	NA	NA	NA	NA	NA	NA	NA	NA	NA	NA	NA	NA	NA	NA	NA	NA
B4DNM0, Q8WVC0	Q8WVC0	Q8WVC0	Q8WVC0	LEO1	RNA polymerase-associated protein LEO1 (Replicative senescence down-regulated leo1-like protein)	6	High	2	2	2	Human	FALSE	0 v 0	NA	NA	0 v 0	NA	NA	0 v 0	NA	NA	0 v 0	NA	NA	NA	NA	NA	NA	NA	NA	NA	NA	NA	NA	NA	NA	NA	NA	NA	NA	NA	NA	NA	NA	NA	NA	NA	NA	NA
J3KRZ0, J3KSP0, J3KTC5, J3QL03, J3QS74, Q8WVK7	Q8WVK7	Q8WVK7	Q8WVK7	SKA2	Spindle and kinetochore-associated protein 2 (Protein FAM33A)	24	High	3	6	3	Human	FALSE	0 v 0	NA	NA	0 v 0	NA	NA	0 v 0	NA	NA	0 v 0	NA	NA	NA	NA	NA	NA	NA	NA	NA	NA	NA	NA	NA	NA	NA	NA	NA	NA	NA	NA	NA	NA	NA	NA	NA	NA	NA
A8K0B9, Q8WVM0	Q8WVM0	A8K0B9	Q8WVM0	TFB1M	Dimethyladenosine transferase 1, mitochondrial (EC 2.1.1.-) (Mitochondrial 12S rRNA dimethylase 1) (Mitochondrial transcription factor B1) (h-mtTFB) (h-mtTFB1) (hTFB1M) (mtTFB1) (S-adenosylmethionine-6-N', N'-adenosyl(rRNA) dimethyltransferase 1)	8	High	2	3	2	Human	FALSE	0 v 0	NA	NA	0 v 0	NA	NA	0 v 0	NA	NA	0 v 0	NA	NA	NA	NA	NA	NA	NA	NA	NA	NA	NA	NA	NA	NA	NA	NA	NA	NA	NA	NA	NA	NA	NA	NA	NA	NA	NA
A4D230, H7C022, H7C1E8, Q8WVS4	Q8WVS4	Q8WVS4	Q8WVS4	DYNC2I1	Cytoplasmic dynein 2 intermediate chain 1 (Dynein 2 intermediate chain 1) (WD repeat-containing protein 60)	6	High	4	4	4	Human	FALSE	0 v 0	NA	NA	0 v 0	NA	NA	0 v 0	NA	NA	0 v 0	NA	NA	NA	NA	NA	NA	NA	NA	NA	NA	NA	NA	NA	NA	NA	NA	NA	NA	NA	NA	NA	NA	NA	NA	NA	NA	NA
Q8WWC4	A0A024R3U8	A0A024R3U8	Q8WWC4	MAIP1	m-AAA protease-interacting protein 1, mitochondrial (Matrix AAA peptidase-interacting protein 1)	6	High	2	2	2	Human	FALSE	0 v 0	NA	NA	0 v 0	NA	NA	0 v 0	NA	NA	0 v 0	NA	NA	NA	NA	NA	NA	NA	NA	NA	NA	NA	NA	NA	NA	NA	NA	NA	NA	NA	NA	NA	NA	NA	NA	NA	NA	NA
A0A5F9ZHS2, Q8WWX0	Q8WWX0	A0A5F9ZHS2	Q8WWX0	ASB5	Ankyrin repeat and SOCS box protein 5 (ASB-5)	3	Medium	1	1	1	Human	FALSE	0 v 0	NA	NA	0 v 0	NA	NA	0 v 0	NA	NA	0 v 0	NA	NA	NA	NA	NA	NA	NA	NA	NA	NA	NA	NA	NA	NA	NA	NA	NA	NA	NA	NA	NA	NA	NA	NA	NA	NA	NA
H0YD93, Q5GIA6, Q8WXA3	Q8WXA3	Q5GIA6	Q8WXA3	RUFY2	RUN and FYVE domain-containing protein 2 (Rab4-interacting protein related)	4	High	3	9	1	Human	FALSE	0 v 0	NA	NA	0 v 0	NA	NA	0 v 0	NA	NA	0 v 0	NA	NA	NA	NA	NA	NA	NA	NA	NA	NA	NA	NA	NA	NA	NA	NA	NA	NA	NA	NA	NA	NA	NA	NA	NA	NA	NA
Q8WXA8	Q8WXA8	Q8WXA8	Q8WXA8	HTR3C	5-hydroxytryptamine receptor 3C (5-HT3-C) (5-HT3C) (Serotonin receptor 3C)	4	Medium	1	1	1	Human	FALSE	0 v 0	NA	NA	0 v 0	NA	NA	0 v 0	NA	NA	0 v 0	NA	NA	NA	NA	NA	NA	NA	NA	NA	NA	NA	NA	NA	NA	NA	NA	NA	NA	NA	NA	NA	NA	NA	NA	NA	NA	NA
Q8WXF0	Q8WXF0	Q8WXF0	Q8WXF0	SRSF12	Serine/arginine-rich splicing factor 12 (35 kDa SR repressor protein) (SRrp35) (Splicing factor, arginine/serine-rich 13B) (Splicing factor, arginine/serine-rich 19)	11	High	3	13	1	Human	FALSE	0 v 0	NA	NA	0 v 0	NA	NA	0 v 0	NA	NA	0 v 0	NA	NA	NA	NA	NA	NA	NA	NA	NA	NA	NA	NA	NA	NA	NA	NA	NA	NA	NA	NA	NA	NA	NA	NA	NA	NA	NA
A0A0A0MRE3, D4YW74, G3V5X4, Q8WXH0	Q8WXH0	G3V5X4	Q8WXH0	SYNE2	Nesprin-2 (KASH domain-containing protein 2) (KASH2) (Nuclear envelope spectrin repeat protein 2) (Nucleus and actin connecting element protein) (Protein NUANCE) (Synaptic nuclear envelope protein 2) (Syne-2)	0	High	1	2	1	Human	FALSE	0 v 0	NA	NA	0 v 0	NA	NA	0 v 0	NA	NA	0 v 0	NA	NA	NA	NA	NA	NA	NA	NA	NA	NA	NA	NA	NA	NA	NA	NA	NA	NA	NA	NA	NA	NA	NA	NA	NA	NA	NA
A8K6U2, C9J8D0, C9JA69, C9JYU6, C9JZA0, D3DN56, Q6ZNU6, Q8WY36, Q9H6A7, Q9H6G9, Q9P043	Q8WY36	A8K6U2	Q8WY36	BBX	HMG box transcription factor BBX (Bobby sox homolog) (HMG box-containing protein 2)	5	High	4	4	4	Human	FALSE	0 v 0	NA	NA	0 v 0	NA	NA	0 v 0	NA	NA	0 v 0	NA	NA	NA	NA	NA	NA	NA	NA	NA	NA	NA	NA	NA	NA	NA	NA	NA	NA	NA	NA	NA	NA	NA	NA	NA	NA	NA
Q8WYB3	Q8WYB3	Q8WYB3	Q8WYB3		Beta II spectrin-short isoform (Fragment)	60	High	3	8	1	Human	FALSE	0 v 0	NA	NA	0 v 0	NA	NA	0 v 0	NA	NA	0 v 0	NA	NA	NA	NA	NA	NA	NA	NA	NA	NA	NA	NA	NA	NA	NA	NA	NA	NA	NA	NA	NA	NA	NA	NA	NA	NA	NA
A0A1B0GW41, B7Z6R2, E9PEN0, Q8WYH8	Q8WYH8	A0A1B0GW41	Q8WYH8	ING5	Inhibitor of growth protein 5 (p28ING5)	6	Medium	2	2	2	Human	FALSE	0 v 0	NA	NA	0 v 0	NA	NA	0 v 0	NA	NA	0 v 0	NA	NA	NA	NA	NA	NA	NA	NA	NA	NA	NA	NA	NA	NA	NA	NA	NA	NA	NA	NA	NA	NA	NA	NA	NA	NA	NA
Q8WYJ6	Q8WYJ6	Q8WYJ6	Q8WYJ6	SEPTIN1	Septin-1 (LARP) (Peanut-like protein 3) (Serologically defined breast cancer antigen NY-BR-24)	5	Medium	2	3	2	Human	FALSE	0 v 0	NA	NA	0 v 0	NA	NA	0 v 0	NA	NA	0 v 0	NA	NA	NA	NA	NA	NA	NA	NA	NA	NA	NA	NA	NA	NA	NA	NA	NA	NA	NA	NA	NA	NA	NA	NA	NA	NA	NA
A0A0A0MRA3, A0A0A0MTS7, C0JYZ2, D3DPF9, D3DPG0, Q8WZ42	Q8WZ42	C0JYZ2	Q8WZ42	TTN	Titin (EC 2.7.11.1) (Connectin) (Rhabdomyosarcoma antigen MU-RMS-40.14)	0	High	6	6	4	Human	FALSE	0 v 0	NA	NA	0 v 0	NA	NA	0 v 0	NA	NA	0 v 0	NA	NA	NA	NA	NA	NA	NA	NA	NA	NA	NA	NA	NA	NA	NA	NA	NA	NA	NA	NA	NA	NA	NA	NA	NA	NA	NA
C9J720, C9JFC9, C9JVQ6, F8WB16, Q20BG7, Q20BI7, Q2I096, Q2I0A6, Q8WZ74	Q20BG9	Q2I096	Q8WZ74	CTTNBP2	Cortactin-binding protein 2 (CortBP2)	1	Medium	1	1	1	Human	FALSE	0 v 0	NA	NA	0 v 0	NA	NA	0 v 0	NA	NA	0 v 0	NA	NA	NA	NA	NA	NA	NA	NA	NA	NA	NA	NA	NA	NA	NA	NA	NA	NA	NA	NA	NA	NA	NA	NA	NA	NA	NA
B1ALB4, B4DLY0, E9PD50, Q8NB69, Q92540, Q96N31	Q92540	E9PD50	Q92540	SMG7	Nonsense-mediated mRNA decay factor SMG7 (SMG-7 homolog) (hSMG-7)	2	Medium	2	2	2	Human	FALSE	0 v 0	NA	NA	0 v 0	NA	NA	0 v 0	NA	NA	0 v 0	NA	NA	NA	NA	NA	NA	NA	NA	NA	NA	NA	NA	NA	NA	NA	NA	NA	NA	NA	NA	NA	NA	NA	NA	NA	NA	NA
F8W6N3, H0Y8E8, Q92560	A0A024R305	F8W6N3	Q92560	BAP1	Ubiquitin carboxyl-terminal hydrolase BAP1 (EC 3.4.19.12) (BRCA1-associated protein 1) (Cerebral protein 6)	6	High	3	3	3	Human	FALSE	0 v 0	NA	NA	0 v 0	NA	NA	0 v 0	NA	NA	0 v 0	NA	NA	NA	NA	NA	NA	NA	NA	NA	NA	NA	NA	NA	NA	NA	NA	NA	NA	NA	NA	NA	NA	NA	NA	NA	NA	NA
B2R4I8, F5H459, Q92572	Q92572	B2R4I8	Q92572	AP3S1	AP-3 complex subunit sigma-1 (AP-3 complex subunit sigma-3A) (Adaptor-related protein complex 3 subunit sigma-1) (Clathrin-associated/assembly/adaptor protein, small 3) (Sigma-3A-adaptin) (Sigma3A-adaptin) (Sigma-adaptin 3a)	12	High	2	2	2	Human	FALSE	0 v 0	NA	NA	0 v 0	NA	NA	0 v 0	NA	NA	0 v 0	NA	NA	NA	NA	NA	NA	NA	NA	NA	NA	NA	NA	NA	NA	NA	NA	NA	NA	NA	NA	NA	NA	NA	NA	NA	NA	NA
A0A087X142, A6NFQ9, A6NMH6, B7ZVZ1, F8W8I8, Q92599	Q92599	A0A087X142	Q92599	SEPTIN8	Septin-8	7	High	4	17	2	Human	FALSE	0 v 0	NA	NA	0 v 0	NA	NA	0 v 0	NA	NA	0 v 0	NA	NA	NA	NA	NA	NA	NA	NA	NA	NA	NA	NA	NA	NA	NA	NA	NA	NA	NA	NA	NA	NA	NA	NA	NA	NA	NA
Q92604	Q92604	Q92604	Q92604	LPGAT1	Acyl-CoA:lysophosphatidylglycerol acyltransferase 1 (EC 2.3.1.-) (Acyl-CoA:monoacylglycerol acyltransferase LPGAT1) (EC 2.3.1.22)	3	High	1	1	1	Human	FALSE	0 v 0	NA	NA	0 v 0	NA	NA	0 v 0	NA	NA	0 v 0	NA	NA	NA	NA	NA	NA	NA	NA	NA	NA	NA	NA	NA	NA	NA	NA	NA	NA	NA	NA	NA	NA	NA	NA	NA	NA	NA
A0A024RDQ5, A0A1X7SBT5, H7BZH7, H7C326, Q92664	Q92664	H7C326	Q92664	GTF3A	Transcription factor IIIA (TFIIIA)	2	High	1	1	1	Human	FALSE	0 v 0	NA	NA	0 v 0	NA	NA	0 v 0	NA	NA	0 v 0	NA	NA	NA	NA	NA	NA	NA	NA	NA	NA	NA	NA	NA	NA	NA	NA	NA	NA	NA	NA	NA	NA	NA	NA	NA	NA	NA
Q92729	Q92729	Q92729	Q92729	PTPRU	Receptor-type tyrosine-protein phosphatase U (R-PTP-U) (EC 3.1.3.48) (Pancreatic carcinoma phosphatase 2) (PCP-2) (Protein-tyrosine phosphatase J) (PTP-J) (hPTP-J) (Protein-tyrosine phosphatase pi) (PTP pi) (Protein-tyrosine phosphatase receptor omicron) (PTP-RO) (Receptor-type protein-tyrosine phosphatase psi) (R-PTP-psi)	1	Medium	1	2	1	Human	FALSE	0 v 0	NA	NA	0 v 0	NA	NA	0 v 0	NA	NA	0 v 0	NA	NA	NA	NA	NA	NA	NA	NA	NA	NA	NA	NA	NA	NA	NA	NA	NA	NA	NA	NA	NA	NA	NA	NA	NA	NA	NA
A0A0S2Z470, A0A0S2Z483, Q92733, Q96FT4	A0A0S2Z456	A0A0S2Z456	Q92733	PRCC	Proline-rich protein PRCC (Papillary renal cell carcinoma translocation-associated gene protein)	4	High	1	1	1	Human	FALSE	0 v 0	NA	NA	0 v 0	NA	NA	0 v 0	NA	NA	0 v 0	NA	NA	NA	NA	NA	NA	NA	NA	NA	NA	NA	NA	NA	NA	NA	NA	NA	NA	NA	NA	NA	NA	NA	NA	NA	NA	NA
Q92738, X6RAB3	Q92738	Q92738	Q92738	USP6NL	USP6 N-terminal-like protein (Related to the N-terminus of tre) (RN-tre)	7	High	4	4	4	Human	FALSE	0 v 0	NA	NA	0 v 0	NA	NA	0 v 0	NA	NA	0 v 0	NA	NA	NA	NA	NA	NA	NA	NA	NA	NA	NA	NA	NA	NA	NA	NA	NA	NA	NA	NA	NA	NA	NA	NA	NA	NA	NA
A0A3B3IU24, B3KRN4, Q05DJ8, Q92743	Q92743	Q92743	Q92743	HTRA1	Serine protease HTRA1 (EC 3.4.21.-) (High-temperature requirement A serine peptidase 1) (L56) (Serine protease 11)	5	High	2	2	2	Human	FALSE	0 v 0	NA	NA	0 v 0	NA	NA	0 v 0	NA	NA	0 v 0	NA	NA	NA	NA	NA	NA	NA	NA	NA	NA	NA	NA	NA	NA	NA	NA	NA	NA	NA	NA	NA	NA	NA	NA	NA	NA	NA
A0A3B3IS53, A0A3B3ISZ3, A0A3B3ITI3, A0A3F2YNX6, A5PKX7, A5PLL3, Q92794	Q92794	A0A3F2YNX6	Q92794	KAT6A	Histone acetyltransferase KAT6A (EC 2.3.1.48) (MOZ, YBF2/SAS3, SAS2 and TIP60 protein 3) (MYST-3) (Monocytic leukemia zinc finger protein) (Runt-related transcription factor-binding protein 2) (Zinc finger protein 220)	1	High	2	2	2	Human	FALSE	0 v 0	NA	NA	0 v 0	NA	NA	0 v 0	NA	NA	0 v 0	NA	NA	NA	NA	NA	NA	NA	NA	NA	NA	NA	NA	NA	NA	NA	NA	NA	NA	NA	NA	NA	NA	NA	NA	NA	NA	NA
A0A0J9YX66, A0A0J9YXJ0, A0A1B0GU44, A0A1B0GUN8, B2RA86, B4DDE7, B4DS31, B4DT00, E9PC62, G5EA30, O95319, Q5VZZ6, Q92879, V9GYD9	Q92879	Q92879	Q92879	CELF1	CUGBP Elav-like family member 1 (CELF-1) (50 kDa nuclear polyadenylated RNA-binding protein) (Bruno-like protein 2) (CUG triplet repeat RNA-binding protein 1) (CUG-BP1) (CUG-BP- and ETR-3-like factor 1) (Deadenylation factor CUG-BP) (Embryo deadenylation element-binding protein homolog) (EDEN-BP homolog) (RNA-binding protein BRUNOL-2)	7	High	4	4	3	Human	FALSE	0 v 0	NA	NA	0 v 0	NA	NA	0 v 0	NA	NA	0 v 0	NA	NA	NA	NA	NA	NA	NA	NA	NA	NA	NA	NA	NA	NA	NA	NA	NA	NA	NA	NA	NA	NA	NA	NA	NA	NA	NA
A0A2X0SFA4, M0QZR4, Q92888	A0A024R0R1	A0A2X0SFA4	Q92888	ARHGEF1	Rho guanine nucleotide exchange factor 1 (115 kDa guanine nucleotide exchange factor) (p115-RhoGEF) (p115RhoGEF) (Sub1.5)	2	Medium	1	2	1	Human	FALSE	0 v 0	NA	NA	0 v 0	NA	NA	0 v 0	NA	NA	0 v 0	NA	NA	NA	NA	NA	NA	NA	NA	NA	NA	NA	NA	NA	NA	NA	NA	NA	NA	NA	NA	NA	NA	NA	NA	NA	NA	NA
Q92908	Q92908	Q92908	Q92908	GATA6	Transcription factor GATA-6 (GATA-binding factor 6)	5	High	1	1	1	Human	FALSE	0 v 0	NA	NA	0 v 0	NA	NA	0 v 0	NA	NA	0 v 0	NA	NA	NA	NA	NA	NA	NA	NA	NA	NA	NA	NA	NA	NA	NA	NA	NA	NA	NA	NA	NA	NA	NA	NA	NA	NA	NA
Q92917	Q92917	Q92917	Q92917	GPKOW	G-patch domain and KOW motifs-containing protein (G-patch domain-containing protein 5) (Protein MOS2 homolog) (Protein T54)	9	High	3	4	3	Human	FALSE	0 v 0	NA	NA	0 v 0	NA	NA	0 v 0	NA	NA	0 v 0	NA	NA	NA	NA	NA	NA	NA	NA	NA	NA	NA	NA	NA	NA	NA	NA	NA	NA	NA	NA	NA	NA	NA	NA	NA	NA	NA
B9EGA3, J3KMX2, J3QWB6, Q92925	Q92925	Q92925	Q92925	SMARCD2	SWI/SNF-related matrix-associated actin-dependent regulator of chromatin subfamily D member 2 (60 kDa BRG-1/Brm-associated factor subunit B) (BRG1-associated factor 60B) (BAF60B)	9	High	3	6	2	Human	FALSE	0 v 0	NA	NA	0 v 0	NA	NA	0 v 0	NA	NA	0 v 0	NA	NA	NA	NA	NA	NA	NA	NA	NA	NA	NA	NA	NA	NA	NA	NA	NA	NA	NA	NA	NA	NA	NA	NA	NA	NA	NA
E9PJM4, E9PKV5, E9PL17, Q92989	Q92989	Q92989	Q92989	CLP1	Polyribonucleotide 5'-hydroxyl-kinase Clp1 (EC 2.7.1.78) (Polyadenylation factor Clp1) (Polynucleotide kinase Clp1) (Pre-mRNA cleavage complex II protein Clp1)	11	High	4	6	4	Human	FALSE	0 v 0	NA	NA	0 v 0	NA	NA	0 v 0	NA	NA	0 v 0	NA	NA	NA	NA	NA	NA	NA	NA	NA	NA	NA	NA	NA	NA	NA	NA	NA	NA	NA	NA	NA	NA	NA	NA	NA	NA	NA
B4DYQ3, Q93074	Q93074	Q93074	Q93074	MED12	Mediator of RNA polymerase II transcription subunit 12 (Activator-recruited cofactor 240 kDa component) (ARC240) (CAG repeat protein 45) (Mediator complex subunit 12) (OPA-containing protein) (Thyroid hormone receptor-associated protein complex 230 kDa component) (Trap230) (Trinucleotide repeat-containing gene 11 protein)	2	High	3	4	3	Human	FALSE	0 v 0	NA	NA	0 v 0	NA	NA	0 v 0	NA	NA	0 v 0	NA	NA	NA	NA	NA	NA	NA	NA	NA	NA	NA	NA	NA	NA	NA	NA	NA	NA	NA	NA	NA	NA	NA	NA	NA	NA	NA
A0A0D9SGK2, A0A3B3ISR8, B5BU78, E9PJC0, E9PML8, E9PMY3, E9PRR9, Q12974, Q93096	A0A024R8J2	Q12974	Q93096	PTP4A1	Protein tyrosine phosphatase type IVA 1 (EC 3.1.3.48) (PTP(CAAXI)) (Protein-tyrosine phosphatase 4a1) (Protein-tyrosine phosphatase of regenerating liver 1) (PRL-1)	17	High	3	3	3	Human	FALSE	0 v 0	NA	NA	0 v 0	NA	NA	0 v 0	NA	NA	0 v 0	NA	NA	NA	NA	NA	NA	NA	NA	NA	NA	NA	NA	NA	NA	NA	NA	NA	NA	NA	NA	NA	NA	NA	NA	NA	NA	NA
C9JWM2, K7EJJ4, Q969E2	Q969E2	Q969E2	Q969E2	SCAMP4	Secretory carrier-associated membrane protein 4 (Secretory carrier membrane protein 4)	24	High	4	6	4	Human	FALSE	0 v 0	NA	NA	0 v 0	NA	NA	0 v 0	NA	NA	0 v 0	NA	NA	NA	NA	NA	NA	NA	NA	NA	NA	NA	NA	NA	NA	NA	NA	NA	NA	NA	NA	NA	NA	NA	NA	NA	NA	NA
Q969F1	Q969F1	Q969F1	Q969F1	GTF3C6	General transcription factor 3C polypeptide 6 (Transcription factor IIIC 35 kDa subunit) (TFIIIC 35 kDa subunit) (TFIIIC35) (Transcription factor IIIC subunit 6)	7	High	1	1	1	Human	FALSE	0 v 0	NA	NA	0 v 0	NA	NA	0 v 0	NA	NA	0 v 0	NA	NA	NA	NA	NA	NA	NA	NA	NA	NA	NA	NA	NA	NA	NA	NA	NA	NA	NA	NA	NA	NA	NA	NA	NA	NA	NA
G3V1P3, Q969J3	Q969J3	Q969J3	Q969J3	BORCS5	BLOC-1-related complex subunit 5 (Loss of heterozygosity 12 chromosomal region 1) (Myristoylated lysosomal protein) (Myrlysin)	6	High	1	2	1	Human	FALSE	0 v 0	NA	NA	0 v 0	NA	NA	0 v 0	NA	NA	0 v 0	NA	NA	NA	NA	NA	NA	NA	NA	NA	NA	NA	NA	NA	NA	NA	NA	NA	NA	NA	NA	NA	NA	NA	NA	NA	NA	NA
C9IZ93, C9J9P8, C9JF62, C9JFD2, C9JSK8, F2Z363, F8WB39, F8WD80, F8WDQ9, F8WFB7, G5E9R6, H3BSR4, H3BUI7, Q969M7	Q969M7	C9J9P8	Q969M7	UBE2F	NEDD8-conjugating enzyme UBE2F (EC 2.3.2.32) (NEDD8 carrier protein UBE2F) (NEDD8 protein ligase UBE2F) (NEDD8-conjugating enzyme 2) (RING-type E3 NEDD8 transferase UBE2F) (Ubiquitin-conjugating enzyme E2 F)	9	High	2	4	2	Human	FALSE	0 v 0	NA	NA	0 v 0	NA	NA	0 v 0	NA	NA	0 v 0	NA	NA	NA	NA	NA	NA	NA	NA	NA	NA	NA	NA	NA	NA	NA	NA	NA	NA	NA	NA	NA	NA	NA	NA	NA	NA	NA
B2R4V2, Q969Q0	Q969Q0	Q969Q0	Q969Q0	RPL36AL	60S ribosomal protein L36a-like (Large ribosomal subunit protein eL42-like)	39	High	6	17	2	Human	FALSE	0 v 0	NA	NA	0 v 0	NA	NA	0 v 0	NA	NA	0 v 0	NA	NA	NA	NA	NA	NA	NA	NA	NA	NA	NA	NA	NA	NA	NA	NA	NA	NA	NA	NA	NA	NA	NA	NA	NA	NA	NA
A0A024RAJ7, A0A6M4C975, D6RAL1, Q969S9	Q969S9	A0A024RAJ7	Q969S9	GFM2	Ribosome-releasing factor 2, mitochondrial (RRF2mt) (Elongation factor G 2, mitochondrial) (EF-G2mt) (mEF-G 2) (Elongation factor G2) (hEFG2)	2	High	1	1	1	Human	FALSE	0 v 0	NA	NA	0 v 0	NA	NA	0 v 0	NA	NA	0 v 0	NA	NA	NA	NA	NA	NA	NA	NA	NA	NA	NA	NA	NA	NA	NA	NA	NA	NA	NA	NA	NA	NA	NA	NA	NA	NA	NA
B4E0N6, Q969X5	Q969X5	Q969X5	Q969X5	ERGIC1	Endoplasmic reticulum-Golgi intermediate compartment protein 1 (ER-Golgi intermediate compartment 32 kDa protein) (ERGIC-32)	3	Medium	1	1	1	Human	FALSE	0 v 0	NA	NA	0 v 0	NA	NA	0 v 0	NA	NA	0 v 0	NA	NA	NA	NA	NA	NA	NA	NA	NA	NA	NA	NA	NA	NA	NA	NA	NA	NA	NA	NA	NA	NA	NA	NA	NA	NA	NA
B3KM73, B4DU42, C9IZN7, C9J7P5, D3DVL7, Q969Z0	Q969Z0	B4DU42	Q969Z0	TBRG4	FAST kinase domain-containing protein 4 (Cell cycle progression restoration protein 2) (Cell cycle progression protein 2) (Protein TBRG4) (Transforming growth factor beta regulator 4)	2	Medium	1	1	1	Human	FALSE	0 v 0	NA	NA	0 v 0	NA	NA	0 v 0	NA	NA	0 v 0	NA	NA	NA	NA	NA	NA	NA	NA	NA	NA	NA	NA	NA	NA	NA	NA	NA	NA	NA	NA	NA	NA	NA	NA	NA	NA	NA
Q96AR0	Q96AR0	Q96AR0	Q96AR0		E2F3 protein	6	Medium	1	2	1	Human	FALSE	0 v 0	NA	NA	0 v 0	NA	NA	0 v 0	NA	NA	0 v 0	NA	NA	NA	NA	NA	NA	NA	NA	NA	NA	NA	NA	NA	NA	NA	NA	NA	NA	NA	NA	NA	NA	NA	NA	NA	NA	NA
Q96B45	A0A0B4J1R7	A0A0B4J1R7	Q96B45	BORCS7	BLOC-1-related complex subunit 7 (Diaskedin)	16	Medium	1	1	1	Human	FALSE	0 v 0	NA	NA	0 v 0	NA	NA	0 v 0	NA	NA	0 v 0	NA	NA	NA	NA	NA	NA	NA	NA	NA	NA	NA	NA	NA	NA	NA	NA	NA	NA	NA	NA	NA	NA	NA	NA	NA	NA	NA
I6L9C8, M0QXZ5, Q96B54	Q96B54	I6L9C8	Q96B54	ZNF428	Zinc finger protein 428 (Enzyme-like protein PIT13)	7	High	1	2	1	Human	FALSE	0 v 0	NA	NA	0 v 0	NA	NA	0 v 0	NA	NA	0 v 0	NA	NA	NA	NA	NA	NA	NA	NA	NA	NA	NA	NA	NA	NA	NA	NA	NA	NA	NA	NA	NA	NA	NA	NA	NA	NA	NA
Q96BE0	Q96BE0	Q96BE0	Q96BE0		Uncharacterized protein (Fragment)	68	High	19	176	1	Human	FALSE	0 v 0	NA	NA	0 v 0	NA	NA	0 v 0	NA	NA	0 v 0	NA	NA	NA	NA	NA	NA	NA	NA	NA	NA	NA	NA	NA	NA	NA	NA	NA	NA	NA	NA	NA	NA	NA	NA	NA	NA	NA
B3KQT0, Q96BI3	Q96BI3	B3KQT0	Q96BI3	APH1A	Gamma-secretase subunit APH-1A (APH-1a) (Aph-1alpha) (Presenilin-stabilization factor)	5	High	1	1	1	Human	FALSE	0 v 0	NA	NA	0 v 0	NA	NA	0 v 0	NA	NA	0 v 0	NA	NA	NA	NA	NA	NA	NA	NA	NA	NA	NA	NA	NA	NA	NA	NA	NA	NA	NA	NA	NA	NA	NA	NA	NA	NA	NA
D6RA12, D6RB19, D6RDA4, D6RHV0, Q96BP3	Q96BP3	D6RHV0	Q96BP3	PPWD1	Peptidylprolyl isomerase domain and WD repeat-containing protein 1 (EC 5.2.1.8) (Spliceosome-associated cyclophilin)	2	Medium	1	1	1	Human	FALSE	0 v 0	NA	NA	0 v 0	NA	NA	0 v 0	NA	NA	0 v 0	NA	NA	NA	NA	NA	NA	NA	NA	NA	NA	NA	NA	NA	NA	NA	NA	NA	NA	NA	NA	NA	NA	NA	NA	NA	NA	NA
A0A384MTZ4, Q96BR5	Q96BR5	Q96BR5	Q96BR5	COA7	Cytochrome c oxidase assembly factor 7 (Beta-lactamase hcp-like protein) (Respiratory chain assembly factor 1) (Sel1 repeat-containing protein 1)	12	High	3	4	3	Human	FALSE	0 v 0	NA	NA	0 v 0	NA	NA	0 v 0	NA	NA	0 v 0	NA	NA	NA	NA	NA	NA	NA	NA	NA	NA	NA	NA	NA	NA	NA	NA	NA	NA	NA	NA	NA	NA	NA	NA	NA	NA	NA
A0A0G2JQ92, B4E101, G3V0F3, Q96BW9	Q96BW9	B4E101	Q96BW9	TAMM41	Phosphatidate cytidylyltransferase, mitochondrial (EC 2.7.7.41) (CDP-diacylglycerol synthase) (CDP-DAG synthase) (Mitochondrial translocator assembly and maintenance protein 41 homolog) (TAM41)	2	Medium	1	1	1	Human	FALSE	0 v 0	NA	NA	0 v 0	NA	NA	0 v 0	NA	NA	0 v 0	NA	NA	NA	NA	NA	NA	NA	NA	NA	NA	NA	NA	NA	NA	NA	NA	NA	NA	NA	NA	NA	NA	NA	NA	NA	NA	NA
B0AZT6, E7EQY1, Q96C01	Q96C01	Q96C01	Q96C01	FAM136A	Protein FAM136A	6	Medium	1	1	1	Human	FALSE	0 v 0	NA	NA	0 v 0	NA	NA	0 v 0	NA	NA	0 v 0	NA	NA	NA	NA	NA	NA	NA	NA	NA	NA	NA	NA	NA	NA	NA	NA	NA	NA	NA	NA	NA	NA	NA	NA	NA	NA	NA
B4DRA4, B4DWJ9, E7ENF1, F5H3K2, F5H7W8, F5H8B7, G5EA44, Q96C57	Q96C57	F5H7W8	Q96C57	CUSTOS	Protein CUSTOS	15	High	3	3	3	Human	FALSE	0 v 0	NA	NA	0 v 0	NA	NA	0 v 0	NA	NA	0 v 0	NA	NA	NA	NA	NA	NA	NA	NA	NA	NA	NA	NA	NA	NA	NA	NA	NA	NA	NA	NA	NA	NA	NA	NA	NA	NA	NA
H7C331, Q96C92	Q96C92	H7C331	Q96C92	ENTR1	Endosome-associated-trafficking regulator 1 (Antigen NY-CO-3) (Serologically defined colon cancer antigen 3)	10	High	3	5	3	Human	FALSE	0 v 0	NA	NA	0 v 0	NA	NA	0 v 0	NA	NA	0 v 0	NA	NA	NA	NA	NA	NA	NA	NA	NA	NA	NA	NA	NA	NA	NA	NA	NA	NA	NA	NA	NA	NA	NA	NA	NA	NA	NA
A0A087WXN4, E9PGI3, Q96CB8	A0A024RDK4	A0A024RDK4	Q96CB8	INTS12	Integrator complex subunit 12 (Int12) (PHD finger protein 22)	4	High	1	1	1	Human	FALSE	0 v 0	NA	NA	0 v 0	NA	NA	0 v 0	NA	NA	0 v 0	NA	NA	NA	NA	NA	NA	NA	NA	NA	NA	NA	NA	NA	NA	NA	NA	NA	NA	NA	NA	NA	NA	NA	NA	NA	NA	NA
B4DWJ3, Q96CJ1	Q96CJ1	B4DWJ3	Q96CJ1	EAF2	ELL-associated factor 2 (Testosterone-regulated apoptosis inducer and tumor suppressor protein)	5	Medium	2	4	1	Human	FALSE	0 v 0	NA	NA	0 v 0	NA	NA	0 v 0	NA	NA	0 v 0	NA	NA	NA	NA	NA	NA	NA	NA	NA	NA	NA	NA	NA	NA	NA	NA	NA	NA	NA	NA	NA	NA	NA	NA	NA	NA	NA
B4DTB9, E9PF16, Q96CM8	Q96CM8	E9PF16	Q96CM8	ACSF2	Medium-chain acyl-CoA ligase ACSF2, mitochondrial (EC 6.2.1.2)	2	High	1	1	1	Human	FALSE	0 v 0	NA	NA	0 v 0	NA	NA	0 v 0	NA	NA	0 v 0	NA	NA	NA	NA	NA	NA	NA	NA	NA	NA	NA	NA	NA	NA	NA	NA	NA	NA	NA	NA	NA	NA	NA	NA	NA	NA	NA
Q25QX8, Q96CS4	Q96CS4	Q96CS4	Q96CS4	ZNF689	Zinc finger protein 689	2	Medium	1	1	1	Human	FALSE	0 v 0	NA	NA	0 v 0	NA	NA	0 v 0	NA	NA	0 v 0	NA	NA	NA	NA	NA	NA	NA	NA	NA	NA	NA	NA	NA	NA	NA	NA	NA	NA	NA	NA	NA	NA	NA	NA	NA	NA	NA
A0A087X0P9, I3L4S1, Q96CW6	Q96CW6	A0A087X0P9	Q96CW6	SLC7A6OS	Probable RNA polymerase II nuclear localization protein SLC7A6OS (ADAMS proteinase-related protein) (Solute carrier family 7 member 6 opposite strand transcript)	4	Medium	1	1	1	Human	FALSE	0 v 0	NA	NA	0 v 0	NA	NA	0 v 0	NA	NA	0 v 0	NA	NA	NA	NA	NA	NA	NA	NA	NA	NA	NA	NA	NA	NA	NA	NA	NA	NA	NA	NA	NA	NA	NA	NA	NA	NA	NA
D6RD49, D6RJ99, Q96D03	Q96D03	D6RJ99	Q96D03	DDIT4L	DNA damage-inducible transcript 4-like protein (HIF-1 responsive protein RTP801-like) (Protein regulated in development and DNA damage response 2) (REDD-2)	5	Medium	1	2	1	Human	FALSE	0 v 0	NA	NA	0 v 0	NA	NA	0 v 0	NA	NA	0 v 0	NA	NA	NA	NA	NA	NA	NA	NA	NA	NA	NA	NA	NA	NA	NA	NA	NA	NA	NA	NA	NA	NA	NA	NA	NA	NA	NA
B2R7D3, E9PMG1, H0YCR2, H0YDT0, H0YE89, Q59GG6, Q96D71	Q96D71	Q96D71	Q96D71	REPS1	RalBP1-associated Eps domain-containing protein 1 (RalBP1-interacting protein 1)	4	High	3	3	3	Human	FALSE	0 v 0	NA	NA	0 v 0	NA	NA	0 v 0	NA	NA	0 v 0	NA	NA	NA	NA	NA	NA	NA	NA	NA	NA	NA	NA	NA	NA	NA	NA	NA	NA	NA	NA	NA	NA	NA	NA	NA	NA	NA
Q96DA2	Q96DA2	Q96DA2	Q96DA2	RAB39B	Ras-related protein Rab-39B	12	High	2	5	1	Human	FALSE	0 v 0	NA	NA	0 v 0	NA	NA	0 v 0	NA	NA	0 v 0	NA	NA	NA	NA	NA	NA	NA	NA	NA	NA	NA	NA	NA	NA	NA	NA	NA	NA	NA	NA	NA	NA	NA	NA	NA	NA	NA
H0YB03, Q96DB5	Q96DB5	Q96DB5	Q96DB5	RMDN1	Regulator of microtubule dynamics protein 1 (RMD-1) (hRMD-1) (Protein FAM82B)	7	High	2	2	1	Human	FALSE	0 v 0	NA	NA	0 v 0	NA	NA	0 v 0	NA	NA	0 v 0	NA	NA	NA	NA	NA	NA	NA	NA	NA	NA	NA	NA	NA	NA	NA	NA	NA	NA	NA	NA	NA	NA	NA	NA	NA	NA	NA
Q05D29, Q96DT6	Q96DT6	Q96DT6	Q96DT6	ATG4C	Cysteine protease ATG4C (EC 3.4.22.-) (AUT-like 3 cysteine endopeptidase) (Autophagy-related cysteine endopeptidase 3) (Autophagin-3) (Autophagy-related protein 4 homolog C) (HsAPG4C)	2	Medium	1	1	1	Human	FALSE	0 v 0	NA	NA	0 v 0	NA	NA	0 v 0	NA	NA	0 v 0	NA	NA	NA	NA	NA	NA	NA	NA	NA	NA	NA	NA	NA	NA	NA	NA	NA	NA	NA	NA	NA	NA	NA	NA	NA	NA	NA
Q96DY7	Q96DY7	Q96DY7	Q96DY7	MTBP	Mdm2-binding protein (hMTBP)	2	Medium	1	1	1	Human	FALSE	0 v 0	NA	NA	0 v 0	NA	NA	0 v 0	NA	NA	0 v 0	NA	NA	NA	NA	NA	NA	NA	NA	NA	NA	NA	NA	NA	NA	NA	NA	NA	NA	NA	NA	NA	NA	NA	NA	NA	NA	NA
B3KX07, B4E242, Q96E09	Q96E09	Q96E09	Q96E09	PABIR1	PPP2R1A-PPP2R2A-interacting phosphatase regulator 1 (PABIR family member 1)	13	High	2	2	2	Human	FALSE	0 v 0	NA	NA	0 v 0	NA	NA	0 v 0	NA	NA	0 v 0	NA	NA	NA	NA	NA	NA	NA	NA	NA	NA	NA	NA	NA	NA	NA	NA	NA	NA	NA	NA	NA	NA	NA	NA	NA	NA	NA
Q96E92	Q96E92	Q96E92	Q96E92	PRKAA1	5'-AMP-activated protein kinase catalytic subunit alpha-1 (PRKAA1 protein) (Protein kinase, AMP-activated, alpha 1 catalytic subunit, isoform CRA_b)	19	High	3	3	1	Human	FALSE	0 v 0	NA	NA	0 v 0	NA	NA	0 v 0	NA	NA	0 v 0	NA	NA	NA	NA	NA	NA	NA	NA	NA	NA	NA	NA	NA	NA	NA	NA	NA	NA	NA	NA	NA	NA	NA	NA	NA	NA	NA
A8K9X0, Q96EC8	Q96EC8	A8K9X0	Q96EC8	YIPF6	Protein YIPF6 (YIP1 family member 6)	5	Medium	1	2	1	Human	FALSE	0 v 0	NA	NA	0 v 0	NA	NA	0 v 0	NA	NA	0 v 0	NA	NA	NA	NA	NA	NA	NA	NA	NA	NA	NA	NA	NA	NA	NA	NA	NA	NA	NA	NA	NA	NA	NA	NA	NA	NA	NA
A0A0D9SFK7, A0A1B0GTE6, A0A1B0GTX3, A0A1B0GUA3, A0A1B0GUH6, A0A1B0GW21, A0A6Q8PGG2, A0A6Q8PH08, Q96EK5	Q96EK5	A0A1B0GTE6	Q96EK5	KIFBP	KIF-binding protein (KIF1-binding protein) (Kinesin family binding protein)	2	Medium	1	1	1	Human	FALSE	0 v 0	NA	NA	0 v 0	NA	NA	0 v 0	NA	NA	0 v 0	NA	NA	NA	NA	NA	NA	NA	NA	NA	NA	NA	NA	NA	NA	NA	NA	NA	NA	NA	NA	NA	NA	NA	NA	NA	NA	NA
Q96EP9	Q96EP9	Q96EP9	Q96EP9	SLC10A4	Sodium/bile acid cotransporter 4 (Na(+)/bile acid cotransporter 4) (Solute carrier family 10 member 4)	2	Medium	1	1	1	Human	FALSE	0 v 0	NA	NA	0 v 0	NA	NA	0 v 0	NA	NA	0 v 0	NA	NA	NA	NA	NA	NA	NA	NA	NA	NA	NA	NA	NA	NA	NA	NA	NA	NA	NA	NA	NA	NA	NA	NA	NA	NA	NA
Q96F24	Q96F24	Q96F24	Q96F24	NRBF2	Nuclear receptor-binding factor 2 (NRBF-2) (Comodulator of PPAR and RXR)	6	High	2	2	2	Human	FALSE	0 v 0	NA	NA	0 v 0	NA	NA	0 v 0	NA	NA	0 v 0	NA	NA	NA	NA	NA	NA	NA	NA	NA	NA	NA	NA	NA	NA	NA	NA	NA	NA	NA	NA	NA	NA	NA	NA	NA	NA	NA
Q96FK6	A0A024R667	A0A024R667	Q96FK6	WDR89	WD repeat-containing protein 89	4	Medium	1	1	1	Human	FALSE	0 v 0	NA	NA	0 v 0	NA	NA	0 v 0	NA	NA	0 v 0	NA	NA	NA	NA	NA	NA	NA	NA	NA	NA	NA	NA	NA	NA	NA	NA	NA	NA	NA	NA	NA	NA	NA	NA	NA	NA	NA
A8K4M4, H0YKH6, Q5SZE1, Q5SZE2, Q5SZE3, Q5SZE4, Q96G23	Q96G23	Q5SZE1	Q96G23	CERS2	Ceramide synthase 2 (CerS2) (LAG1 longevity assurance homolog 2) (SP260) (Sphingosine N-acyltransferase CERS2) (EC 2.3.1.24) (Tumor metastasis-suppressor gene 1 protein) (Very-long-chain ceramide synthase CERS2) (EC 2.3.1.297)	2	Medium	1	1	1	Human	FALSE	0 v 0	NA	NA	0 v 0	NA	NA	0 v 0	NA	NA	0 v 0	NA	NA	NA	NA	NA	NA	NA	NA	NA	NA	NA	NA	NA	NA	NA	NA	NA	NA	NA	NA	NA	NA	NA	NA	NA	NA	NA
A0A087WXV6, H7BZQ3, Q96G74	A0A024QZ09	A0A024QZ09	Q96G74	OTUD5	OTU domain-containing protein 5 (EC 3.4.19.12) (Deubiquitinating enzyme A) (DUBA)	9	High	3	4	3	Human	FALSE	0 v 0	NA	NA	0 v 0	NA	NA	0 v 0	NA	NA	0 v 0	NA	NA	NA	NA	NA	NA	NA	NA	NA	NA	NA	NA	NA	NA	NA	NA	NA	NA	NA	NA	NA	NA	NA	NA	NA	NA	NA
F8VYZ3, Q96GA7	A0A024RBL2	F8VYZ3	Q96GA7	SDSL	Serine dehydratase-like (L-serine deaminase) (L-serine dehydratase/L-threonine deaminase) (L-threonine dehydratase) (TDH) (EC 4.3.1.19) (Serine dehydratase 2) (SDH 2) (EC 4.3.1.17)	6	High	1	1	1	Human	FALSE	0 v 0	NA	NA	0 v 0	NA	NA	0 v 0	NA	NA	0 v 0	NA	NA	NA	NA	NA	NA	NA	NA	NA	NA	NA	NA	NA	NA	NA	NA	NA	NA	NA	NA	NA	NA	NA	NA	NA	NA	NA
A9X3U0, B4DMD6, Q96GF1	Q96GF1	A9X3U0	Q96GF1	RNF185	E3 ubiquitin-protein ligase RNF185 (EC 2.3.2.27) (RING finger protein 185)	14	High	3	3	3	Human	FALSE	0 v 0	NA	NA	0 v 0	NA	NA	0 v 0	NA	NA	0 v 0	NA	NA	NA	NA	NA	NA	NA	NA	NA	NA	NA	NA	NA	NA	NA	NA	NA	NA	NA	NA	NA	NA	NA	NA	NA	NA	NA
B2R9B8, H0YAP0, Q96GY0	Q96GY0	Q96GY0	Q96GY0	ZC2HC1A	Zinc finger C2HC domain-containing protein 1A	4	High	1	2	1	Human	FALSE	0 v 0	NA	NA	0 v 0	NA	NA	0 v 0	NA	NA	0 v 0	NA	NA	NA	NA	NA	NA	NA	NA	NA	NA	NA	NA	NA	NA	NA	NA	NA	NA	NA	NA	NA	NA	NA	NA	NA	NA	NA
B4DXI6, M0QYM3, Q96GY3	Q96GY3	M0QYM3	Q96GY3	LIN37	Protein lin-37 homolog (Antolefinin)	3	Medium	1	1	1	Human	FALSE	0 v 0	NA	NA	0 v 0	NA	NA	0 v 0	NA	NA	0 v 0	NA	NA	NA	NA	NA	NA	NA	NA	NA	NA	NA	NA	NA	NA	NA	NA	NA	NA	NA	NA	NA	NA	NA	NA	NA	NA	NA
Q59GI3, Q96HA7	Q96HA7	Q96HA7	Q96HA7	TONSL	Tonsoku-like protein (Inhibitor of kappa B-related protein) (I-kappa-B-related protein) (IkappaBR) (NF-kappa-B inhibitor-like protein 2) (Nuclear factor of kappa light polypeptide gene enhancer in B-cells inhibitor-like 2)	1	High	1	1	1	Human	FALSE	0 v 0	NA	NA	0 v 0	NA	NA	0 v 0	NA	NA	0 v 0	NA	NA	NA	NA	NA	NA	NA	NA	NA	NA	NA	NA	NA	NA	NA	NA	NA	NA	NA	NA	NA	NA	NA	NA	NA	NA	NA
A0A2X0TVX1, B4DIL4, B7Z9U8, K7EP20, Q96HP0	Q96HP0	Q96HP0	Q96HP0	DOCK6	Dedicator of cytokinesis protein 6	3	High	6	12	1	Human	FALSE	0 v 0	NA	NA	0 v 0	NA	NA	0 v 0	NA	NA	0 v 0	NA	NA	NA	NA	NA	NA	NA	NA	NA	NA	NA	NA	NA	NA	NA	NA	NA	NA	NA	NA	NA	NA	NA	NA	NA	NA	NA
A0A024R2G9, B4DQJ7, C9JLB7, Q96HP4, U3KQU8	Q96HP4	Q96HP4	Q96HP4	OXNAD1	Oxidoreductase NAD-binding domain-containing protein 1 (EC 1.-.-.-)	5	High	1	1	1	Human	FALSE	0 v 0	NA	NA	0 v 0	NA	NA	0 v 0	NA	NA	0 v 0	NA	NA	NA	NA	NA	NA	NA	NA	NA	NA	NA	NA	NA	NA	NA	NA	NA	NA	NA	NA	NA	NA	NA	NA	NA	NA	NA
Q96HQ2	Q96HQ2	Q96HQ2	Q96HQ2	CDKN2AIPNL	CDKN2AIP N-terminal-like protein (CDKN2A-interacting protein N-terminal-like protein)	6	Medium	1	1	1	Human	FALSE	0 v 0	NA	NA	0 v 0	NA	NA	0 v 0	NA	NA	0 v 0	NA	NA	NA	NA	NA	NA	NA	NA	NA	NA	NA	NA	NA	NA	NA	NA	NA	NA	NA	NA	NA	NA	NA	NA	NA	NA	NA
Q96I34	Q96I34	Q96I34	Q96I34	PPP1R16A	Protein phosphatase 1 regulatory subunit 16A (Myosin phosphatase-targeting subunit 3)	2	High	1	1	1	Human	FALSE	0 v 0	NA	NA	0 v 0	NA	NA	0 v 0	NA	NA	0 v 0	NA	NA	NA	NA	NA	NA	NA	NA	NA	NA	NA	NA	NA	NA	NA	NA	NA	NA	NA	NA	NA	NA	NA	NA	NA	NA	NA
A0A087WT38, Q96I51	Q96I51	A0A087WT38	Q96I51	RCC1L	RCC1-like G exchanging factor-like protein (RCC1-like) (Williams-Beuren syndrome chromosomal region 16 protein)	5	Medium	1	1	1	Human	FALSE	0 v 0	NA	NA	0 v 0	NA	NA	0 v 0	NA	NA	0 v 0	NA	NA	NA	NA	NA	NA	NA	NA	NA	NA	NA	NA	NA	NA	NA	NA	NA	NA	NA	NA	NA	NA	NA	NA	NA	NA	NA
M0R1G8, Q96IQ9	Q96IQ9	Q96IQ9	Q96IQ9	ZNF414	Zinc finger protein 414	4	High	1	3	1	Human	FALSE	0 v 0	NA	NA	0 v 0	NA	NA	0 v 0	NA	NA	0 v 0	NA	NA	NA	NA	NA	NA	NA	NA	NA	NA	NA	NA	NA	NA	NA	NA	NA	NA	NA	NA	NA	NA	NA	NA	NA	NA	NA
B4DNR3, B4DQI4, F8W9U3, Q96IU4	V9HW87	F8W9U3	Q96IU4	ABHD14B	Protein ABHD14B (EC 3.-.-.-) (Alpha/beta hydrolase domain-containing protein 14B) (Abhydrolase domain-containing protein 14B) (CCG1-interacting factor B)	11	High	2	2	2	Human	FALSE	0 v 0	NA	NA	0 v 0	NA	NA	0 v 0	NA	NA	0 v 0	NA	NA	NA	NA	NA	NA	NA	NA	NA	NA	NA	NA	NA	NA	NA	NA	NA	NA	NA	NA	NA	NA	NA	NA	NA	NA	NA
Q96J84	Q96J84	Q96J84	Q96J84	KIRREL1	Kin of IRRE-like protein 1 (Kin of irregular chiasm-like protein 1) (Nephrin-like protein 1)	2	High	1	1	1	Human	FALSE	0 v 0	NA	NA	0 v 0	NA	NA	0 v 0	NA	NA	0 v 0	NA	NA	NA	NA	NA	NA	NA	NA	NA	NA	NA	NA	NA	NA	NA	NA	NA	NA	NA	NA	NA	NA	NA	NA	NA	NA	NA
Q96JB3	Q96JB3	Q96JB3	Q96JB3	HIC2	Hypermethylated in cancer 2 protein (Hic-2) (HIC1-related gene on chromosome 22 protein) (Hic-3) (Zinc finger and BTB domain-containing protein 30)	2	Medium	1	1	1	Human	FALSE	0 v 0	NA	NA	0 v 0	NA	NA	0 v 0	NA	NA	0 v 0	NA	NA	NA	NA	NA	NA	NA	NA	NA	NA	NA	NA	NA	NA	NA	NA	NA	NA	NA	NA	NA	NA	NA	NA	NA	NA	NA
Q96JC9	Q96JC9	Q96JC9	Q96JC9	EAF1	ELL-associated factor 1	4	Medium	1	1	1	Human	FALSE	0 v 0	NA	NA	0 v 0	NA	NA	0 v 0	NA	NA	0 v 0	NA	NA	NA	NA	NA	NA	NA	NA	NA	NA	NA	NA	NA	NA	NA	NA	NA	NA	NA	NA	NA	NA	NA	NA	NA	NA	NA
Q96JE9	Q96JE9	Q96JE9	Q96JE9	MAP6	Microtubule-associated protein 6 (MAP-6) (Stable tubule-only polypeptide) (STOP)	3	Medium	2	2	2	Human	FALSE	0 v 0	NA	NA	0 v 0	NA	NA	0 v 0	NA	NA	0 v 0	NA	NA	NA	NA	NA	NA	NA	NA	NA	NA	NA	NA	NA	NA	NA	NA	NA	NA	NA	NA	NA	NA	NA	NA	NA	NA	NA
A0A024R286, A0A804HHZ9, A0A804HKI1, D6RBW3, Q96JG8	Q96JG8	Q96JG8	Q96JG8	MAGED4; MAGED4B	Melanoma-associated antigen D4 (MAGE-D4 antigen) (MAGE-E1 antigen)	5	High	2	5	2	Human	FALSE	0 v 0	NA	NA	0 v 0	NA	NA	0 v 0	NA	NA	0 v 0	NA	NA	NA	NA	NA	NA	NA	NA	NA	NA	NA	NA	NA	NA	NA	NA	NA	NA	NA	NA	NA	NA	NA	NA	NA	NA	NA
H3BS19, Q96JG9	Q96JG9	H3BS19	Q96JG9	ZNF469	Zinc finger protein 469	0	Medium	1	2	1	Human	FALSE	0 v 0	NA	NA	0 v 0	NA	NA	0 v 0	NA	NA	0 v 0	NA	NA	NA	NA	NA	NA	NA	NA	NA	NA	NA	NA	NA	NA	NA	NA	NA	NA	NA	NA	NA	NA	NA	NA	NA	NA	NA
Q3B7X1, Q96JJ7	Q96JJ7	Q3B7X1	Q96JJ7	TMX3	Protein disulfide-isomerase TMX3 (EC 5.3.4.1) (Thioredoxin domain-containing protein 10) (Thioredoxin-related transmembrane protein 3)	2	Medium	1	1	1	Human	FALSE	0 v 0	NA	NA	0 v 0	NA	NA	0 v 0	NA	NA	0 v 0	NA	NA	NA	NA	NA	NA	NA	NA	NA	NA	NA	NA	NA	NA	NA	NA	NA	NA	NA	NA	NA	NA	NA	NA	NA	NA	NA
Q96JK2	Q96JK2	Q96JK2	Q96JK2	DCAF5	DDB1- and CUL4-associated factor 5 (Breakpoint cluster region protein 2) (BCRP2) (WD repeat-containing protein 22)	2	High	1	1	1	Human	FALSE	0 v 0	NA	NA	0 v 0	NA	NA	0 v 0	NA	NA	0 v 0	NA	NA	NA	NA	NA	NA	NA	NA	NA	NA	NA	NA	NA	NA	NA	NA	NA	NA	NA	NA	NA	NA	NA	NA	NA	NA	NA
D3DTP5, I3L100, I3L2W2, I3L2Z9, K7EPS7, Q96JN8	Q96JN8	Q96JN8	Q96JN8	NEURL4	Neuralized-like protein 4	1	High	2	3	2	Human	FALSE	0 v 0	NA	NA	0 v 0	NA	NA	0 v 0	NA	NA	0 v 0	NA	NA	NA	NA	NA	NA	NA	NA	NA	NA	NA	NA	NA	NA	NA	NA	NA	NA	NA	NA	NA	NA	NA	NA	NA	NA	NA
A0A024R4Z4, A0A0A6YYC7, Q96JP5	Q96JP5	A0A024R4Z4	Q96JP5	ZFP91	E3 ubiquitin-protein ligase ZFP91 (EC 2.3.2.27) (RING-type E3 ubiquitin transferase ZFP91) (Zinc finger protein 757) (Zinc finger protein 91 homolog) (Zfp-91)	6	High	2	3	2	Human	FALSE	0 v 0	NA	NA	0 v 0	NA	NA	0 v 0	NA	NA	0 v 0	NA	NA	NA	NA	NA	NA	NA	NA	NA	NA	NA	NA	NA	NA	NA	NA	NA	NA	NA	NA	NA	NA	NA	NA	NA	NA	NA
Q658L7, Q96K75	Q96K75	Q658L7	Q96K75	ZNF514	Zinc finger protein 514	6	Medium	2	4	1	Human	FALSE	0 v 0	NA	NA	0 v 0	NA	NA	0 v 0	NA	NA	0 v 0	NA	NA	NA	NA	NA	NA	NA	NA	NA	NA	NA	NA	NA	NA	NA	NA	NA	NA	NA	NA	NA	NA	NA	NA	NA	NA	NA
B3KPN7, Q2MDF5, Q96KP1	Q96KP1	Q96KP1	Q96KP1	EXOC2	Exocyst complex component 2 (Exocyst complex component Sec5)	4	High	3	4	3	Human	FALSE	0 v 0	NA	NA	0 v 0	NA	NA	0 v 0	NA	NA	0 v 0	NA	NA	NA	NA	NA	NA	NA	NA	NA	NA	NA	NA	NA	NA	NA	NA	NA	NA	NA	NA	NA	NA	NA	NA	NA	NA	NA
A0PJM7, Q96LB3	Q96LB3	A0PJM7	Q96LB3	IFT74	Intraflagellar transport protein 74 homolog (Capillary morphogenesis gene 1 protein) (CMG-1) (Coiled-coil domain-containing protein 2)	4	High	2	4	2	Human	FALSE	0 v 0	NA	NA	0 v 0	NA	NA	0 v 0	NA	NA	0 v 0	NA	NA	NA	NA	NA	NA	NA	NA	NA	NA	NA	NA	NA	NA	NA	NA	NA	NA	NA	NA	NA	NA	NA	NA	NA	NA	NA
Q96M83	Q96M83	Q96M83	Q96M83	CCDC7	Coiled-coil domain-containing protein 7 (Protein BIOT2)	1	Medium	2	2	2	Human	FALSE	0 v 0	NA	NA	0 v 0	NA	NA	0 v 0	NA	NA	0 v 0	NA	NA	NA	NA	NA	NA	NA	NA	NA	NA	NA	NA	NA	NA	NA	NA	NA	NA	NA	NA	NA	NA	NA	NA	NA	NA	NA
H7C3S3, Q96MI6	Q96MI6	Q96MI6	Q96MI6	PPM1M	Protein phosphatase 1M (EC 3.1.3.16) (Protein phosphatase 2C isoform eta) (PP2C-eta) (PP2CE)	3	High	1	2	1	Human	FALSE	0 v 0	NA	NA	0 v 0	NA	NA	0 v 0	NA	NA	0 v 0	NA	NA	NA	NA	NA	NA	NA	NA	NA	NA	NA	NA	NA	NA	NA	NA	NA	NA	NA	NA	NA	NA	NA	NA	NA	NA	NA
B4DYU2, H3BQV3, H3BUN2, Q96MW5	A0A024R6Z6	H3BQV3	Q96MW5	COG8	Conserved oligomeric Golgi complex subunit 8 (COG complex subunit 8) (Component of oligomeric Golgi complex 8)	5	High	3	3	3	Human	FALSE	0 v 0	NA	NA	0 v 0	NA	NA	0 v 0	NA	NA	0 v 0	NA	NA	NA	NA	NA	NA	NA	NA	NA	NA	NA	NA	NA	NA	NA	NA	NA	NA	NA	NA	NA	NA	NA	NA	NA	NA	NA
A0A024QZB9, A0A087WVT1, Q96MX3	Q96MX3	Q96MX3	Q96MX3	ZNF48	Zinc finger protein 48 (Zinc finger protein 553)	6	Medium	2	2	1	Human	FALSE	0 v 0	NA	NA	0 v 0	NA	NA	0 v 0	NA	NA	0 v 0	NA	NA	NA	NA	NA	NA	NA	NA	NA	NA	NA	NA	NA	NA	NA	NA	NA	NA	NA	NA	NA	NA	NA	NA	NA	NA	NA
Q96N64	Q96N64	Q96N64	Q96N64	PWWP2A	PWWP domain-containing protein 2A	4	High	1	1	1	Human	FALSE	0 v 0	NA	NA	0 v 0	NA	NA	0 v 0	NA	NA	0 v 0	NA	NA	NA	NA	NA	NA	NA	NA	NA	NA	NA	NA	NA	NA	NA	NA	NA	NA	NA	NA	NA	NA	NA	NA	NA	NA	NA
Q96N76	Q96N76	Q96N76	Q96N76	UROC1	Urocanate hydratase (Urocanase) (EC 4.2.1.49) (Imidazolonepropionate hydrolase)	1	Medium	1	1	1	Human	FALSE	0 v 0	NA	NA	0 v 0	NA	NA	0 v 0	NA	NA	0 v 0	NA	NA	NA	NA	NA	NA	NA	NA	NA	NA	NA	NA	NA	NA	NA	NA	NA	NA	NA	NA	NA	NA	NA	NA	NA	NA	NA
F8VZ43, Q96N80	Q96N80	Q96N80	Q96N80		cDNA FLJ31273 fis, clone KIDNE2006299, weakly similar to BOB1 PROTEIN	16	High	6	8	1	Human	FALSE	0 v 0	NA	NA	0 v 0	NA	NA	0 v 0	NA	NA	0 v 0	NA	NA	NA	NA	NA	NA	NA	NA	NA	NA	NA	NA	NA	NA	NA	NA	NA	NA	NA	NA	NA	NA	NA	NA	NA	NA	NA
A0A494C0G8, Q96NL6	Q96NL6	Q96NL6	Q96NL6	SCLT1	Sodium channel and clathrin linker 1 (Sodium channel-associated protein 1)	2	High	1	2	1	Human	FALSE	0 v 0	NA	NA	0 v 0	NA	NA	0 v 0	NA	NA	0 v 0	NA	NA	NA	NA	NA	NA	NA	NA	NA	NA	NA	NA	NA	NA	NA	NA	NA	NA	NA	NA	NA	NA	NA	NA	NA	NA	NA
A0A075B6E9, A0A494C1A4, Q96NW7	Q96NW7	Q96NW7	Q96NW7	LRRC7	Leucine-rich repeat-containing protein 7 (Densin-180) (Densin) (Protein LAP1)	2	High	3	5	1	Human	FALSE	0 v 0	NA	NA	0 v 0	NA	NA	0 v 0	NA	NA	0 v 0	NA	NA	NA	NA	NA	NA	NA	NA	NA	NA	NA	NA	NA	NA	NA	NA	NA	NA	NA	NA	NA	NA	NA	NA	NA	NA	NA
G3V599, G3V5K6, Q05BM1, Q2VIL8, Q4G155, Q59FD2, Q8IX95, Q8NEG8, Q96PC5, Q96RT6	Q96PC5	G3V599	Q96PC5	MIA2	Melanoma inhibitory activity protein 2 (MIA protein 2) (CTAGE family member 5 ER export factor) (Cutaneous T-cell lymphoma-associated antigen 5) (Meningioma-expressed antigen 6/11)	2	High	3	6	3	Human	FALSE	0 v 0	NA	NA	0 v 0	NA	NA	0 v 0	NA	NA	0 v 0	NA	NA	NA	NA	NA	NA	NA	NA	NA	NA	NA	NA	NA	NA	NA	NA	NA	NA	NA	NA	NA	NA	NA	NA	NA	NA	NA
A0A087WWU1, F2Z329, Q96Q45	Q96Q45	Q96Q45	Q96Q45	TMEM237	Transmembrane protein 237 (Amyotrophic lateral sclerosis 2 chromosomal region candidate gene 4 protein)	6	High	2	3	2	Human	FALSE	0 v 0	NA	NA	0 v 0	NA	NA	0 v 0	NA	NA	0 v 0	NA	NA	NA	NA	NA	NA	NA	NA	NA	NA	NA	NA	NA	NA	NA	NA	NA	NA	NA	NA	NA	NA	NA	NA	NA	NA	NA
D3DR32, Q96Q89	Q96Q89	D3DR32	Q96Q89	KIF20B	Kinesin-like protein KIF20B (Cancer/testis antigen 90) (CT90) (Kinesin family member 20B) (Kinesin-related motor interacting with PIN1) (M-phase phosphoprotein 1) (MPP1)	1	High	1	1	1	Human	FALSE	0 v 0	NA	NA	0 v 0	NA	NA	0 v 0	NA	NA	0 v 0	NA	NA	NA	NA	NA	NA	NA	NA	NA	NA	NA	NA	NA	NA	NA	NA	NA	NA	NA	NA	NA	NA	NA	NA	NA	NA	NA
A0A075B754, H0UIC2, Q96QE3	Q96QE3	Q96QE3	Q96QE3	ATAD5	ATPase family AAA domain-containing protein 5 (Chromosome fragility-associated gene 1 protein)	1	Medium	1	1	1	Human	FALSE	0 v 0	NA	NA	0 v 0	NA	NA	0 v 0	NA	NA	0 v 0	NA	NA	NA	NA	NA	NA	NA	NA	NA	NA	NA	NA	NA	NA	NA	NA	NA	NA	NA	NA	NA	NA	NA	NA	NA	NA	NA
H0YLN8, Q96QT4	A0A024R5V1	A0A024R5V1	Q96QT4	TRPM7	Transient receptor potential cation channel subfamily M member 7 (EC 2.7.11.1) (Channel-kinase 1) (Long transient receptor potential channel 7) (LTrpC-7) (LTrpC7)	1	High	1	1	1	Human	FALSE	0 v 0	NA	NA	0 v 0	NA	NA	0 v 0	NA	NA	0 v 0	NA	NA	NA	NA	NA	NA	NA	NA	NA	NA	NA	NA	NA	NA	NA	NA	NA	NA	NA	NA	NA	NA	NA	NA	NA	NA	NA
A0A024R7S2, D6R9M3, D6RC40, D6RCQ3, D6RDZ5, Q96RL1	Q96RL1	Q96RL1	Q96RL1	UIMC1	BRCA1-A complex subunit RAP80 (Receptor-associated protein 80) (Retinoid X receptor-interacting protein 110) (Ubiquitin interaction motif-containing protein 1)	6	High	3	4	3	Human	FALSE	0 v 0	NA	NA	0 v 0	NA	NA	0 v 0	NA	NA	0 v 0	NA	NA	NA	NA	NA	NA	NA	NA	NA	NA	NA	NA	NA	NA	NA	NA	NA	NA	NA	NA	NA	NA	NA	NA	NA	NA	NA
B2RBJ7, B3KNW9, Q96RS0	Q96RS0	B2RBJ7	Q96RS0	TGS1	Trimethylguanosine synthase (EC 2.1.1.-) (CLL-associated antigen KW-2) (Cap-specific guanine-N2 methyltransferase) (Hepatocellular carcinoma-associated antigen 137) (Nuclear receptor coactivator 6-interacting protein) (PRIP-interacting protein with methyltransferase motif) (PIMT) (PIPMT)	1	Medium	1	2	1	Human	FALSE	0 v 0	NA	NA	0 v 0	NA	NA	0 v 0	NA	NA	0 v 0	NA	NA	NA	NA	NA	NA	NA	NA	NA	NA	NA	NA	NA	NA	NA	NA	NA	NA	NA	NA	NA	NA	NA	NA	NA	NA	NA
A0A087WVL9, A0A087WVZ8, A0A087X1Z1, A0A0G2JPW5, A0A0G2JQK2, A0A0G2JQX1, A0A0G2JS51, A0A0G2JSA7, A8K1E4, Q96RT8	Q96RT8	Q96RT8	Q96RT8	TUBGCP5	Gamma-tubulin complex component 5 (GCP-5)	3	High	2	2	2	Human	FALSE	0 v 0	NA	NA	0 v 0	NA	NA	0 v 0	NA	NA	0 v 0	NA	NA	NA	NA	NA	NA	NA	NA	NA	NA	NA	NA	NA	NA	NA	NA	NA	NA	NA	NA	NA	NA	NA	NA	NA	NA	NA
B2RBB2, Q8NBL9, Q96IR5, Q96S52	Q96S52	Q96S52	Q96S52	PIGS	GPI transamidase component PIG-S (Phosphatidylinositol-glycan biosynthesis class S protein)	5	High	2	3	2	Human	FALSE	0 v 0	NA	NA	0 v 0	NA	NA	0 v 0	NA	NA	0 v 0	NA	NA	NA	NA	NA	NA	NA	NA	NA	NA	NA	NA	NA	NA	NA	NA	NA	NA	NA	NA	NA	NA	NA	NA	NA	NA	NA
A0A0A0MRY1, A0A2S1ZR79, C9JMN1, Q96SB8	A0A2S1ZR87	A0A2S1ZR87	Q96SB8	SMC6	Structural maintenance of chromosomes protein 6 (SMC protein 6) (SMC-6) (hSMC6)	10	High	9	10	9	Human	FALSE	0 v 0	NA	NA	0 v 0	NA	NA	0 v 0	NA	NA	0 v 0	NA	NA	NA	NA	NA	NA	NA	NA	NA	NA	NA	NA	NA	NA	NA	NA	NA	NA	NA	NA	NA	NA	NA	NA	NA	NA	NA
A0A024R872, Q2YD88, Q96TA1, Q9H8K1	Q96TA1	A0A024R872	Q96TA1	NIBAN2	Protein Niban 2 (Meg-3) (Melanoma invasion by ERK) (MINERVA) (Niban-like protein 1) (Protein FAM129B)	1	Medium	1	1	1	Human	FALSE	0 v 0	NA	NA	0 v 0	NA	NA	0 v 0	NA	NA	0 v 0	NA	NA	NA	NA	NA	NA	NA	NA	NA	NA	NA	NA	NA	NA	NA	NA	NA	NA	NA	NA	NA	NA	NA	NA	NA	NA	NA
Q99584	Q99584	Q99584	Q99584	S100A13	Protein S100-A13 (S100 calcium-binding protein A13)	15	High	2	3	2	Human	FALSE	0 v 0	NA	NA	0 v 0	NA	NA	0 v 0	NA	NA	0 v 0	NA	NA	NA	NA	NA	NA	NA	NA	NA	NA	NA	NA	NA	NA	NA	NA	NA	NA	NA	NA	NA	NA	NA	NA	NA	NA	NA
D6RFI4, Q99697	Q99697	D6RFI4	Q99697	PITX2	Pituitary homeobox 2 (ALL1-responsive protein ARP1) (Homeobox protein PITX2) (Paired-like homeodomain transcription factor 2) (RIEG bicoid-related homeobox transcription factor) (Solurshin)	7	High	2	6	1	Human	FALSE	0 v 0	NA	NA	0 v 0	NA	NA	0 v 0	NA	NA	0 v 0	NA	NA	NA	NA	NA	NA	NA	NA	NA	NA	NA	NA	NA	NA	NA	NA	NA	NA	NA	NA	NA	NA	NA	NA	NA	NA	NA
F6Q6H0, I6L8A6, Q99708	Q99708	F6Q6H0	Q99708	RBBP8	DNA endonuclease RBBP8 (EC 3.1.-.-) (CtBP-interacting protein) (CtIP) (Retinoblastoma-binding protein 8) (RBBP-8) (Retinoblastoma-interacting protein and myosin-like) (RIM) (Sporulation in the absence of SPO11 protein 2 homolog) (SAE2)	1	High	1	2	1	Human	FALSE	0 v 0	NA	NA	0 v 0	NA	NA	0 v 0	NA	NA	0 v 0	NA	NA	NA	NA	NA	NA	NA	NA	NA	NA	NA	NA	NA	NA	NA	NA	NA	NA	NA	NA	NA	NA	NA	NA	NA	NA	NA
A0A7P0T9D5, A0A7P0TA12, A0A7P0Z4C2, A2A3U5, B4DR71, Q99720	Q99720	A0A7P0Z4C2	Q99720	SIGMAR1	Sigma non-opioid intracellular receptor 1 (Aging-associated gene 8 protein) (SR31747-binding protein) (SR-BP) (Sigma 1-type opioid receptor) (SIG-1R) (Sigma1-receptor) (Sigma1R) (hSigmaR1)	4	Medium	1	1	1	Human	FALSE	0 v 0	NA	NA	0 v 0	NA	NA	0 v 0	NA	NA	0 v 0	NA	NA	NA	NA	NA	NA	NA	NA	NA	NA	NA	NA	NA	NA	NA	NA	NA	NA	NA	NA	NA	NA	NA	NA	NA	NA	NA
Q99735	Q99735	Q99735	Q99735	MGST2	Microsomal glutathione S-transferase 2 (Microsomal GST-2) (EC 2.5.1.18) (Glutathione peroxidase MGST2) (EC 1.11.1.-) (Leukotriene C4 synthase MGST2) (EC 4.4.1.20) (Microsomal glutathione S-transferase II) (Microsomal GST-II)	10	High	1	2	1	Human	FALSE	0 v 0	NA	NA	0 v 0	NA	NA	0 v 0	NA	NA	0 v 0	NA	NA	NA	NA	NA	NA	NA	NA	NA	NA	NA	NA	NA	NA	NA	NA	NA	NA	NA	NA	NA	NA	NA	NA	NA	NA	NA
A0A0K0K1H7, A0A7I2V3F1, A0A7I2V3U0, A0A7I2V586, A0A7I2V5A1, A0A7I2V5T4, A2A274, B2RBW5, B4DEC3, B4DJW1, B4DLY4, B4DW08, B4DZ08, Q71UF1, Q99798	Q99798	B4DZ08	Q99798	ACO2	Aconitate hydratase, mitochondrial (Aconitase) (EC 4.2.1.3) (Citrate hydro-lyase)	5	High	2	2	2	Human	FALSE	0 v 0	NA	NA	0 v 0	NA	NA	0 v 0	NA	NA	0 v 0	NA	NA	NA	NA	NA	NA	NA	NA	NA	NA	NA	NA	NA	NA	NA	NA	NA	NA	NA	NA	NA	NA	NA	NA	NA	NA	NA
Q99856	Q99856	Q99856	Q99856	ARID3A	AT-rich interactive domain-containing protein 3A (ARID domain-containing protein 3A) (B-cell regulator of IgH transcription) (Bright) (Dead ringer-like protein 1) (E2F-binding protein 1)	2	Medium	1	2	1	Human	FALSE	0 v 0	NA	NA	0 v 0	NA	NA	0 v 0	NA	NA	0 v 0	NA	NA	NA	NA	NA	NA	NA	NA	NA	NA	NA	NA	NA	NA	NA	NA	NA	NA	NA	NA	NA	NA	NA	NA	NA	NA	NA
I6L9F7, Q99879	Q99879	Q99879	Q99879	H2BC14	Histone H2B type 1-M (Histone H2B.e) (H2B/e)	63	High	10	259	1	Human	FALSE	0 v 0	NA	NA	0 v 0	NA	NA	0 v 0	NA	NA	0 v 0	NA	NA	NA	NA	NA	NA	NA	NA	NA	NA	NA	NA	NA	NA	NA	NA	NA	NA	NA	NA	NA	NA	NA	NA	NA	NA	NA
A0A7P0T814, A0A7P0T824, A0A7P0T838, A0A7P0T8N0, A0A7P0T925, A0A7P0T952, A0A7P0T977, A0A7P0T9C6, A0A7P0T9E5, A0A7P0T9I1, A0A7P0T9T1, A0A7P0TA16, A0A7P0TA65, A0A7P0TAA6, A0A7P0TAS8, A0A7P0TB08, A0A7P0TB15, A0A7P0TBB8, A0A7P0TBE4, A0A7P0TBI6, A0A7P0Z3Z7, A0A7P0Z445, A0A7P0Z462, A0A7P0Z4A4, A8K245, H0YJ50, H0YJF7, H0YJJ9, Q99986	Q99986	A0A7P0T9E5	Q99986	VRK1	Serine/threonine-protein kinase VRK1 (EC 2.7.11.1) (Vaccinia-related kinase 1)	2	Medium	1	1	1	Human	FALSE	0 v 0	NA	NA	0 v 0	NA	NA	0 v 0	NA	NA	0 v 0	NA	NA	NA	NA	NA	NA	NA	NA	NA	NA	NA	NA	NA	NA	NA	NA	NA	NA	NA	NA	NA	NA	NA	NA	NA	NA	NA
A0A0U1RRK1, A0A286YF11, F6XEV2, Q9BPX6, S4R3D7, S4R3V1	Q9BPX6	A0A0U1RRK1	Q9BPX6	MICU1	Calcium uptake protein 1, mitochondrial (Atopy-related autoantigen CALC) (ara CALC) (Calcium-binding atopy-related autoantigen 1) (allergen Hom s 4)	5	High	2	4	2	Human	FALSE	0 v 0	NA	NA	0 v 0	NA	NA	0 v 0	NA	NA	0 v 0	NA	NA	NA	NA	NA	NA	NA	NA	NA	NA	NA	NA	NA	NA	NA	NA	NA	NA	NA	NA	NA	NA	NA	NA	NA	NA	NA
Q9BPX9, Q9BWU7, Q9BWU9, Q9BWV0	Q9BPX9	Q9BPX9	Q9BPX9		Cyclin B1 (Fragment)	17	High	2	3	1	Human	FALSE	0 v 0	NA	NA	0 v 0	NA	NA	0 v 0	NA	NA	0 v 0	NA	NA	NA	NA	NA	NA	NA	NA	NA	NA	NA	NA	NA	NA	NA	NA	NA	NA	NA	NA	NA	NA	NA	NA	NA	NA	NA
H0Y2X1, Q9BQA9	Q9BQA9	H0Y2X1	Q9BQA9	CYBC1	Cytochrome b-245 chaperone 1 (Essential for reactive oxygen species protein) (Eros)	4	High	1	1	1	Human	FALSE	0 v 0	NA	NA	0 v 0	NA	NA	0 v 0	NA	NA	0 v 0	NA	NA	NA	NA	NA	NA	NA	NA	NA	NA	NA	NA	NA	NA	NA	NA	NA	NA	NA	NA	NA	NA	NA	NA	NA	NA	NA
Q9BQS8	Q9BQS8	Q9BQS8	Q9BQS8	FYCO1	FYVE and coiled-coil domain-containing protein 1 (Zinc finger FYVE domain-containing protein 7)	2	High	2	2	2	Human	FALSE	0 v 0	NA	NA	0 v 0	NA	NA	0 v 0	NA	NA	0 v 0	NA	NA	NA	NA	NA	NA	NA	NA	NA	NA	NA	NA	NA	NA	NA	NA	NA	NA	NA	NA	NA	NA	NA	NA	NA	NA	NA
A0A3B3IRF8, A0A3B3ISW0, B4DRB1, B7Z9U4, Q8IUW6, Q9BQT9	Q9BQT9	Q8IUW6	Q9BQT9	CLSTN3	Calsyntenin-3 (Alcadein-beta) (Alc-beta)	2	Medium	1	1	1	Human	FALSE	0 v 0	NA	NA	0 v 0	NA	NA	0 v 0	NA	NA	0 v 0	NA	NA	NA	NA	NA	NA	NA	NA	NA	NA	NA	NA	NA	NA	NA	NA	NA	NA	NA	NA	NA	NA	NA	NA	NA	NA	NA
H3BN66, H3BRS6, H3BTH4, Q9BRR6	Q9BRR6	H3BRS6	Q9BRR6	ADPGK	ADP-dependent glucokinase (ADP-GK) (ADPGK) (EC 2.7.1.147) (RbBP-35)	3	Medium	1	1	1	Human	FALSE	0 v 0	NA	NA	0 v 0	NA	NA	0 v 0	NA	NA	0 v 0	NA	NA	NA	NA	NA	NA	NA	NA	NA	NA	NA	NA	NA	NA	NA	NA	NA	NA	NA	NA	NA	NA	NA	NA	NA	NA	NA
Q9BRS2	Q9BRS2	Q9BRS2	Q9BRS2	RIOK1	Serine/threonine-protein kinase RIO1 (EC 2.7.11.1) (EC 3.6.3.-) (RIO kinase 1)	2	High	1	2	1	Human	FALSE	0 v 0	NA	NA	0 v 0	NA	NA	0 v 0	NA	NA	0 v 0	NA	NA	NA	NA	NA	NA	NA	NA	NA	NA	NA	NA	NA	NA	NA	NA	NA	NA	NA	NA	NA	NA	NA	NA	NA	NA	NA
A0A0S2Z5P2, Q9BRX5	A0A0S2Z5L0	A0A0S2Z5L0	Q9BRX5	GINS3	DNA replication complex GINS protein PSF3 (GINS complex subunit 3)	14	High	3	4	3	Human	FALSE	0 v 0	NA	NA	0 v 0	NA	NA	0 v 0	NA	NA	0 v 0	NA	NA	NA	NA	NA	NA	NA	NA	NA	NA	NA	NA	NA	NA	NA	NA	NA	NA	NA	NA	NA	NA	NA	NA	NA	NA	NA
Q9BT73	Q9BT73	Q9BT73	Q9BT73	PSMG3	Proteasome assembly chaperone 3 (PAC-3) (hPAC3)	12	High	1	1	1	Human	FALSE	0 v 0	NA	NA	0 v 0	NA	NA	0 v 0	NA	NA	0 v 0	NA	NA	NA	NA	NA	NA	NA	NA	NA	NA	NA	NA	NA	NA	NA	NA	NA	NA	NA	NA	NA	NA	NA	NA	NA	NA	NA
A0A3B3IU46, Q9BTL3	Q9BTL3	Q9BTL3	Q9BTL3	RAMAC	RNA guanine-N7 methyltransferase activating subunit (Protein FAM103A1) (RNA guanine-7 methyltransferase activating subunit) (RNMT-activating mRNA cap methyltransferase subunit) (RNMT-activating mini protein) (RAM)	21	Medium	2	3	2	Human	FALSE	0 v 0	NA	NA	0 v 0	NA	NA	0 v 0	NA	NA	0 v 0	NA	NA	NA	NA	NA	NA	NA	NA	NA	NA	NA	NA	NA	NA	NA	NA	NA	NA	NA	NA	NA	NA	NA	NA	NA	NA	NA
Q9BTM9	Q9BTM9	Q9BTM9	Q9BTM9	URM1	Ubiquitin-related modifier 1	13	Medium	1	1	1	Human	FALSE	0 v 0	NA	NA	0 v 0	NA	NA	0 v 0	NA	NA	0 v 0	NA	NA	NA	NA	NA	NA	NA	NA	NA	NA	NA	NA	NA	NA	NA	NA	NA	NA	NA	NA	NA	NA	NA	NA	NA	NA	NA
L0R5D5, Q9BUB7	Q9BUB7	L0R5D5	Q9BUB7	TMEM70	Transmembrane protein 70, mitochondrial	5	High	1	1	1	Human	FALSE	0 v 0	NA	NA	0 v 0	NA	NA	0 v 0	NA	NA	0 v 0	NA	NA	NA	NA	NA	NA	NA	NA	NA	NA	NA	NA	NA	NA	NA	NA	NA	NA	NA	NA	NA	NA	NA	NA	NA	NA	NA
C9J5C3, C9J6F3, C9J932, C9JND6, C9JSA3, F8WDF3, H7C5M9, Q9BUL8	Q9BUL8	C9JND6	Q9BUL8	PDCD10	Programmed cell death protein 10 (Cerebral cavernous malformations 3 protein) (TF-1 cell apoptosis-related protein 15)	5	Medium	1	1	1	Human	FALSE	0 v 0	NA	NA	0 v 0	NA	NA	0 v 0	NA	NA	0 v 0	NA	NA	NA	NA	NA	NA	NA	NA	NA	NA	NA	NA	NA	NA	NA	NA	NA	NA	NA	NA	NA	NA	NA	NA	NA	NA	NA
I3L172, Q9BUT9	Q9BUT9	I3L172	Q9BUT9	MCRIP2	MAPK regulated corepressor interacting protein 2 (Protein FAM195A)	7	High	1	3	1	Human	FALSE	0 v 0	NA	NA	0 v 0	NA	NA	0 v 0	NA	NA	0 v 0	NA	NA	NA	NA	NA	NA	NA	NA	NA	NA	NA	NA	NA	NA	NA	NA	NA	NA	NA	NA	NA	NA	NA	NA	NA	NA	NA
Q9BV19	Q9BV19	Q9BV19	Q9BV19	C1orf50	Uncharacterized protein C1orf50	16	High	2	2	2	Human	FALSE	0 v 0	NA	NA	0 v 0	NA	NA	0 v 0	NA	NA	0 v 0	NA	NA	NA	NA	NA	NA	NA	NA	NA	NA	NA	NA	NA	NA	NA	NA	NA	NA	NA	NA	NA	NA	NA	NA	NA	NA	NA
Q9BV81	Q9BV81	Q9BV81	Q9BV81	EMC6	ER membrane protein complex subunit 6 (Transmembrane protein 93)	20	Medium	2	2	2	Human	FALSE	0 v 0	NA	NA	0 v 0	NA	NA	0 v 0	NA	NA	0 v 0	NA	NA	NA	NA	NA	NA	NA	NA	NA	NA	NA	NA	NA	NA	NA	NA	NA	NA	NA	NA	NA	NA	NA	NA	NA	NA	NA
Q9BV86	A0A024R8E4	A0A024R8E4	Q9BV86	NTMT1	N-terminal Xaa-Pro-Lys N-methyltransferase 1 (EC 2.1.1.244) (Alpha N-terminal protein methyltransferase 1A) (Methyltransferase-like protein 11A) (N-terminal RCC1 methyltransferase) (X-Pro-Lys N-terminal protein methyltransferase 1A) (NTM1A) [Cleaved into: N-terminal Xaa-Pro-Lys N-methyltransferase 1, N-terminally processed]	7	Medium	2	5	2	Human	FALSE	0 v 0	NA	NA	0 v 0	NA	NA	0 v 0	NA	NA	0 v 0	NA	NA	NA	NA	NA	NA	NA	NA	NA	NA	NA	NA	NA	NA	NA	NA	NA	NA	NA	NA	NA	NA	NA	NA	NA	NA	NA
B4DEE1, B4DQG9, B4E1F4, Q9BV94	Q9BV94	B4DEE1	Q9BV94	EDEM2	ER degradation-enhancing alpha-mannosidase-like protein 2	1	Medium	1	1	1	Human	FALSE	0 v 0	NA	NA	0 v 0	NA	NA	0 v 0	NA	NA	0 v 0	NA	NA	NA	NA	NA	NA	NA	NA	NA	NA	NA	NA	NA	NA	NA	NA	NA	NA	NA	NA	NA	NA	NA	NA	NA	NA	NA
A0A0C4DGM9, B7Z3I6, B7Z5U4, B7Z808, B7Z896, B7Z8X8, F5H3M2, Q9BVG8	Q9BVG8	B7Z5U4	Q9BVG8	KIFC3	Kinesin-like protein KIFC3	2	Medium	2	3	2	Human	FALSE	0 v 0	NA	NA	0 v 0	NA	NA	0 v 0	NA	NA	0 v 0	NA	NA	NA	NA	NA	NA	NA	NA	NA	NA	NA	NA	NA	NA	NA	NA	NA	NA	NA	NA	NA	NA	NA	NA	NA	NA	NA
B4DRF3, H3BTH1, H3BU04, Q9BVW5	Q9BVW5	B4DRF3	Q9BVW5	TIPIN	TIMELESS-interacting protein	6	High	2	3	2	Human	FALSE	0 v 0	NA	NA	0 v 0	NA	NA	0 v 0	NA	NA	0 v 0	NA	NA	NA	NA	NA	NA	NA	NA	NA	NA	NA	NA	NA	NA	NA	NA	NA	NA	NA	NA	NA	NA	NA	NA	NA	NA	NA
B2R6A9, B3KQL0, Q9BW71	Q9BW71	B2R6A9	Q9BW71	HIRIP3	HIRA-interacting protein 3	6	High	3	4	3	Human	FALSE	0 v 0	NA	NA	0 v 0	NA	NA	0 v 0	NA	NA	0 v 0	NA	NA	NA	NA	NA	NA	NA	NA	NA	NA	NA	NA	NA	NA	NA	NA	NA	NA	NA	NA	NA	NA	NA	NA	NA	NA	NA
D6R8Z6, D6RAW2, H7C386, Q8NG26, Q96KB3, Q9BW91	Q9BW91	D6RAW2	Q9BW91	NUDT9	ADP-ribose pyrophosphatase, mitochondrial (EC 3.6.1.13) (ADP-ribose diphosphatase) (ADP-ribose phosphohydrolase) (Adenosine diphosphoribose pyrophosphatase) (ADPR-PPase) (Nucleoside diphosphate-linked moiety X motif 9) (Nudix motif 9)	9	High	3	4	3	Human	FALSE	0 v 0	NA	NA	0 v 0	NA	NA	0 v 0	NA	NA	0 v 0	NA	NA	NA	NA	NA	NA	NA	NA	NA	NA	NA	NA	NA	NA	NA	NA	NA	NA	NA	NA	NA	NA	NA	NA	NA	NA	NA
A0A024R7K9, M0R338, Q9BWG4, U3KQP2	Q9BWG4	Q9BWG4	Q9BWG4	SSBP4	Single-stranded DNA-binding protein 4	3	Medium	1	1	1	Human	FALSE	0 v 0	NA	NA	0 v 0	NA	NA	0 v 0	NA	NA	0 v 0	NA	NA	NA	NA	NA	NA	NA	NA	NA	NA	NA	NA	NA	NA	NA	NA	NA	NA	NA	NA	NA	NA	NA	NA	NA	NA	NA
Q9BWH2	Q9BWH2	Q9BWH2	Q9BWH2	FUNDC2	FUN14 domain-containing protein 2 (Cervical cancer proto-oncogene 3 protein) (HCC-3) (Hepatitis C virus core-binding protein 6)	5	High	1	1	1	Human	FALSE	0 v 0	NA	NA	0 v 0	NA	NA	0 v 0	NA	NA	0 v 0	NA	NA	NA	NA	NA	NA	NA	NA	NA	NA	NA	NA	NA	NA	NA	NA	NA	NA	NA	NA	NA	NA	NA	NA	NA	NA	NA
A0A024RCB5, B4DN31, B7Z705, E9PI70, E9PIP0, E9PPA0, E9PPH0, E9PRL3, Q9BWS9	Q9BWS9	E9PIP0	Q9BWS9	CHID1	Chitinase domain-containing protein 1 (Stabilin-1-interacting chitinase-like protein) (SI-CLP)	3	Medium	1	1	1	Human	FALSE	0 v 0	NA	NA	0 v 0	NA	NA	0 v 0	NA	NA	0 v 0	NA	NA	NA	NA	NA	NA	NA	NA	NA	NA	NA	NA	NA	NA	NA	NA	NA	NA	NA	NA	NA	NA	NA	NA	NA	NA	NA
F8WAT4, H7C3W0, Q05DB9, Q2TAI9, Q53T17, Q9BWT3	Q9BWT3	Q9BWT3	Q9BWT3	PAPOLG	Poly(A) polymerase gamma (PAP-gamma) (EC 2.7.7.19) (Neo-poly(A) polymerase) (Neo-PAP) (Polynucleotide adenylyltransferase gamma) (SRP RNA 3'-adenylating enzyme) (Signal recognition particle RNA-adenylating enzyme) (SRP RNA-adenylating enzyme)	3	High	2	2	1	Human	FALSE	0 v 0	NA	NA	0 v 0	NA	NA	0 v 0	NA	NA	0 v 0	NA	NA	NA	NA	NA	NA	NA	NA	NA	NA	NA	NA	NA	NA	NA	NA	NA	NA	NA	NA	NA	NA	NA	NA	NA	NA	NA
A1L192, Q9BWW4	Q9BWW4	Q9BWW4	Q9BWW4	SSBP3	Single-stranded DNA-binding protein 3 (Sequence-specific single-stranded-DNA-binding protein)	3	Medium	1	2	1	Human	FALSE	0 v 0	NA	NA	0 v 0	NA	NA	0 v 0	NA	NA	0 v 0	NA	NA	NA	NA	NA	NA	NA	NA	NA	NA	NA	NA	NA	NA	NA	NA	NA	NA	NA	NA	NA	NA	NA	NA	NA	NA	NA
A8K2K2, H0Y4M5, H0Y5J1, H0Y7A5, H0YF05, Q9BX10, X6RJ09	A0A024RD30	A0A024RD30	Q9BX10	GTPBP2	GTP-binding protein 2	4	High	3	4	3	Human	FALSE	0 v 0	NA	NA	0 v 0	NA	NA	0 v 0	NA	NA	0 v 0	NA	NA	NA	NA	NA	NA	NA	NA	NA	NA	NA	NA	NA	NA	NA	NA	NA	NA	NA	NA	NA	NA	NA	NA	NA	NA	NA
Q9BX67	Q9BX67	Q9BX67	Q9BX67	JAM3	Junctional adhesion molecule C (JAM-C) (JAM-2) (Junctional adhesion molecule 3) (JAM-3) [Cleaved into: Soluble form of JAM-C (sJAM-C)]	5	High	2	4	2	Human	FALSE	0 v 0	NA	NA	0 v 0	NA	NA	0 v 0	NA	NA	0 v 0	NA	NA	NA	NA	NA	NA	NA	NA	NA	NA	NA	NA	NA	NA	NA	NA	NA	NA	NA	NA	NA	NA	NA	NA	NA	NA	NA
A0A087WZX7, B3KN68, B3KNH5, B4DDG7, B4DN99, E7ENJ6, K7EJJ1, K7EJL1, K7EPR4, K7EQX3, Q53GI5, Q59EK3, Q9BXS5, Q9Y6Q5	A0A024R7K8	B3KNH5	Q9BXS5	AP1M1	AP-1 complex subunit mu-1 (AP-mu chain family member mu1A) (Adaptor protein complex AP-1 subunit mu-1) (Adaptor-related protein complex 1 subunit mu-1) (Clathrin assembly protein complex 1 mu-1 medium chain 1) (Clathrin coat assembly protein AP47) (Clathrin coat-associated protein AP47) (Golgi adaptor HA1/AP1 adaptin mu-1 subunit) (Mu-adaptin 1) (Mu1A-adaptin)	22	High	7	11	7	Human	FALSE	0 v 0	NA	NA	0 v 0	NA	NA	0 v 0	NA	NA	0 v 0	NA	NA	NA	NA	NA	NA	NA	NA	NA	NA	NA	NA	NA	NA	NA	NA	NA	NA	NA	NA	NA	NA	NA	NA	NA	NA	NA
A0A0C4DFT5, C9J6Y3, C9JKR6, F8W9I8, G3XAC1, Q5Y190, Q86YZ4, Q96MZ1, Q9BXS9	Q9BXS9	Q86YZ4	Q9BXS9	SLC26A6	Solute carrier family 26 member 6 (Anion exchange transporter) (Pendrin-like protein 1) (Pendrin-L1)	3	High	2	2	2	Human	FALSE	0 v 0	NA	NA	0 v 0	NA	NA	0 v 0	NA	NA	0 v 0	NA	NA	NA	NA	NA	NA	NA	NA	NA	NA	NA	NA	NA	NA	NA	NA	NA	NA	NA	NA	NA	NA	NA	NA	NA	NA	NA
A8MYZ9, B3KVW8, Q9BXW7	Q9BXW7	Q9BXW7	Q9BXW7	HDHD5	Haloacid dehalogenase-like hydrolase domain-containing 5 (Cat eye syndrome critical region protein 5)	16	High	4	5	4	Human	FALSE	0 v 0	NA	NA	0 v 0	NA	NA	0 v 0	NA	NA	0 v 0	NA	NA	NA	NA	NA	NA	NA	NA	NA	NA	NA	NA	NA	NA	NA	NA	NA	NA	NA	NA	NA	NA	NA	NA	NA	NA	NA
A0A0A0MR04, B4DI03, K7EJQ7, Q9BY50	Q9BY50	A0A0A0MR04	Q9BY50	SEC11C	Signal peptidase complex catalytic subunit SEC11C (EC 3.4.21.89) (Microsomal signal peptidase 21 kDa subunit) (SPase 21 kDa subunit) (SEC11 homolog C) (SEC11-like protein 3) (SPC21)	5	High	1	1	1	Human	FALSE	0 v 0	NA	NA	0 v 0	NA	NA	0 v 0	NA	NA	0 v 0	NA	NA	NA	NA	NA	NA	NA	NA	NA	NA	NA	NA	NA	NA	NA	NA	NA	NA	NA	NA	NA	NA	NA	NA	NA	NA	NA
Q9BYC9	Q9BYC9	Q9BYC9	Q9BYC9	MRPL20	39S ribosomal protein L20, mitochondrial (L20mt) (MRP-L20) (Mitochondrial large ribosomal subunit protein bL20m)	7	High	1	1	1	Human	FALSE	0 v 0	NA	NA	0 v 0	NA	NA	0 v 0	NA	NA	0 v 0	NA	NA	NA	NA	NA	NA	NA	NA	NA	NA	NA	NA	NA	NA	NA	NA	NA	NA	NA	NA	NA	NA	NA	NA	NA	NA	NA
E5RJI7, H0YAX3, Q9BYD1	Q9BYD1	E5RJI7	Q9BYD1	MRPL13	39S ribosomal protein L13, mitochondrial (L13mt) (MRP-L13) (Mitochondrial large ribosomal subunit protein uL13m)	8	Medium	1	1	1	Human	FALSE	0 v 0	NA	NA	0 v 0	NA	NA	0 v 0	NA	NA	0 v 0	NA	NA	NA	NA	NA	NA	NA	NA	NA	NA	NA	NA	NA	NA	NA	NA	NA	NA	NA	NA	NA	NA	NA	NA	NA	NA	NA
A0PJ79, H0Y8N7, Q9BYD6	Q9BYD6	Q9BYD6	Q9BYD6	MRPL1	39S ribosomal protein L1, mitochondrial (L1mt) (MRP-L1) (Mitochondrial large ribosomal subunit protein uL1m)	3	High	1	3	1	Human	FALSE	0 v 0	NA	NA	0 v 0	NA	NA	0 v 0	NA	NA	0 v 0	NA	NA	NA	NA	NA	NA	NA	NA	NA	NA	NA	NA	NA	NA	NA	NA	NA	NA	NA	NA	NA	NA	NA	NA	NA	NA	NA
A8K9T8, B3KU23, E9PCB6, Q9BQD0, Q9BYT8	Q9BYT8	Q9BYT8	Q9BYT8	NLN	Neurolysin, mitochondrial (EC 3.4.24.16) (Angiotensin-binding protein) (Microsomal endopeptidase) (MEP) (Mitochondrial oligopeptidase M) (Neurotensin endopeptidase)	4	High	2	4	2	Human	FALSE	0 v 0	NA	NA	0 v 0	NA	NA	0 v 0	NA	NA	0 v 0	NA	NA	NA	NA	NA	NA	NA	NA	NA	NA	NA	NA	NA	NA	NA	NA	NA	NA	NA	NA	NA	NA	NA	NA	NA	NA	NA
A0A088AWN3, A0A0A0MSY4, A0A2X0SYY4, A0A804HIE8, B3KXE2, B7Z2D0, B7Z2G6, B7Z2J2, B7Z6G9, B7Z6H5, B7ZVX0, B9EG73, H0Y3S1, H7BZ79, Q68CY0, Q7Z6H4, Q9BZ29	Q9BZ29	Q7Z6H4	Q9BZ29	DOCK9	Dedicator of cytokinesis protein 9 (Cdc42 guanine nucleotide exchange factor zizimin-1) (Zizimin-1)	1	High	2	4	1	Human	FALSE	0 v 0	NA	NA	0 v 0	NA	NA	0 v 0	NA	NA	0 v 0	NA	NA	NA	NA	NA	NA	NA	NA	NA	NA	NA	NA	NA	NA	NA	NA	NA	NA	NA	NA	NA	NA	NA	NA	NA	NA	NA
E9PNY6, E9PRI9, Q9BZE2	Q9BZE2	E9PRI9	Q9BZE2	PUS3	tRNA pseudouridine(38/39) synthase (EC 5.4.99.45) (tRNA pseudouridine synthase 3) (tRNA pseudouridylate synthase 3) (tRNA-uridine isomerase 3)	3	Medium	2	2	2	Human	FALSE	0 v 0	NA	NA	0 v 0	NA	NA	0 v 0	NA	NA	0 v 0	NA	NA	NA	NA	NA	NA	NA	NA	NA	NA	NA	NA	NA	NA	NA	NA	NA	NA	NA	NA	NA	NA	NA	NA	NA	NA	NA
B4DNC0, C9JBG0, C9JY26, E7ES60, J3QLC6, Q6NXT3, Q96PJ7, Q9BZG1	Q9BZG1	Q9BZG1	Q9BZG1	RAB34	Ras-related protein Rab-34 (Ras-related protein Rab-39) (Ras-related protein Rah)	16	High	3	3	3	Human	FALSE	0 v 0	NA	NA	0 v 0	NA	NA	0 v 0	NA	NA	0 v 0	NA	NA	NA	NA	NA	NA	NA	NA	NA	NA	NA	NA	NA	NA	NA	NA	NA	NA	NA	NA	NA	NA	NA	NA	NA	NA	NA
A0A0A0MTR4, A0A6Q8JGF9, B2RA29, B3KQW7, B4DNK0, I3L1H5, I3L3X9, Q9BZG8, U3KQN3, V9GYS2	Q9BZG8	Q9BZG8	Q9BZG8	DPH1	2-(3-amino-3-carboxypropyl)histidine synthase subunit 1 (EC 2.5.1.108) (Diphthamide biosynthesis protein 1) (Diphtheria toxin resistance protein 1) (Ovarian cancer-associated gene 1 protein) (S-adenosyl-L-methionine:L-histidine 3-amino-3-carboxypropyltransferase 1)	15	High	6	8	6	Human	FALSE	0 v 0	NA	NA	0 v 0	NA	NA	0 v 0	NA	NA	0 v 0	NA	NA	NA	NA	NA	NA	NA	NA	NA	NA	NA	NA	NA	NA	NA	NA	NA	NA	NA	NA	NA	NA	NA	NA	NA	NA	NA
Q5JY65, Q69YP1, Q8IXG0, Q9BZJ0	Q9BZJ0	Q69YP1	Q9BZJ0	CRNKL1	Crooked neck-like protein 1 (Crooked neck homolog) (hCrn)	2	High	2	2	1	Human	FALSE	0 v 0	NA	NA	0 v 0	NA	NA	0 v 0	NA	NA	0 v 0	NA	NA	NA	NA	NA	NA	NA	NA	NA	NA	NA	NA	NA	NA	NA	NA	NA	NA	NA	NA	NA	NA	NA	NA	NA	NA	NA
Q9BZQ8	Q9BZQ8	Q9BZQ8	Q9BZQ8	NIBAN1	Protein Niban 1 (Cell growth-inhibiting gene 39 protein) (Protein FAM129A)	2	Medium	2	2	2	Human	FALSE	0 v 0	NA	NA	0 v 0	NA	NA	0 v 0	NA	NA	0 v 0	NA	NA	NA	NA	NA	NA	NA	NA	NA	NA	NA	NA	NA	NA	NA	NA	NA	NA	NA	NA	NA	NA	NA	NA	NA	NA	NA
A5D8Z7, Q9BZZ2	Q9BZZ2	Q9BZZ2	Q9BZZ2	SIGLEC1	Sialoadhesin (Sialic acid-binding Ig-like lectin 1) (Siglec-1) (CD antigen CD169)	1	Medium	1	7	1	Human	FALSE	0 v 0	NA	NA	0 v 0	NA	NA	0 v 0	NA	NA	0 v 0	NA	NA	NA	NA	NA	NA	NA	NA	NA	NA	NA	NA	NA	NA	NA	NA	NA	NA	NA	NA	NA	NA	NA	NA	NA	NA	NA
E9PMA5, H0YEF4, Q9C0B5, Q9ULC8	Q9C0B5	Q9C0B5	Q9C0B5	ZDHHC5	Palmitoyltransferase ZDHHC5 (EC 2.3.1.225) (Zinc finger DHHC domain-containing protein 5) (DHHC-5) (Zinc finger protein 375)	12	High	7	8	7	Human	FALSE	0 v 0	NA	NA	0 v 0	NA	NA	0 v 0	NA	NA	0 v 0	NA	NA	NA	NA	NA	NA	NA	NA	NA	NA	NA	NA	NA	NA	NA	NA	NA	NA	NA	NA	NA	NA	NA	NA	NA	NA	NA
Q9C0I1	Q9C0I1	Q9C0I1	Q9C0I1	MTMR12	Myotubularin-related protein 12 (Inactive phosphatidylinositol 3-phosphatase 12) (Phosphatidylinositol 3 phosphate 3-phosphatase adapter subunit) (3-PAP) (3-phosphatase adapter protein)	3	High	1	1	1	Human	FALSE	0 v 0	NA	NA	0 v 0	NA	NA	0 v 0	NA	NA	0 v 0	NA	NA	NA	NA	NA	NA	NA	NA	NA	NA	NA	NA	NA	NA	NA	NA	NA	NA	NA	NA	NA	NA	NA	NA	NA	NA	NA
D6RFI3, D6RGY8, E7EQR8, H0Y9A1, Q5JTD5, Q9GZM5, Q9HAM0	Q9GZM5	H0Y9A1	Q9GZM5	YIPF3	Protein YIPF3 (Killer lineage protein 1) (Natural killer cell-specific antigen KLIP1) (YIP1 family member 3) [Cleaved into: Protein YIPF3, 36 kDa form III]	3	Medium	1	1	1	Human	FALSE	0 v 0	NA	NA	0 v 0	NA	NA	0 v 0	NA	NA	0 v 0	NA	NA	NA	NA	NA	NA	NA	NA	NA	NA	NA	NA	NA	NA	NA	NA	NA	NA	NA	NA	NA	NA	NA	NA	NA	NA	NA
Q5JRM6, Q9GZY0, Q9H1B4	Q9GZY0	Q5JRM6	Q9GZY0	NXF2; NXF2B	Nuclear RNA export factor 2 (Cancer/testis antigen 39) (CT39) (TAP-like protein 2) (TAPL-2)	4	Medium	2	2	2	Human	FALSE	0 v 0	NA	NA	0 v 0	NA	NA	0 v 0	NA	NA	0 v 0	NA	NA	NA	NA	NA	NA	NA	NA	NA	NA	NA	NA	NA	NA	NA	NA	NA	NA	NA	NA	NA	NA	NA	NA	NA	NA	NA
A0A2R8Y602, A0A2R8YDH5, A0A2U3TZY2, F5H392, F5H7A5, H0YGM0, Q7Z777, Q9H078	Q9H078	Q9H078	Q9H078	CLPB	Caseinolytic peptidase B protein homolog (EC 3.6.1.-) (Suppressor of potassium transport defect 3)	12	High	7	8	7	Human	FALSE	0 v 0	NA	NA	0 v 0	NA	NA	0 v 0	NA	NA	0 v 0	NA	NA	NA	NA	NA	NA	NA	NA	NA	NA	NA	NA	NA	NA	NA	NA	NA	NA	NA	NA	NA	NA	NA	NA	NA	NA	NA
H7C2X7, Q9H089	Q9H089	Q9H089	Q9H089	LSG1	Large subunit GTPase 1 homolog (hLsg1) (EC 3.6.1.-)	3	High	2	2	2	Human	FALSE	0 v 0	NA	NA	0 v 0	NA	NA	0 v 0	NA	NA	0 v 0	NA	NA	NA	NA	NA	NA	NA	NA	NA	NA	NA	NA	NA	NA	NA	NA	NA	NA	NA	NA	NA	NA	NA	NA	NA	NA	NA
A0A075B6F0, H7BXG6, M0R167, Q9H0D2	Q9H0D2	Q9H0D2	Q9H0D2	ZNF541	Zinc finger protein 541	1	Medium	1	1	1	Human	FALSE	0 v 0	NA	NA	0 v 0	NA	NA	0 v 0	NA	NA	0 v 0	NA	NA	NA	NA	NA	NA	NA	NA	NA	NA	NA	NA	NA	NA	NA	NA	NA	NA	NA	NA	NA	NA	NA	NA	NA	NA	NA
A0A2R8YDB8, B3KRT9, H7BXF5, Q96DP1, Q9H0E3	Q9H0E3	Q9H0E3	Q9H0E3	SAP130	Histone deacetylase complex subunit SAP130 (130 kDa Sin3-associated polypeptide) (Sin3-associated polypeptide p130)	2	High	2	2	2	Human	FALSE	0 v 0	NA	NA	0 v 0	NA	NA	0 v 0	NA	NA	0 v 0	NA	NA	NA	NA	NA	NA	NA	NA	NA	NA	NA	NA	NA	NA	NA	NA	NA	NA	NA	NA	NA	NA	NA	NA	NA	NA	NA
A8K1N6, B2R5V7, B4DEG9, B4DMS9, B4DN43, B4DSD6, B5MCW3, H0YAH7, H7C127, H7C128, H7C179, H7C2P4, Q9H0E9	Q9H0E9	Q9H0E9	Q9H0E9	BRD8	Bromodomain-containing protein 8 (Skeletal muscle abundant protein) (Skeletal muscle abundant protein 2) (Thyroid hormone receptor coactivating protein of 120 kDa) (TrCP120) (p120)	2	High	3	5	3	Human	FALSE	0 v 0	NA	NA	0 v 0	NA	NA	0 v 0	NA	NA	0 v 0	NA	NA	NA	NA	NA	NA	NA	NA	NA	NA	NA	NA	NA	NA	NA	NA	NA	NA	NA	NA	NA	NA	NA	NA	NA	NA	NA
Q9H0L4	Q9H0L4	Q9H0L4	Q9H0L4	CSTF2T	Cleavage stimulation factor subunit 2 tau variant (CF-1 64 kDa subunit tau variant) (Cleavage stimulation factor 64 kDa subunit tau variant) (CSTF 64 kDa subunit tau variant) (TauCstF-64)	10	High	4	5	1	Human	FALSE	0 v 0	NA	NA	0 v 0	NA	NA	0 v 0	NA	NA	0 v 0	NA	NA	NA	NA	NA	NA	NA	NA	NA	NA	NA	NA	NA	NA	NA	NA	NA	NA	NA	NA	NA	NA	NA	NA	NA	NA	NA
Q9H0P0, X6RM59	Q9H0P0	X6RM59	Q9H0P0	NT5C3A	Cytosolic 5'-nucleotidase 3A (EC 3.1.3.5) (7-methylguanosine phosphate-specific 5'-nucleotidase) (7-methylguanosine nucleotidase) (EC 3.1.3.91) (Cytosolic 5'-nucleotidase 3) (Cytosolic 5'-nucleotidase III) (cN-III) (Pyrimidine 5'-nucleotidase 1) (P5'N-1) (P5N-1) (PN-I) (Uridine 5'-monophosphate hydrolase 1) (p36)	3	Medium	1	1	1	Human	FALSE	0 v 0	NA	NA	0 v 0	NA	NA	0 v 0	NA	NA	0 v 0	NA	NA	NA	NA	NA	NA	NA	NA	NA	NA	NA	NA	NA	NA	NA	NA	NA	NA	NA	NA	NA	NA	NA	NA	NA	NA	NA
K7EMY7, K7ER15, Q9H0R4	Q9H0R4	Q9H0R4	Q9H0R4	HDHD2	Haloacid dehalogenase-like hydrolase domain-containing protein 2	17	High	5	8	5	Human	FALSE	0 v 0	NA	NA	0 v 0	NA	NA	0 v 0	NA	NA	0 v 0	NA	NA	NA	NA	NA	NA	NA	NA	NA	NA	NA	NA	NA	NA	NA	NA	NA	NA	NA	NA	NA	NA	NA	NA	NA	NA	NA
B4DN10, Q6FI91, Q9H0U9	Q9H0U9	Q6FI91	Q9H0U9	TSPYL1	Testis-specific Y-encoded-like protein 1 (TSPY-like protein 1)	4	High	1	1	1	Human	FALSE	0 v 0	NA	NA	0 v 0	NA	NA	0 v 0	NA	NA	0 v 0	NA	NA	NA	NA	NA	NA	NA	NA	NA	NA	NA	NA	NA	NA	NA	NA	NA	NA	NA	NA	NA	NA	NA	NA	NA	NA	NA
H7C1M5, Q9H147	Q9H147	Q9H147	Q9H147	DNTTIP1	Deoxynucleotidyltransferase terminal-interacting protein 1 (Terminal deoxynucleotidyltransferase-interacting factor 1) (TdIF1) (TdT-interacting factor 1)	9	High	3	4	3	Human	FALSE	0 v 0	NA	NA	0 v 0	NA	NA	0 v 0	NA	NA	0 v 0	NA	NA	NA	NA	NA	NA	NA	NA	NA	NA	NA	NA	NA	NA	NA	NA	NA	NA	NA	NA	NA	NA	NA	NA	NA	NA	NA
Q9H1C7	Q9H1C7	Q9H1C7	Q9H1C7	CYSTM1	Cysteine-rich and transmembrane domain-containing protein 1	10	High	1	2	1	Human	FALSE	0 v 0	NA	NA	0 v 0	NA	NA	0 v 0	NA	NA	0 v 0	NA	NA	NA	NA	NA	NA	NA	NA	NA	NA	NA	NA	NA	NA	NA	NA	NA	NA	NA	NA	NA	NA	NA	NA	NA	NA	NA
A0A1B0GUA8, Q9H1H9	Q9H1H9	A0A1B0GUA8	Q9H1H9	KIF13A	Kinesin-like protein KIF13A (Kinesin-like protein RBKIN)	1	High	1	1	1	Human	FALSE	0 v 0	NA	NA	0 v 0	NA	NA	0 v 0	NA	NA	0 v 0	NA	NA	NA	NA	NA	NA	NA	NA	NA	NA	NA	NA	NA	NA	NA	NA	NA	NA	NA	NA	NA	NA	NA	NA	NA	NA	NA
A0A024RBI3, B1P7G3, B3KQ30, B4DDI1, B4DNC9, F5H5N2, Q9H1K1	Q9H1K1	F5H5N2	Q9H1K1	ISCU	Iron-sulfur cluster assembly enzyme ISCU, mitochondrial (NifU-like N-terminal domain-containing protein) (NifU-like protein)	11	High	2	2	2	Human	FALSE	0 v 0	NA	NA	0 v 0	NA	NA	0 v 0	NA	NA	0 v 0	NA	NA	NA	NA	NA	NA	NA	NA	NA	NA	NA	NA	NA	NA	NA	NA	NA	NA	NA	NA	NA	NA	NA	NA	NA	NA	NA
B2RBN3, B4DVQ7, Q06DW9, Q6NXG4, Q9H1Z4	Q9H1Z4	B4DVQ7	Q9H1Z4	WDR13	WD repeat-containing protein 13	4	Medium	1	1	1	Human	FALSE	0 v 0	NA	NA	0 v 0	NA	NA	0 v 0	NA	NA	0 v 0	NA	NA	NA	NA	NA	NA	NA	NA	NA	NA	NA	NA	NA	NA	NA	NA	NA	NA	NA	NA	NA	NA	NA	NA	NA	NA	NA
A8K9B9, Q9H223	A0A024R9N6	A0A024R9N6	Q9H223	EHD4	EH domain-containing protein 4 (Hepatocellular carcinoma-associated protein 10/11) (PAST homolog 4)	2	Medium	1	1	1	Human	FALSE	0 v 0	NA	NA	0 v 0	NA	NA	0 v 0	NA	NA	0 v 0	NA	NA	NA	NA	NA	NA	NA	NA	NA	NA	NA	NA	NA	NA	NA	NA	NA	NA	NA	NA	NA	NA	NA	NA	NA	NA	NA
D3DPK5, Q5T123, Q86Z22, Q9H299	Q9H299	Q86Z22	Q9H299	SH3BGRL3	SH3 domain-binding glutamic acid-rich-like protein 3 (SH3 domain-binding protein 1) (SH3BP-1)	37	High	4	4	4	Human	FALSE	0 v 0	NA	NA	0 v 0	NA	NA	0 v 0	NA	NA	0 v 0	NA	NA	NA	NA	NA	NA	NA	NA	NA	NA	NA	NA	NA	NA	NA	NA	NA	NA	NA	NA	NA	NA	NA	NA	NA	NA	NA
A0A0S2Z5A8, B4DN80, B8ZZ77, H7BZ14, Q9H2H8	Q9H2H8	B4DN80	Q9H2H8	PPIL3	Peptidyl-prolyl cis-trans isomerase-like 3 (PPIase) (EC 5.2.1.8) (Cyclophilin J) (CyPJ) (Cyclophilin-like protein PPIL3) (Rotamase PPIL3)	12	High	1	1	1	Human	FALSE	0 v 0	NA	NA	0 v 0	NA	NA	0 v 0	NA	NA	0 v 0	NA	NA	NA	NA	NA	NA	NA	NA	NA	NA	NA	NA	NA	NA	NA	NA	NA	NA	NA	NA	NA	NA	NA	NA	NA	NA	NA
F8VX04, Q8NCD8, Q9H2H9	A0A024R124	A0A024R124	Q9H2H9	SLC38A1	Sodium-coupled neutral amino acid transporter 1 (Amino acid transporter A1) (N-system amino acid transporter 2) (Solute carrier family 38 member 1) (System A amino acid transporter 1) (System N amino acid transporter 1)	4	High	2	3	2	Human	FALSE	0 v 0	NA	NA	0 v 0	NA	NA	0 v 0	NA	NA	0 v 0	NA	NA	NA	NA	NA	NA	NA	NA	NA	NA	NA	NA	NA	NA	NA	NA	NA	NA	NA	NA	NA	NA	NA	NA	NA	NA	NA
A8K0J3, Q9H2K8	Q9H2K8	A8K0J3	Q9H2K8	TAOK3	Serine/threonine-protein kinase TAO3 (EC 2.7.11.1) (Cutaneous T-cell lymphoma-associated antigen HD-CL-09) (CTCL-associated antigen HD-CL-09) (Dendritic cell-derived protein kinase) (JNK/SAPK-inhibitory kinase) (Jun kinase-inhibitory kinase) (Kinase from chicken homolog A) (hKFC-A) (Thousand and one amino acid protein 3)	4	High	3	3	2	Human	FALSE	0 v 0	NA	NA	0 v 0	NA	NA	0 v 0	NA	NA	0 v 0	NA	NA	NA	NA	NA	NA	NA	NA	NA	NA	NA	NA	NA	NA	NA	NA	NA	NA	NA	NA	NA	NA	NA	NA	NA	NA	NA
A0A2R8Y6X0, A0A669KBJ7, B2RBM8, Q6DHZ8, Q9H2P0	Q9H2P0	Q9H2P0	Q9H2P0	ADNP	Activity-dependent neuroprotector homeobox protein (Activity-dependent neuroprotective protein)	7	High	6	6	6	Human	FALSE	0 v 0	NA	NA	0 v 0	NA	NA	0 v 0	NA	NA	0 v 0	NA	NA	NA	NA	NA	NA	NA	NA	NA	NA	NA	NA	NA	NA	NA	NA	NA	NA	NA	NA	NA	NA	NA	NA	NA	NA	NA
A0A024R9R5, H3BSS6, Q9H2Y7	Q9H2Y7	Q9H2Y7	Q9H2Y7	ZNF106	Zinc finger protein 106 (Zfp-106) (Zinc finger protein 474)	1	High	2	3	1	Human	FALSE	0 v 0	NA	NA	0 v 0	NA	NA	0 v 0	NA	NA	0 v 0	NA	NA	NA	NA	NA	NA	NA	NA	NA	NA	NA	NA	NA	NA	NA	NA	NA	NA	NA	NA	NA	NA	NA	NA	NA	NA	NA
Q9H369	Q9H369	Q9H369	Q9H369		PRO1633	44	High	6	30	1	Human	FALSE	0 v 0	NA	NA	0 v 0	NA	NA	0 v 0	NA	NA	0 v 0	NA	NA	NA	NA	NA	NA	NA	NA	NA	NA	NA	NA	NA	NA	NA	NA	NA	NA	NA	NA	NA	NA	NA	NA	NA	NA	NA
A0A087X1D7, A0A087X1N0, A8K3S2, B4DWN7, Q9H3C7	Q9H3C7	Q9H3C7	Q9H3C7	GGNBP2	Gametogenetin-binding protein 2 (Laryngeal carcinoma-related protein 1) (Protein ZNF403)	6	High	2	2	2	Human	FALSE	0 v 0	NA	NA	0 v 0	NA	NA	0 v 0	NA	NA	0 v 0	NA	NA	NA	NA	NA	NA	NA	NA	NA	NA	NA	NA	NA	NA	NA	NA	NA	NA	NA	NA	NA	NA	NA	NA	NA	NA	NA
B3KVZ3, H0Y9E6, Q9H3R5	A0A0S2Z5T0	B3KVZ3	Q9H3R5	CENPH	Centromere protein H (CENP-H) (Interphase centromere complex protein 35)	3	Medium	1	1	1	Human	FALSE	0 v 0	NA	NA	0 v 0	NA	NA	0 v 0	NA	NA	0 v 0	NA	NA	NA	NA	NA	NA	NA	NA	NA	NA	NA	NA	NA	NA	NA	NA	NA	NA	NA	NA	NA	NA	NA	NA	NA	NA	NA
A0A494C105, B4DLK0, H7C593, H7C5U3, Q9H3U5	Q9H3U5	A0A494C105	Q9H3U5	MFSD1	Major facilitator superfamily domain-containing protein 1 (Smooth muscle cell-associated protein 4) (SMAP-4)	4	High	2	2	2	Human	FALSE	0 v 0	NA	NA	0 v 0	NA	NA	0 v 0	NA	NA	0 v 0	NA	NA	NA	NA	NA	NA	NA	NA	NA	NA	NA	NA	NA	NA	NA	NA	NA	NA	NA	NA	NA	NA	NA	NA	NA	NA	NA
Q3MI43, Q9H426	Q9H426	Q3MI43	Q9H426	RIMS4	Regulating synaptic membrane exocytosis protein 4 (RIM4 gamma) (Rab3-interacting molecule 4) (RIM 4)	13	High	2	2	2	Human	FALSE	0 v 0	NA	NA	0 v 0	NA	NA	0 v 0	NA	NA	0 v 0	NA	NA	NA	NA	NA	NA	NA	NA	NA	NA	NA	NA	NA	NA	NA	NA	NA	NA	NA	NA	NA	NA	NA	NA	NA	NA	NA
Q9H488	Q9H488	Q9H488	Q9H488	POFUT1	GDP-fucose protein O-fucosyltransferase 1 (EC 2.4.1.221) (Peptide-O-fucosyltransferase 1) (O-FucT-1)	3	Medium	1	1	1	Human	FALSE	0 v 0	NA	NA	0 v 0	NA	NA	0 v 0	NA	NA	0 v 0	NA	NA	NA	NA	NA	NA	NA	NA	NA	NA	NA	NA	NA	NA	NA	NA	NA	NA	NA	NA	NA	NA	NA	NA	NA	NA	NA
G3V453, Q9H4B6	Q9H4B6	Q9H4B6	Q9H4B6	SAV1	Protein salvador homolog 1 (45 kDa WW domain protein) (hWW45)	5	Medium	2	4	2	Human	FALSE	0 v 0	NA	NA	0 v 0	NA	NA	0 v 0	NA	NA	0 v 0	NA	NA	NA	NA	NA	NA	NA	NA	NA	NA	NA	NA	NA	NA	NA	NA	NA	NA	NA	NA	NA	NA	NA	NA	NA	NA	NA
Q9H4F8	Q9H4F8	Q9H4F8	Q9H4F8	SMOC1	SPARC-related modular calcium-binding protein 1 (Secreted modular calcium-binding protein 1) (SMOC-1)	9	High	4	7	4	Human	FALSE	0 v 0	NA	NA	0 v 0	NA	NA	0 v 0	NA	NA	0 v 0	NA	NA	NA	NA	NA	NA	NA	NA	NA	NA	NA	NA	NA	NA	NA	NA	NA	NA	NA	NA	NA	NA	NA	NA	NA	NA	NA
A8K8Q0, H0YNY7, Q9H4I2	Q9H4I2	H0YNY7	Q9H4I2	ZHX3	Zinc fingers and homeoboxes protein 3 (Triple homeobox protein 1) (Zinc finger and homeodomain protein 3)	1	Medium	1	1	1	Human	FALSE	0 v 0	NA	NA	0 v 0	NA	NA	0 v 0	NA	NA	0 v 0	NA	NA	NA	NA	NA	NA	NA	NA	NA	NA	NA	NA	NA	NA	NA	NA	NA	NA	NA	NA	NA	NA	NA	NA	NA	NA	NA
Q9H4L7	Q9H4L7	Q9H4L7	Q9H4L7	SMARCAD1	SWI/SNF-related matrix-associated actin-dependent regulator of chromatin subfamily A containing DEAD/H box 1 (EC 3.6.4.12) (ATP-dependent helicase 1) (hHEL1)	1	High	1	3	1	Human	FALSE	0 v 0	NA	NA	0 v 0	NA	NA	0 v 0	NA	NA	0 v 0	NA	NA	NA	NA	NA	NA	NA	NA	NA	NA	NA	NA	NA	NA	NA	NA	NA	NA	NA	NA	NA	NA	NA	NA	NA	NA	NA
B4DUQ8, B4E353, F8VNZ6, F8VSB6, F8VSP7, F8VVY2, Q9H4P4	A0A024RB33	F8VVY2	Q9H4P4	RNF41	E3 ubiquitin-protein ligase NRDP1 (EC 2.3.2.27) (RING finger protein 41) (RING-type E3 ubiquitin transferase NRDP1)	3	High	1	2	1	Human	FALSE	0 v 0	NA	NA	0 v 0	NA	NA	0 v 0	NA	NA	0 v 0	NA	NA	NA	NA	NA	NA	NA	NA	NA	NA	NA	NA	NA	NA	NA	NA	NA	NA	NA	NA	NA	NA	NA	NA	NA	NA	NA
A8K0Z7, B4E2U8, E5RFQ1, H0Y3W9, I6MBV4, Q658Y5, Q9H4W6, Q9UH73	Q9H4W6	Q9H4W6	Q9H4W6	EBF3	Transcription factor COE3 (Early B-cell factor 3) (EBF-3) (Olf-1/EBF-like 2) (O/E-2) (OE-2)	5	High	3	3	3	Human	FALSE	0 v 0	NA	NA	0 v 0	NA	NA	0 v 0	NA	NA	0 v 0	NA	NA	NA	NA	NA	NA	NA	NA	NA	NA	NA	NA	NA	NA	NA	NA	NA	NA	NA	NA	NA	NA	NA	NA	NA	NA	NA
B2RD90, B7Z2Y7, H3BS42, Q9H5H4	A0A024QZC8	H3BS42	Q9H5H4	ZNF768	Zinc finger protein 768	4	High	2	4	2	Human	FALSE	0 v 0	NA	NA	0 v 0	NA	NA	0 v 0	NA	NA	0 v 0	NA	NA	NA	NA	NA	NA	NA	NA	NA	NA	NA	NA	NA	NA	NA	NA	NA	NA	NA	NA	NA	NA	NA	NA	NA	NA	NA
H0Y306, Q5JSS2, Q9H5I1	Q9H5I1	Q5JSS2	Q9H5I1	SUV39H2	Histone-lysine N-methyltransferase SUV39H2 (EC 2.1.1.355) (Histone H3-K9 methyltransferase 2) (H3-K9-HMTase 2) (Lysine N-methyltransferase 1B) (Suppressor of variegation 3-9 homolog 2) (Su(var)3-9 homolog 2)	2	Medium	1	1	1	Human	FALSE	0 v 0	NA	NA	0 v 0	NA	NA	0 v 0	NA	NA	0 v 0	NA	NA	NA	NA	NA	NA	NA	NA	NA	NA	NA	NA	NA	NA	NA	NA	NA	NA	NA	NA	NA	NA	NA	NA	NA	NA	NA
B3KRW4, B4DHR0, H3BNR2, H3BT64, Q49AT6, Q9H5N1	Q9H5N1	Q9H5N1	Q9H5N1	RABEP2	Rab GTPase-binding effector protein 2 (Rabaptin-5beta)	7	High	4	4	4	Human	FALSE	0 v 0	NA	NA	0 v 0	NA	NA	0 v 0	NA	NA	0 v 0	NA	NA	NA	NA	NA	NA	NA	NA	NA	NA	NA	NA	NA	NA	NA	NA	NA	NA	NA	NA	NA	NA	NA	NA	NA	NA	NA
Q9H5Y7	Q9H5Y7	Q9H5Y7	Q9H5Y7	SLITRK6	SLIT and NTRK-like protein 6	3	High	2	2	1	Human	FALSE	0 v 0	NA	NA	0 v 0	NA	NA	0 v 0	NA	NA	0 v 0	NA	NA	NA	NA	NA	NA	NA	NA	NA	NA	NA	NA	NA	NA	NA	NA	NA	NA	NA	NA	NA	NA	NA	NA	NA	NA	NA
A0A096LP39, A0A0G2JHI3, A0A0G2JIT5, A0A0G2JKY0, A0A1U9X8H1, A0A1U9X8H3, A0A1U9X8J3, A6ZJ12, Q9H633	Q9H633	A0A1U9X8J3	Q9H633	RPP21	Ribonuclease P protein subunit p21 (RNaseP protein p21) (Ribonuclease P/MRP 21 kDa subunit) (Ribonucleoprotein V)	6	High	1	1	1	Human	FALSE	0 v 0	NA	NA	0 v 0	NA	NA	0 v 0	NA	NA	0 v 0	NA	NA	NA	NA	NA	NA	NA	NA	NA	NA	NA	NA	NA	NA	NA	NA	NA	NA	NA	NA	NA	NA	NA	NA	NA	NA	NA
A0A0S2Z5L2, F5H0R1, Q9H6E5	A0A0A8K9B1	F5H0R1	Q9H6E5	TUT1	Speckle targeted PIP5K1A-regulated poly(A) polymerase (Star-PAP) (EC 2.7.7.19) (RNA-binding motif protein 21) (RNA-binding protein 21) (U6 snRNA-specific terminal uridylyltransferase 1) (U6-TUTase) (EC 2.7.7.52)	4	High	2	4	2	Human	FALSE	0 v 0	NA	NA	0 v 0	NA	NA	0 v 0	NA	NA	0 v 0	NA	NA	NA	NA	NA	NA	NA	NA	NA	NA	NA	NA	NA	NA	NA	NA	NA	NA	NA	NA	NA	NA	NA	NA	NA	NA	NA
Q9H6H8	Q9H6H8	Q9H6H8	Q9H6H8		cDNA: FLJ22263 fis, clone HRC03036	3	Medium	2	5	2	Human	FALSE	0 v 0	NA	NA	0 v 0	NA	NA	0 v 0	NA	NA	0 v 0	NA	NA	NA	NA	NA	NA	NA	NA	NA	NA	NA	NA	NA	NA	NA	NA	NA	NA	NA	NA	NA	NA	NA	NA	NA	NA	NA
B4DIS6, I3L0M5, I3L1L6, Q05BE5, Q9H6R0, Q9NPV4	Q9H6R0	Q9H6R0	Q9H6R0	DHX33	ATP-dependent RNA helicase DHX33 (EC 3.6.4.13) (DEAH box protein 33)	8	High	4	4	4	Human	FALSE	0 v 0	NA	NA	0 v 0	NA	NA	0 v 0	NA	NA	0 v 0	NA	NA	NA	NA	NA	NA	NA	NA	NA	NA	NA	NA	NA	NA	NA	NA	NA	NA	NA	NA	NA	NA	NA	NA	NA	NA	NA
A0A024R2K9, C9JGA2, C9JVK8, Q9H6S1	Q9H6S1	Q9H6S1	Q9H6S1	AZI2	5-azacytidine-induced protein 2 (NF-kappa-B-activating kinase-associated protein 1) (Nak-associated protein 1) (Nap1) (TILP)	8	High	3	5	3	Human	FALSE	0 v 0	NA	NA	0 v 0	NA	NA	0 v 0	NA	NA	0 v 0	NA	NA	NA	NA	NA	NA	NA	NA	NA	NA	NA	NA	NA	NA	NA	NA	NA	NA	NA	NA	NA	NA	NA	NA	NA	NA	NA
B4DME6, Q9H706	Q9H706	B4DME6	Q9H706	GAREM1	GRB2-associated and regulator of MAPK protein 1 (GRB2-associated and regulator of MAPK1)	2	High	1	1	1	Human	FALSE	0 v 0	NA	NA	0 v 0	NA	NA	0 v 0	NA	NA	0 v 0	NA	NA	NA	NA	NA	NA	NA	NA	NA	NA	NA	NA	NA	NA	NA	NA	NA	NA	NA	NA	NA	NA	NA	NA	NA	NA	NA
Q9H7E2	Q9H7E2	Q9H7E2	Q9H7E2	TDRD3	Tudor domain-containing protein 3	3	High	2	2	2	Human	FALSE	0 v 0	NA	NA	0 v 0	NA	NA	0 v 0	NA	NA	0 v 0	NA	NA	NA	NA	NA	NA	NA	NA	NA	NA	NA	NA	NA	NA	NA	NA	NA	NA	NA	NA	NA	NA	NA	NA	NA	NA	NA
A0A2R8Y635, A0A2R8YDN7, Q9H7F0	Q9H7F0	Q9H7F0	Q9H7F0	ATP13A3	Polyamine-transporting ATPase 13A3 (ATPase family homolog up-regulated in senescence cells 1) (Putrescine transporting ATPase) (EC 7.6.2.16)	3	High	3	5	3	Human	FALSE	0 v 0	NA	NA	0 v 0	NA	NA	0 v 0	NA	NA	0 v 0	NA	NA	NA	NA	NA	NA	NA	NA	NA	NA	NA	NA	NA	NA	NA	NA	NA	NA	NA	NA	NA	NA	NA	NA	NA	NA	NA
Q9H7W6, Q9H968	Q9H7W6	Q9H7W6	Q9H7W6		cDNA FLJ14187 fis, clone NT2RP2005776, weakly similar to POLY(A) POLYMERASE TYPE 2	7	Medium	2	2	1	Human	FALSE	0 v 0	NA	NA	0 v 0	NA	NA	0 v 0	NA	NA	0 v 0	NA	NA	NA	NA	NA	NA	NA	NA	NA	NA	NA	NA	NA	NA	NA	NA	NA	NA	NA	NA	NA	NA	NA	NA	NA	NA	NA
Q9H7X4	Q9H7X4	Q9H7X4	Q9H7X4		cDNA FLJ14127 fis, clone MAMMA1002573, weakly similar to GLUCOAMYLASE S1/S2	6	High	3	3	1	Human	FALSE	0 v 0	NA	NA	0 v 0	NA	NA	0 v 0	NA	NA	0 v 0	NA	NA	NA	NA	NA	NA	NA	NA	NA	NA	NA	NA	NA	NA	NA	NA	NA	NA	NA	NA	NA	NA	NA	NA	NA	NA	NA
H0YJT0, Q0VFW7, Q9H7Z3	Q9H7Z3	Q0VFW7	Q9H7Z3	NRDE2	Nuclear exosome regulator NRDE2 (Protein NRDE2 homolog)	1	High	1	1	1	Human	FALSE	0 v 0	NA	NA	0 v 0	NA	NA	0 v 0	NA	NA	0 v 0	NA	NA	NA	NA	NA	NA	NA	NA	NA	NA	NA	NA	NA	NA	NA	NA	NA	NA	NA	NA	NA	NA	NA	NA	NA	NA	NA
[truncated: 4,566 more rows]
[truncated: 65 more columns]
