# Supplementary material for: Identification of a VPS29 isoform with restricted association to Retriever and Retromer accessory proteins through autoinhibition
Source: Proc Natl Acad Sci U S A. 2025 Jun 30;122(27):e2501111122. doi: 10.1073/pnas.2501111122 (PMC12260524; doi:10.1073/pnas.2501111122)
Supplement: Supplementary file 5 — Dataset S04 (XLSX) [file pnas.2501111122.sd04.xlsx]

## Sheet: Supplementary Dataset S3
Accession Improvement			Accession Information			ID Metrics					Databases		Stats	Stats	Stats	Stats	Stats	Stats	Stats	Stats	Stats	Stats	Stats	Stats	Stats	Stats	Stats	Stats	Stats	Stats	PairedLogFC	PairedLogFC	PairedLogFC	PairedLogFC	PairedLogFC	PairedLogFC	PairedLogFC	PairedLogFC	PairedLogFC	PairedLogFC	PairedLogFC	PairedLogFC	PairedLogFC	PairedLogFC	PairedLogFC	PairedLogFC	PairedLogFC	PairedLogFC	Log2 Normalised Abundances
ProtGroupAccessionList	OriginalAccession	OriginalMaster	BestAccession	Primary Gene names	Protein names	Coverage	Protein FDR Confidence	# Peptides	# PSMs	# Unique Peptides	Marked as	Contaminant	VPS29B-GFP/VPS29A-GFP	VPS29 GFP Isoform 2/VPS29 GFP Isoform 1	VPS29 GFP Isoform 2/VPS29 GFP Isoform 1	VPS29C-GFP/VPS29A-GFP	VPS29 GFP Isoform 3 WT/VPS29 GFP Isoform 1	VPS29 GFP Isoform 3 WT/VPS29 GFP Isoform 1	VPS29C-GFP/VPS29B-GFP	VPS29 GFP Isoform 3 WT/VPS29 GFP Isoform 2	VPS29 GFP Isoform 3 WT/VPS29 GFP Isoform 2	VPS29C-GFP/VPS29CI15D-GFP	VPS29 GFP Isoform 3 WT/VPS29 GFP Isoform 3 I15D	VPS29 GFP Isoform 3 WT/VPS29 GFP Isoform 3 I15D	VPS29CI15D-GFP/VPS29A-GFP	VPS29 GFP Isoform 3 I15D/VPS29 GFP Isoform 1	VPS29 GFP Isoform 3 I15D/VPS29 GFP Isoform 1	VPS29CI15D-GFP/VPS29B-GFP	VPS29 GFP Isoform 3 I15D/VPS29 GFP Isoform 2	VPS29 GFP Isoform 3 I15D/VPS29 GFP Isoform 2	VPS29B-GFP/VPS29A-GFP	VPS29 GFP Isoform 2/VPS29 GFP Isoform 1	VPS29 GFP Isoform 2/VPS29 GFP Isoform 1	VPS29CI15D-GFP/VPS29A-GFP	VPS29 GFP Isoform 3 I15D/VPS29 GFP Isoform 1	VPS29 GFP Isoform 3 I15D/VPS29 GFP Isoform 1	VPS29C-GFP/VPS29A-GFP	VPS29 GFP Isoform 3 WT/VPS29 GFP Isoform 1	VPS29 GFP Isoform 3 WT/VPS29 GFP Isoform 1	VPS29CI15D-GFP/VPS29B-GFP	VPS29 GFP Isoform 3 I15D/VPS29 GFP Isoform 2	VPS29 GFP Isoform 3 I15D/VPS29 GFP Isoform 2	VPS29C-GFP/VPS29B-GFP	VPS29 GFP Isoform 3 WT/VPS29 GFP Isoform 2	VPS29 GFP Isoform 3 WT/VPS29 GFP Isoform 2	VPS29C-GFP/VPS29CI15D-GFP	VPS29 GFP Isoform 3 WT/VPS29 GFP Isoform 3 I15D	VPS29 GFP Isoform 3 WT/VPS29 GFP Isoform 3 I15D	GFP
													# Reps	LogFC	T-Test	# Reps	LogFC	T-Test	# Reps	LogFC	T-Test	# Reps	LogFC	T-Test	# Reps	LogFC	T-Test	# Reps	LogFC	T-Test	rep 1	rep 2	rep 3	rep 1	rep 2	rep 3	rep 1	rep 2	rep 3	rep 1	rep 2	rep 3	rep 1	rep 2	rep 3	rep 1	rep 2	rep 3	F2-127N
Inf_Accession.Information_ProtGroupAccessionList	Inf_Accession.Information_OriginalAccession	Inf_Accession.Information_OriginalMaster	Inf_Accession.Information_BestAccession	Inf_Accession.Information_Primary.Gene.names	Inf_Accession.Information_Protein.names	Inf_ID.Metrics_Coverage__	Inf_ID.Metrics_Protein.FDR.Confidence_Combined	Inf_ID.Metrics_X_Peptides	Inf_ID.Metrics_X_PSMs	Inf_ID.Metrics_X_Unique.Peptides	Inf_Databases_Marked.as	Inf_Databases_Contaminant	Stats_VPS29.GFP.Isoform.2/VPS29.GFP.Isoform.1_Replicate Number	Stats_VPS29.GFP.Isoform.2/VPS29.GFP.Isoform.1_LogFC	Stats_VPS29.GFP.Isoform.2/VPS29.GFP.Isoform.1_T-Test	Stats_VPS29.GFP.Isoform.3.WT/VPS29.GFP.Isoform.1_Replicate Number	Stats_VPS29.GFP.Isoform.3.WT/VPS29.GFP.Isoform.1_LogFC	Stats_VPS29.GFP.Isoform.3.WT/VPS29.GFP.Isoform.1_T-Test	Stats_VPS29.GFP.Isoform.3.WT/VPS29.GFP.Isoform.2_Replicate Number	Stats_VPS29.GFP.Isoform.3.WT/VPS29.GFP.Isoform.2_LogFC	Stats_VPS29.GFP.Isoform.3.WT/VPS29.GFP.Isoform.2_T-Test	Stats_VPS29.GFP.Isoform.3.WT/VPS29.GFP.Isoform.3.I15D_Replicate Number	Stats_VPS29.GFP.Isoform.3.WT/VPS29.GFP.Isoform.3.I15D_LogFC	Stats_VPS29.GFP.Isoform.3.WT/VPS29.GFP.Isoform.3.I15D_T-Test	Stats_VPS29.GFP.Isoform.3.I15D/VPS29.GFP.Isoform.1_Replicate Number	Stats_VPS29.GFP.Isoform.3.I15D/VPS29.GFP.Isoform.1_LogFC	Stats_VPS29.GFP.Isoform.3.I15D/VPS29.GFP.Isoform.1_T-Test	Stats_VPS29.GFP.Isoform.3.I15D/VPS29.GFP.Isoform.2_Replicate Number	Stats_VPS29.GFP.Isoform.3.I15D/VPS29.GFP.Isoform.2_LogFC	Stats_VPS29.GFP.Isoform.3.I15D/VPS29.GFP.Isoform.2_T-Test	PairedLogFC_VPS29.GFP.Isoform.2/VPS29.GFP.Isoform.1_rep 1	PairedLogFC_VPS29.GFP.Isoform.2/VPS29.GFP.Isoform.1_rep 2	PairedLogFC_VPS29.GFP.Isoform.2/VPS29.GFP.Isoform.1_rep 3	PairedLogFC_VPS29.GFP.Isoform.3.I15D/VPS29.GFP.Isoform.1_rep 1	PairedLogFC_VPS29.GFP.Isoform.3.I15D/VPS29.GFP.Isoform.1_rep 2	PairedLogFC_VPS29.GFP.Isoform.3.I15D/VPS29.GFP.Isoform.1_rep 3	PairedLogFC_VPS29.GFP.Isoform.3.WT/VPS29.GFP.Isoform.1_rep 1	PairedLogFC_VPS29.GFP.Isoform.3.WT/VPS29.GFP.Isoform.1_rep 2	PairedLogFC_VPS29.GFP.Isoform.3.WT/VPS29.GFP.Isoform.1_rep 3	PairedLogFC_VPS29.GFP.Isoform.3.I15D/VPS29.GFP.Isoform.2_rep 1	PairedLogFC_VPS29.GFP.Isoform.3.I15D/VPS29.GFP.Isoform.2_rep 2	PairedLogFC_VPS29.GFP.Isoform.3.I15D/VPS29.GFP.Isoform.2_rep 3	PairedLogFC_VPS29.GFP.Isoform.3.WT/VPS29.GFP.Isoform.2_rep 1	PairedLogFC_VPS29.GFP.Isoform.3.WT/VPS29.GFP.Isoform.2_rep 2	PairedLogFC_VPS29.GFP.Isoform.3.WT/VPS29.GFP.Isoform.2_rep 3	PairedLogFC_VPS29.GFP.Isoform.3.WT/VPS29.GFP.Isoform.3.I15D_rep 1	PairedLogFC_VPS29.GFP.Isoform.3.WT/VPS29.GFP.Isoform.3.I15D_rep 2	PairedLogFC_VPS29.GFP.Isoform.3.WT/VPS29.GFP.Isoform.3.I15D_rep 3	Quantification_Log2.Normalised.Abundances_F2_127N_Sample_GFP
B4DHN0, P28482, Q499G7	Q1HBJ4	Q1HBJ4	P28482	MAPK1	Mitogen-activated protein kinase 1 (MAP kinase 1) (MAPK 1) (EC 2.7.11.24) (ERT1) (Extracellular signal-regulated kinase 2) (ERK-2) (MAP kinase isoform p42) (p42-MAPK) (Mitogen-activated protein kinase 2) (MAP kinase 2) (MAPK 2)	10	High	3	9	2	Human	FALSE	2 v 2	-0.156795	0.748198	2 v 2	-5.73495	0.2674	2 v 2	0.683577	0.293628	2 v 2	0.00885366	0.970086	2 v 2	0.517928	0.259953	2 v 2	0.674723	0.140561	NA	-0.532321	0.218731	NA	0.293846	0.742011	NA	0.490981	0.562583	NA	0.826166	0.52328	NA	1.0233	0.343852	NA	0.197135	-0.179428	NA
A0A2R8YD63, A0AV47, A7E2X7, Q92547	Q92547	Q92547	Q92547	TOPBP1	DNA topoisomerase 2-binding protein 1 (DNA topoisomerase II-beta-binding protein 1) (TopBP1) (DNA topoisomerase II-binding protein 1)	5	High	5	9	5	Human	FALSE	3 v 3	-0.243648	0.434868	1 v 1	-3.79941	NA	3 v 3	0.400674	0.17543	3 v 3	-0.00380738	0.972034	3 v 3	0.160833	0.310003	3 v 3	0.404481	0.191963	0.140256	-0.717081	-0.154118	0.391053	0.100007	-0.00855911	0.247643	0.0512632	0.172172	0.250797	0.817088	0.145559	0.107387	0.768344	0.32629	-0.14341	-0.0487435	0.180731	6.32553
A0A024R1S5, B0QY59, B2RDW9, F5H257, F5H716, H0YGA8, O00178	O00178	A0A024R1S5	O00178	GTPBP1	GTP-binding protein 1 (G-protein 1) (GP-1) (GP1)	19	High	11	19	11	Human	FALSE	3 v 3	-0.109898	0.633538	1 v 1	-3.46566	NA	3 v 3	0.497682	0.0483896	3 v 3	-0.0100303	0.974185	3 v 3	0.397815	0.305379	3 v 3	0.507713	0.196165	0.0324692	-0.499801	0.137638	0.976798	0.0518414	0.164805	0.426729	0.224873	0.511751	0.944328	0.551642	0.0271668	0.394259	0.724674	0.374113	-0.550069	0.173032	0.346946	5.56682
E9PN57, G3V1B8, H0YEB6, H0YEK1, O60232	O60232	O60232	O60232	ZNRD2	Protein ZNRD2 (Autoantigen p27) (Sjoegren syndrome/scleroderma autoantigen 1) (Zinc ribbon domain-containing protein 2)	31	High	4	9	4	Human	FALSE	3 v 3	-0.226893	0.545984	1 v 1	-3.46263	NA	3 v 3	0.810112	0.126619	3 v 3	0.0109988	0.975436	3 v 3	0.57222	0.199019	3 v 3	0.799113	0.0357869	0.378792	-0.678931	-0.38054	1.16113	0.397294	0.15824	0.564194	0.559421	0.626042	0.782335	1.07622	0.53878	0.185403	1.23835	1.00658	-0.596932	0.162127	0.467802	6.84423
E5RHA8, E5RJW4, Q9NW64	Q9NW64	Q9NW64	Q9NW64	RBM22	Pre-mRNA-splicing factor RBM22 (RNA-binding motif protein 22) (Zinc finger CCCH domain-containing protein 16)	23	High	10	24	10	Human	FALSE	3 v 3	0.129561	0.177244	3 v 3	-2.75265	0.00452012	3 v 3	0.475161	0.237549	3 v 3	0.382526	0.369364	3 v 3	0.222197	0.401893	3 v 3	0.0926356	0.631089	0.15026	0.0110652	0.227359	0.530601	-0.180253	0.316243	0.334046	0.20738	1.27274	0.380342	-0.191318	0.0888833	0.183786	0.196315	1.04538	-0.196555	0.387633	0.9565	7.01123
B3KTM1, G3XAL0, P40926, Q0QF37, Q6FHZ0, Q75MT9	A0A024R4K3	Q6FHZ0	P40926	MDH2	Malate dehydrogenase, mitochondrial (EC 1.1.1.37)	41	High	11	24	11	Human	FALSE	2 v 2	1.14701	0.00280811	3 v 3	-2.28648	0.0430413	2 v 2	0.412432	0.121406	2 v 2	1.45336	0.140834	2 v 2	0.106084	0.835521	2 v 2	-1.04092	0.237008	NA	1.15207	1.14195	NA	-0.29534	0.507507	NA	1.48488	1.634	NA	-1.44741	-0.634441	NA	0.332812	0.492052	NA	1.78022	1.12649	NA
A0A0G2JHL0, A0A0G2JK44, A0A140T9E9, A0A140T9F7, A0A140T9V2, A0A140T9X8, E9PIQ3, E9PKQ9, H0Y6K2, H0Y799, P25440, U3KQA6, X5CF57	A0A024RCR5	A0A140T9E9	P25440	BRD2	Bromodomain-containing protein 2 (O27.1.1) (Really interesting new gene 3 protein)	20	High	12	21	2	Human	FALSE	3 v 3	0.860439	0.00459562	3 v 3	-2.22781	0.0479571	3 v 3	0.711342	0.447966	3 v 3	1.19494	0.153987	3 v 3	0.376838	0.495525	3 v 3	-0.483601	0.372015	0.971701	0.773287	0.83633	0.666229	-0.516973	0.981259	0.910381	0.737864	3.0671	-0.305472	-1.29026	0.144929	-0.0613201	-0.0354234	2.23077	0.244151	1.25484	2.08584	5.36457
A0A7P0T8C0, A0A7P0T8J3, A0A7P0T8X1, A0A7P0T9D6, A0A7P0T9K9, A0A7P0T9U6, A0A7P0TA35, A0A7P0TA71, A0A7P0TA97, A0A7P0TAX9, A0A7P0TB26, A0A7P0Z4J0, A0A7P0Z4S2, B3KTQ9, B4DJS0, B4DLN6, B4DNL5, B4DUA5, H0Y3Z3, H7BZ94, I3L0S0, I3L3P5, I3L4M2, I3L514, P07237, Q96C96	A0A024R8S5	A0A7P0TA35	P07237	P4HB	Protein disulfide-isomerase (PDI) (EC 5.3.4.1) (Cellular thyroid hormone-binding protein) (Prolyl 4-hydroxylase subunit beta) (p55)	36	High	18	53	16	Human	FALSE	3 v 3	0.0855517	0.734944	1 v 1	-2.21295	NA	3 v 3	0.678753	0.0793984	3 v 3	-0.00977327	0.975371	3 v 3	0.774078	0.0847229	3 v 3	0.688526	0.0208465	0.152304	-0.324585	0.428936	1.04006	0.293185	0.988991	0.516429	0.735311	1.04117	0.887754	0.61777	0.560055	0.364125	1.0599	0.612238	-0.523629	0.442126	0.052183	8.00338
B7Z5P0, B7Z637, B7Z979, C9J2I1, C9J625, C9J8P8, C9JAA7, C9JBY2, G5E9V6, G5E9V7, Q8IUR7, Q9NZY0	Q8IUR7	Q8IUR7	Q8IUR7	ARMC8	Armadillo repeat-containing protein 8	17	High	10	27	10	Human	FALSE	3 v 3	-0.206577	0.461899	1 v 1	-2.12137	NA	3 v 3	0.688603	0.100033	3 v 3	-0.008336	0.976872	3 v 3	0.490362	0.205739	3 v 3	0.696939	0.0470853	0.1607	-0.626621	-0.153809	1.02082	0.220698	0.229571	0.50595	0.513811	0.426318	0.860118	0.847319	0.38338	0.34525	1.14043	0.580128	-0.514868	0.293113	0.196748	8.10276
A0A0B4J287, B4DEN0, H3BM91, H3BPG2, H3BQF2, H3BRX0, Q9H0A8	Q9H0A8	Q9H0A8	Q9H0A8	COMMD4	COMM domain-containing protein 4	57	High	9	44	9	Human	FALSE	3 v 3	-0.501497	0.111152	3 v 3	-2.10572	0.0202278	3 v 3	-1.78499	0.0322475	3 v 3	-0.879528	0.0847171	3 v 3	-1.40695	0.02763	3 v 3	-0.905457	0.0040787	-0.209372	-0.45717	-0.837949	-1.0468	-1.31527	-1.8588	-1.78472	-1.80766	-3.26706	-0.837424	-0.858097	-1.02085	-1.57535	-1.35049	-2.42911	-0.737924	-0.492397	-1.40826	7.50541
E9PJE4, H0YEQ6, Q9GZQ3	Q9GZQ3	Q9GZQ3	Q9GZQ3	COMMD5	COMM domain-containing protein 5 (Hypertension-related calcium-regulated gene protein) (HCaRG)	37	High	8	37	8	Human	FALSE	3 v 3	-0.502359	0.0859057	3 v 3	-2.09469	0.0418663	3 v 3	-1.72546	0.0420945	3 v 3	-0.87044	0.12383	3 v 3	-1.35738	0.0153057	3 v 3	-0.855016	0.00266394	-0.242559	-0.477752	-0.786765	-1.13623	-1.24456	-1.69134	-1.67573	-1.7688	-3.23892	-0.89367	-0.766803	-0.904575	-1.43317	-1.29105	-2.45215	-0.539497	-0.524244	-1.54758	6.52199
A8MTY9, A8MY26, B7Z606, O14972, O60768	O14972	O14972	O14972	VPS26C	Vacuolar protein sorting-associated protein 26C (Down syndrome critical region protein 3) (Down syndrome critical region protein A)	49	High	10	60	10	Human	FALSE	3 v 3	-0.445941	0.117295	3 v 3	-2.06298	0.000601662	3 v 3	-1.65978	0.00713545	3 v 3	-0.682234	0.0324724	3 v 3	-1.42349	0.0159105	3 v 3	-0.977545	0.000233832	-0.293093	-0.263481	-0.781249	-1.2685	-1.21627	-1.78569	-1.91872	-1.69798	-2.70046	-0.975407	-0.952785	-1.00444	-1.62563	-1.4345	-1.91921	-0.650221	-0.481719	-0.914763	5.79442
B3KT69, B4DH18, C9J7I2, E7EWW0, F5H7K1, F6S1J4, H0YFG6, H3BNX2, H3BRV8, H3BTI5, H3BUS7, H3BV68, H3BVG8, I3L1U5, Q7Z3J2	Q7Z3J2	E7EWW0	Q7Z3J2	VPS35L	VPS35 endosomal protein-sorting factor-like (Esophageal cancer-associated protein)	42	High	38	168	38	Human	FALSE	3 v 3	-0.543006	0.088733	3 v 3	-2.03602	0.0410438	3 v 3	-1.55169	0.0300083	3 v 3	-0.683962	0.0744683	3 v 3	-1.41073	0.0299357	3 v 3	-0.867723	0.00791999	-0.327864	-0.414756	-0.886399	-1.13029	-1.19304	-1.90887	-1.69896	-1.60679	-2.97833	-0.802423	-0.778281	-1.02247	-1.37109	-1.19203	-2.09193	-0.568669	-0.413749	-1.06947	8.99661
A0A2R8Y455, A0A2R8Y600, A0A2R8Y620, A0A2R8Y7U2, Q86VX2, V9GY66	Q86VX2	A0A2R8Y600	Q86VX2	COMMD7	COMM domain-containing protein 7	26	High	5	29	5	Human	FALSE	3 v 3	-0.605167	0.0528812	3 v 3	-1.95853	0.0129109	3 v 3	-1.45781	0.00662231	3 v 3	-0.735084	0.0142419	3 v 3	-1.32789	0.00696563	3 v 3	-0.722728	0.00215337	-0.387952	-0.547432	-0.880115	-1.15953	-1.28569	-1.53847	-2.06622	-1.97372	-2.149	-0.771574	-0.738254	-0.658357	-1.67827	-1.42628	-1.26888	-0.906695	-0.68803	-0.610526	5.79181
B3KY73, B7Z2U1, H0Y4E5, H0Y4W0, H0Y6Z9, Q5T8Z1, Q9UBI1, R4GMW6, R4GMX3, R4GN06, R4GN54, R4GNF2	Q9UBI1	Q9UBI1	Q9UBI1	COMMD3	COMM domain-containing protein 3 (Protein Bup) (Protein PIL)	50	High	9	41	9	Human	FALSE	3 v 3	-0.40773	0.203353	3 v 3	-1.93173	0.029127	3 v 3	-1.62829	0.018872	3 v 3	-0.87751	0.0117032	3 v 3	-1.15851	0.0778113	3 v 3	-0.750782	0.03037	-0.290985	-0.100955	-0.831249	-0.861221	-0.7707	-1.84361	-1.57209	-1.64973	-2.88624	-0.570236	-0.669745	-1.01236	-1.28111	-1.54877	-2.05499	-0.710872	-0.879027	-1.04263	7.42459
F8W9X7, H7C050, Q3B7K3, Q4ZG73, Q567U6, Q70UQ0	Q567U6	F8W9X7	Q567U6	CCDC93	Coiled-coil domain-containing protein 93	59	High	43	216	43	Human	FALSE	3 v 3	-0.477781	0.0672379	3 v 3	-1.92209	0.267744	3 v 3	-1.48075	0.00494458	3 v 3	-0.645731	0.00794904	3 v 3	-1.3128	0.0207794	3 v 3	-0.835016	0.00545402	-0.284413	-0.422475	-0.726456	-1.03712	-1.21851	-1.68276	-1.71668	-1.75138	-2.40753	-0.752712	-0.796032	-0.956306	-1.43227	-1.32891	-1.68107	-0.679554	-0.532875	-0.724764	9.38694
D6RC04, D6RJ90, H0Y9N4, Q9Y6G5	Q9Y6G5	D6RJ90	Q9Y6G5	COMMD10	COMM domain-containing protein 10	49	High	11	43	11	Human	FALSE	3 v 3	-0.461348	0.10339	3 v 3	-1.85723	0.0458637	3 v 3	-1.47038	0.0175992	3 v 3	-0.689913	0.0348905	3 v 3	-1.24182	0.0298706	3 v 3	-0.780471	0.00710376	-0.189399	-0.447632	-0.747013	-0.9148	-1.15149	-1.65917	-1.54236	-1.64978	-2.60306	-0.725401	-0.703859	-0.912153	-1.35296	-1.20215	-1.85604	-0.627562	-0.498288	-0.94389	6.85425
A2IDA3, P29372	P29372	P29372	P29372	MPG	DNA-3-methyladenine glycosylase (EC 3.2.2.21) (3-alkyladenine DNA glycosylase) (3-methyladenine DNA glycosidase) (ADPG) (N-methylpurine-DNA glycosylase)	27	High	7	16	7	Human	FALSE	3 v 3	-0.196039	0.513567	1 v 1	-1.84517	NA	3 v 3	0.314955	0.279065	3 v 3	-0.00685868	0.977489	3 v 3	0.125774	0.692205	3 v 3	0.321813	0.117335	0.162034	-0.674777	-0.0753741	0.312294	-0.415421	0.48045	0.103507	0.00822378	0.245015	0.15026	0.259356	0.555824	-0.0585264	0.683001	0.32039	-0.208787	0.423645	-0.235434	7.23554
A0A0U1RRM8, A8K6S3, G3V281, G3V3J0, G3V5R2, H0YJ34, H0YJB6, Q96AC1	Q96AC1	Q96AC1	Q96AC1	FERMT2	Fermitin family homolog 2 (Kindlin-2) (Mitogen-inducible gene 2 protein) (MIG-2) (Pleckstrin homology domain-containing family C member 1) (PH domain-containing family C member 1)	25	High	14	23	13	Human	FALSE	3 v 3	0.467038	0.107343	3 v 3	-1.83498	0.0632795	3 v 3	-2.38912	0.236684	3 v 3	-0.58677	0.169784	3 v 3	-1.33532	0.342788	3 v 3	-1.80236	0.284166	0.663	0.602765	0.135348	-3.06703	-1.59576	0.656837	-3.63703	-2.67322	0.543994	-3.73003	-2.19853	0.521489	-4.30003	-3.27599	0.408646	-0.570005	-1.07746	-0.112843	3.58496
B4DQW0, Q9P000	Q9P000	Q9P000	Q9P000	COMMD9	COMM domain-containing protein 9	43	High	7	32	6	Human	FALSE	3 v 3	-0.570444	0.0727509	3 v 3	-1.8016	0.0074034	3 v 3	-1.28678	0.0378957	3 v 3	-0.515113	0.0494691	3 v 3	-1.34211	0.0450871	3 v 3	-0.77167	0.0355498	-0.382725	-0.433719	-0.894888	-0.867555	-1.27564	-1.88314	-1.22656	-1.71316	-2.63197	-0.48483	-0.841924	-0.988257	-0.843834	-1.27944	-1.73708	-0.359005	-0.437511	-0.748822	5.53294
A0A2Z4SWX4, E9PE85, H7C169, Q53EN2, Q53Q75, Q53QP8, Q8N668	Q8N668	Q8N668	Q8N668	COMMD1	COMM domain-containing protein 1 (Protein Murr1)	33	High	6	21	6	Human	FALSE	3 v 3	-0.505404	0.100201	3 v 3	-1.75333	0.00273793	3 v 3	-1.32958	0.0527308	3 v 3	-0.636349	0.127673	3 v 3	-1.19863	0.036794	3 v 3	-0.693226	0.0180258	-0.261514	-0.414102	-0.840595	-0.771175	-1.237	-1.58772	-1.01889	-1.78922	-2.69683	-0.509661	-0.822893	-0.747124	-0.757372	-1.37512	-1.85624	-0.247711	-0.552224	-1.10911	4.52356
B4DLA4, B4DPB6, B7ZAR0, O60826, Q1ED46	A0A024QZ03	A0A024QZ03	O60826	CCDC22	Coiled-coil domain-containing protein 22	66	High	37	220	37	Human	FALSE	3 v 3	-0.455849	0.0466617	3 v 3	-1.71617	0.00674622	3 v 3	-1.34575	0.00429304	3 v 3	-0.544322	0.021906	3 v 3	-1.25728	0.020304	3 v 3	-0.801431	0.0100569	-0.275935	-0.462246	-0.629366	-0.955128	-1.23277	-1.58394	-1.6482	-1.64326	-2.11335	-0.679194	-0.770528	-0.954573	-1.37226	-1.18101	-1.48399	-0.693068	-0.410482	-0.529415	9.06555
A0A3B3IRE4, B4DDW8, B4DMU4, B4DNL9, Q6NSW5, Q8TCE6, Q9NRV0	Q8TCE6	Q8TCE6	Q8TCE6	DENND10	DENN domain-containing protein 10 (Protein FAM45A)	43	High	16	68	16	Human	FALSE	3 v 3	-0.483761	0.0605434	2 v 2	-1.64767	0.0124862	3 v 3	-1.26957	0.00327892	3 v 3	-0.427325	0.0484422	3 v 3	-1.326	0.0117854	3 v 3	-0.842241	0.000878255	-0.273387	-0.472714	-0.705181	-1.09909	-1.2824	-1.59651	-1.56969	-1.853	-1.8373	-0.825704	-0.809688	-0.891331	-1.2963	-1.38028	-1.13211	-0.470595	-0.570597	-0.240783	7.9507
F8WBW1, F8WC41, Q86X83	Q86X83	Q86X83	Q86X83	COMMD2	COMM domain-containing protein 2	58	High	9	22	9	Human	FALSE	3 v 3	-0.433547	0.0453412	3 v 3	-1.5222	0.0281034	3 v 3	-1.28262	0.0317144	3 v 3	-0.51593	0.141541	3 v 3	-1.20024	0.00410255	3 v 3	-0.766689	0.000883602	-0.258285	-0.454996	-0.58736	-1.07013	-1.19356	-1.33701	-1.92361	-1.7796	-1.44529	-0.811848	-0.738566	-0.749653	-1.66533	-1.3246	-0.857928	-0.853478	-0.586037	-0.108275	5.72247
A0A384MDZ2, A0A494C068, A0A494C1K7, B4DT70, B4DUK8, B4E094, B7Z6X8, E9PGP6, F8VPF5, F8VRY2, F8VSH3, F8VSL2, F8VVA3, F8VYY9, F8VZX1, H0YHF8, H0YIC9, P54619, Q9UGI9, Q9UGJ0	A0A024R125	A0A024R125	P54619	PRKAG1	5'-AMP-activated protein kinase subunit gamma-1 (AMPK gamma1) (AMPK subunit gamma-1) (AMPKg)	27	High	9	35	9	Human	FALSE	3 v 3	-0.26004	0.325239	1 v 1	-1.42444	NA	3 v 3	0.299987	0.336583	3 v 3	-0.00557833	0.979723	3 v 3	0.0455247	0.745607	3 v 3	0.305565	0.118533	-0.0911519	-0.66064	-0.0283287	0.248924	-0.174073	0.0617227	-0.130101	0.101319	0.148621	0.340076	0.486568	0.0900513	-0.0389496	0.761959	0.17695	-0.379025	0.275392	0.0868987	8.69662
A8K048, B4DS27, C1PHA2, D3DRX6, M1V481, M1V490, M1VE89, M1VE91, M1VKI9, M1VKJ2, M1VPF7, M1VPF9, M1VRN0, M1VRN1, P33176, Q2TA90, Q66K46, Q6P164	P33176	P33176	P33176	KIF5B	Kinesin-1 heavy chain (Conventional kinesin heavy chain) (Ubiquitous kinesin heavy chain) (UKHC)	38	High	34	99	28	Human	FALSE	3 v 3	-0.188781	0.510838	1 v 1	-1.37136	NA	3 v 3	0.79419	0.0552103	3 v 3	0.00592407	0.979984	3 v 3	0.599484	0.0592177	3 v 3	0.788266	0.024122	-0.0544163	-0.651453	0.139526	0.811717	0.303058	0.683678	0.401461	0.479117	0.935648	0.866134	0.954511	0.544152	0.455878	1.13057	0.796122	-0.410256	0.176058	0.25197	9.82177
Q9NX08	Q9NX08	Q9NX08	Q9NX08	COMMD8	COMM domain-containing protein 8	39	High	6	21	5	Human	FALSE	2 v 2	-0.301742	0.3543	3 v 3	-1.34647	0.0742408	2 v 2	-1.34593	0.103167	2 v 2	-0.622711	0.179874	2 v 2	-1.02496	0.0915745	2 v 2	-0.723216	0.0345277	-0.114019	-0.489465	NA	-0.876497	-1.17342	NA	-1.67999	-1.61535	NA	-0.762478	-0.683953	NA	-1.56597	-1.12588	NA	-0.803492	-0.441931	NA	5.2817
A0A024R201, A0A087WUL9, B2RBM7, B4DJ66, E9PL38, E9PQG3, H0YD73, J3KNQ3, Q53GN6, Q9UNM6, Q9UNM7, Q9Y6E3	Q9UNM6	Q53GN6	Q9UNM6	PSMD13	26S proteasome non-ATPase regulatory subunit 13 (26S proteasome regulatory subunit RPN9) (26S proteasome regulatory subunit S11) (26S proteasome regulatory subunit p40.5)	31	High	10	24	10	Human	FALSE	3 v 3	-0.0388718	0.899939	3 v 3	-1.32327	0.100673	3 v 3	0.974546	0.0353194	3 v 3	0.0298685	0.880738	3 v 3	0.905805	0.0516778	3 v 3	0.944677	0.0198848	0.238221	-0.585492	0.230656	1.27541	0.533036	0.908965	0.954157	0.755145	1.09772	1.03719	1.11853	0.67831	0.715937	1.34064	0.867063	-0.321257	0.222109	0.188754	7.6388
A0A0S2Z5U3, A0A0S2Z610, A8K894, B7WPG3, C9IYN3, C9JJZ7, H7BXH8, H7C464, Q8WVV9, V9GYK2	Q8WVV9	Q8WVV9	Q8WVV9	HNRNPLL	Heterogeneous nuclear ribonucleoprotein L-like (hnRNPLL) (Stromal RNA-regulating factor)	27	High	10	24	9	Human	FALSE	3 v 3	-0.0617933	0.764917	1 v 1	-1.30091	NA	3 v 3	0.252751	0.180908	3 v 3	-0.00555063	0.980726	3 v 3	0.196508	0.537737	3 v 3	0.258301	0.100469	0.256635	-0.368878	-0.0731373	0.68934	-0.225917	0.126101	0.337911	0.127566	0.107395	0.432705	0.14296	0.199239	0.0812756	0.496444	0.180532	-0.351429	0.353484	-0.0187064	7.61765
A0A499FIZ0, A0A7I2V3I7, A0A7I2YQL3, A0A7I2YQQ9, A0A7P0SXD0, B4DRF0, C9JCS7, H0Y917, H0Y9R3, Q9H7D7	A0A499FIZ0	A0A499FIZ0	A0A499FIZ0	WDR26	WD repeat-containing protein 26	30	High	18	30	18	Human	FALSE	3 v 3	-0.142319	0.524905	3 v 3	-1.28797	0.10635	3 v 3	0.504359	0.169143	3 v 3	-0.108934	0.697222	3 v 3	0.470974	0.163426	3 v 3	0.613293	0.0129913	0.144066	-0.492174	-0.0788491	0.875952	0.128168	0.408803	0.429104	0.489397	0.16762	0.731886	0.620342	0.487652	0.285038	0.981571	0.246469	-0.446848	0.361229	-0.241183	7.12412
A0A1U9X8Y4, O00299, Q53FB0	O00299	A0A1U9X8Y4	O00299	CLIC1	Chloride intracellular channel protein 1 (Chloride channel ABP) (Nuclear chloride ion channel 27) (NCC27) (Regulatory nuclear chloride ion channel protein) (hRNCC)	28	High	3	6	3	Human	FALSE	3 v 3	0.314418	0.534302	1 v 1	-1.25644	NA	3 v 3	0.507232	0.269874	3 v 3	-0.0118971	0.982236	3 v 3	0.833547	0.258658	3 v 3	0.51913	0.189474	0.27948	-0.399239	1.06301	1.31834	-0.232173	1.41448	0.765789	0.699573	0.999589	1.03886	0.167065	0.351468	0.486309	1.09881	-0.0634229	-0.552547	0.931746	-0.414891	6.54998
A0A514C937, A0A7P0T8C6, A8K9U6, C9J6P4, H7C5K1, Q05DV5, Q7Z2W4	Q7Z2W4	Q7Z2W4	Q7Z2W4	ZC3HAV1	Zinc finger CCCH-type antiviral protein 1 (ADP-ribosyltransferase diphtheria toxin-like 13) (ARTD13) (Inactive Poly [ADP-ribose] polymerase 13) (PARP13) (Zinc finger CCCH domain-containing protein 2) (Zinc finger antiviral protein) (ZAP)	29	High	21	49	21	Human	FALSE	3 v 3	-0.141599	0.635522	3 v 3	-1.24382	0.00662009	3 v 3	0.458112	0.11238	3 v 3	0.0412286	0.768063	3 v 3	0.275284	0.284962	3 v 3	0.416883	0.038853	0.119983	-0.653181	0.108401	0.543068	-0.0928631	0.375647	0.353568	0.133872	0.462098	0.423085	0.560318	0.267245	0.233585	0.787053	0.353697	-0.1895	0.226735	0.0864514	8.11374
B2RDP6, B4DTI1, M0QX71, Q8NCK5, Q8TCJ8, Q9BQ67	Q9BQ67	Q9BQ67	Q9BQ67	GRWD1	Glutamate-rich WD repeat-containing protein 1	34	High	10	26	10	Human	FALSE	3 v 3	-0.137461	0.428474	3 v 3	-1.2124	0.104386	3 v 3	0.473732	0.165181	3 v 3	0.0997135	0.657222	3 v 3	0.236558	0.327099	3 v 3	0.374019	0.0491258	0.0850014	-0.394676	-0.102708	0.398967	-0.130406	0.441112	0.122776	0.234979	0.651059	0.313966	0.26427	0.54382	0.0377749	0.629655	0.753767	-0.276191	0.365385	0.209946	6.06178
K7EIH4, K7ELM1, K7EPM2, Q96NW4	Q96NW4	Q96NW4	Q96NW4	ANKRD27	Ankyrin repeat domain-containing protein 27 (VPS9 domain-containing protein)	28	High	20	39	20	Human	FALSE	2 v 2	0.518992	0.332647	1 v 1	-1.18915	NA	2 v 2	-1.18576	0.213452	2 v 2	0.0127771	0.983998	2 v 2	-0.679543	0.334469	2 v 2	-1.19854	0.0503859	0.220097	0.817886	NA	-1.0735	-0.285591	NA	-0.552489	-0.781044	NA	-1.29359	-1.10348	NA	-0.772586	-1.59893	NA	0.521007	-0.495453	NA	6.76421
P57081	P57081	P57081	P57081	WDR4	tRNA (guanine-N(7)-)-methyltransferase non-catalytic subunit WDR4 (Protein Wuho homolog) (hWH) (WD repeat-containing protein 4)	9	High	3	8	3	Human	FALSE	2 v 2	-0.316489	0.571507	3 v 3	-1.16724	0.0807408	2 v 2	0.461845	0.388883	2 v 2	-0.186974	0.716824	2 v 2	0.33233	0.605505	2 v 2	0.648819	0.0673206	NA	-0.713453	0.080476	NA	-0.133502	0.798163	NA	0.0717727	0.21894	NA	0.579951	0.717687	NA	0.785226	0.138464	NA	0.205275	-0.579223	NA
Q15018	Q15018	Q15018	Q15018	ABRAXAS2	BRISC complex subunit Abraxas 2 (Abraxas brother protein 1) (Protein FAM175B)	4	High	1	2	1	Human	FALSE	2 v 2	-0.343493	0.523606	1 v 1	-1.15857	NA	2 v 2	0.846937	0.125239	2 v 2	0.00335465	0.983974	2 v 2	0.500089	0.375218	2 v 2	0.843582	0.0268227	0.0264672	-0.713453	NA	0.834485	0.165692	NA	0.704607	0.30228	NA	0.808018	0.879146	NA	0.67814	1.01573	NA	-0.129878	0.136587	NA	5.54226
Q6GVN4, Q9NZ63, Q9P0Q6	Q9NZ63	Q9NZ63	Q9NZ63	C9orf78	Telomere length and silencing protein 1 homolog (Hepatocellular carcinoma-associated antigen 59)	11	High	3	4	3	Human	FALSE	2 v 2	-0.293056	0.251541	1 v 1	-1.12884	NA	2 v 2	0.544563	0.231881	2 v 2	0.00716636	0.987059	2 v 2	0.24434	0.528305	2 v 2	0.537397	0.167639	-0.170837	-0.415276	NA	0.511435	-0.0227542	NA	0.166113	0.336901	NA	0.682272	0.392522	NA	0.33695	0.752177	NA	-0.345322	0.359655	NA	5.53605
B2R6N0, B4DIH5, H0YKU5, H0YM03, H0YMC2, P61201, Q53HJ0, Q59EL2	P61201	P61201	P61201	COPS2	COP9 signalosome complex subunit 2 (SGN2) (Signalosome subunit 2) (Alien homolog) (JAB1-containing signalosome subunit 2) (Thyroid receptor-interacting protein 15) (TR-interacting protein 15) (TRIP-15)	19	High	8	10	8	Human	FALSE	3 v 3	-0.212522	0.570241	3 v 3	-1.11939	0.182471	3 v 3	0.853108	0.0356796	3 v 3	0.0763892	0.729416	3 v 3	0.564198	0.140288	3 v 3	0.776719	0.0183569	-0.0499731	-0.822238	0.234646	0.801596	0.090145	0.800852	0.499577	0.297403	1.12478	0.851569	0.912383	0.566206	0.54955	1.11964	0.890133	-0.302018	0.207258	0.323928	5.848
A0A087WTD7, A0A087WY36, A0A2X0SF55, A8MYJ1, B7ZW05, H0YMW2, Q12802	Q12802	A0A2X0SF55	Q12802	AKAP13	A-kinase anchor protein 13 (AKAP-13) (AKAP-Lbc) (Breast cancer nuclear receptor-binding auxiliary protein) (Guanine nucleotide exchange factor Lbc) (Human thyroid-anchoring protein 31) (Lymphoid blast crisis oncogene) (LBC oncogene) (Non-oncogenic Rho GTPase-specific GTP exchange factor) (Protein kinase A-anchoring protein 13) (PRKA13) (p47)	8	High	16	23	16	Human	FALSE	3 v 3	-0.30599	0.360729	1 v 1	-1.10684	NA	3 v 3	0.626186	0.160178	3 v 3	0.00421503	0.98655	3 v 3	0.315981	0.312693	3 v 3	0.621971	0.0313247	-0.052271	-0.826475	-0.0392252	0.702071	-0.112592	0.358464	0.482528	0.334783	0.143276	0.754342	0.713883	0.397689	0.534799	1.16126	0.182501	-0.219542	0.447375	-0.215188	6.4822
B4DEL6, E2QRG1, M0R1F7, M0R2W7, M0R3G9, Q8IV08	A0A024R0Q4	A0A024R0Q4	Q8IV08	PLD3	5'-3' exonuclease PLD3 (EC 3.1.16.1) (Choline phosphatase 3) (HindIII K4L homolog) (Hu-K4) (Phosphatidylcholine-hydrolyzing phospholipase D3) (Phospholipase D3) (PLD 3)	17	High	7	11	7	Human	FALSE	2 v 2	-0.424162	0.0156898	3 v 3	-1.06875	0.0855536	2 v 2	0.507488	0.285359	2 v 2	-0.270341	0.616566	2 v 2	0.353667	0.237957	2 v 2	0.777829	0.120626	NA	-0.413706	-0.434618	NA	0.214951	0.492383	NA	0.337826	-0.171174	NA	0.628657	0.927	NA	0.751532	0.263443	NA	0.122874	-0.663557	NA
A8MU58, B2R7M3, Q13155	Q13155	Q13155	Q13155	AIMP2	Aminoacyl tRNA synthase complex-interacting multifunctional protein 2 (Multisynthase complex auxiliary component p38) (Protein JTV-1)	28	High	8	32	8	Human	FALSE	3 v 3	-0.163634	0.458635	3 v 3	-1.05784	0.0660055	3 v 3	0.75744	0.0763848	3 v 3	-0.0160906	0.908505	3 v 3	0.609897	0.0227586	3 v 3	0.77353	0.0176351	0.0657126	-0.51795	-0.0386637	0.780586	0.45792	0.591184	0.598653	0.684047	0.498718	0.714874	0.97587	0.629848	0.532941	1.202	0.537382	-0.181933	0.226126	-0.0924654	7.22882
B0QZ40, Q7Z4G1	Q7Z4G1	Q7Z4G1	Q7Z4G1	COMMD6	COMM domain-containing protein 6	76	High	6	29	6	Human	FALSE	3 v 3	-0.573982	0.0777362	3 v 3	-1.03927	0.247594	3 v 3	-0.94822	0.00962958	3 v 3	-0.403769	0.00216118	3 v 3	-1.11843	0.0509915	3 v 3	-0.544452	0.0279801	-0.312225	-0.516629	-0.893092	-0.728906	-1.00782	-1.61857	-1.16161	-1.37633	-2.02867	-0.416681	-0.491193	-0.725482	-0.849384	-0.859697	-1.13558	-0.432703	-0.368504	-0.410099	6.56834
A0A024RDA1, Q9NV70	Q9NV70	A0A024RDA1	Q9NV70	EXOC1	Exocyst complex component 1 (Exocyst complex component Sec3)	3	High	3	4	3	Human	FALSE	2 v 2	-0.21357	0.482942	3 v 3	-1.03114	0.132584	2 v 2	0.533366	0.317495	2 v 2	0.0823663	0.872131	2 v 2	0.237429	0.590239	2 v 2	0.451	0.157688	-0.0111492	-0.415991	NA	0.553903	-0.0790447	NA	0.231723	0.407868	NA	0.565053	0.336947	NA	0.242872	0.82386	NA	-0.32218	0.486913	NA	5.29278
A0A499FJI4, A0A804HL12, O75592	O75592	A0A804HL12	O75592	MYCBP2	E3 ubiquitin-protein ligase MYCBP2 (EC 2.3.2.33) (Myc-binding protein 2) (Protein associated with Myc)	17	High	67	126	1	Human	FALSE	3 v 3	-0.289966	0.344828	1 v 1	-1.029	NA	3 v 3	0.658068	0.1272	3 v 3	-0.00205489	0.987331	3 v 3	0.370157	0.0394098	3 v 3	0.660122	0.0545906	-0.0627762	-0.762703	-0.0444181	0.450987	0.218793	0.44069	0.239274	0.402116	0.462915	0.513763	0.981495	0.485109	0.30205	1.16482	0.507333	-0.211713	0.183324	0.0222247	9.74382
A0A0S2Z4Z4, A8K586, B4E0B2, O00203, Q3MNE1	A0A0S2Z5J4	A8K586	O00203	AP3B1	AP-3 complex subunit beta-1 (Adaptor protein complex AP-3 subunit beta-1) (Adaptor-related protein complex 3 subunit beta-1) (Beta-3A-adaptin) (Clathrin assembly protein complex 3 beta-1 large chain)	7	High	6	7	6	Human	FALSE	3 v 3	-0.108302	0.582875	1 v 1	-1.02312	NA	3 v 3	0.909804	0.00323789	3 v 3	0.00332897	0.98674	3 v 3	0.798173	0.0876523	3 v 3	0.906476	0.0263525	-0.0196862	-0.431243	0.126022	1.18705	0.322627	0.884845	0.849238	0.581623	0.973645	1.20673	0.75387	0.758823	0.868924	1.01287	0.847624	-0.33781	0.258996	0.0888008	4.26303
F8W038, F8W1H0, H0YIS7, Q8IXM2	Q8IXM2	Q8IXM2	Q8IXM2	BAP18	Chromatin complexes subunit BAP18 (BPTF-associated protein of 18 kDa)	43	High	4	9	4	Human	FALSE	3 v 3	-0.123784	0.536814	2 v 2	-1.01605	0.340954	3 v 3	0.574527	0.13335	3 v 3	0.16117	0.529983	3 v 3	0.289573	0.19174	3 v 3	0.413357	0.00232667	0.0994275	-0.451673	-0.0191068	0.476897	-0.00517701	0.396999	0.234769	0.481827	0.635632	0.37747	0.446496	0.416106	0.135342	0.9335	0.654739	-0.242128	0.487004	0.238633	7.62863
A0A1B0GTU4, A0A1B0GU60, Q59GS5	A0A1B0GTU4	A0A1B0GTU4	A0A1B0GTU4	PXN	Paxillin	5	High	3	5	1	Human	FALSE	2 v 2	-0.0225675	0.724684	1 v 1	-1.00058	NA	2 v 2	0.124114	0.779441	2 v 2	-0.0144332	0.987556	2 v 2	0.115979	0.837123	2 v 2	0.138547	0.784984	NA	-0.0714563	0.0263213	NA	-0.327401	0.55936	NA	0.396449	-0.193357	NA	-0.255945	0.533038	NA	0.467905	-0.219678	NA	0.72385	-0.752716	NA
A0A384MR19, F8VXU5	F8VXU5	F8VXU5	F8VXU5	VPS29	Vacuolar protein sorting-associated protein 29 (Vesicle protein sorting 29)	58	High	12	261	1	Human	FALSE	3 v 3	0.587714	0.0818927	2 v 2	-0.992174	0.12744	3 v 3	-1.93419	0.0165337	3 v 3	-0.86896	0.0822512	3 v 3	-0.477514	0.0780326	3 v 3	-1.06523	0.0015298	0.891261	0.601604	0.270276	-0.256238	-0.434448	-0.741855	-0.992293	-0.923912	-2.12321	-1.1475	-1.03605	-1.01213	-1.88355	-1.52552	-2.39349	-0.736054	-0.489464	-1.38136	9.52415
O43143	O43143	O43143	O43143	NA	NA	39	High	29	105	1	Human	FALSE	3 v 3	-0.0297938	0.864541	1 v 1	-0.972929	NA	3 v 3	0.380733	0.12011	3 v 3	0.00390171	0.987225	3 v 3	0.347037	0.281913	3 v 3	0.376831	0.046985	0.22917	-0.303972	-0.0145788	0.728723	-0.0896201	0.402009	0.319241	0.229259	0.504317	0.499553	0.214352	0.416588	0.0900712	0.533231	0.518896	-0.409482	0.318879	0.102308	11.0917
B4DTS5, J3KSW3, J3QRY4, J3QS13, O00231	O00231	O00231	O00231	PSMD11	26S proteasome non-ATPase regulatory subunit 11 (26S proteasome regulatory subunit RPN6) (26S proteasome regulatory subunit S9) (26S proteasome regulatory subunit p44.5)	45	High	17	42	17	Human	FALSE	3 v 3	-0.0205542	0.952978	1 v 1	-0.954488	NA	3 v 3	1.10412	0.035319	3 v 3	-0.00310648	0.986112	3 v 3	1.08667	0.0180474	3 v 3	1.10722	0.0262835	0.160475	-0.622334	0.400197	1.27981	0.795859	1.18434	0.966393	0.894811	1.38949	1.11934	1.41819	0.784141	0.805918	1.51715	0.98929	-0.31342	0.0989522	0.205148	8.16289
B4E1A8, C8CHJ5, C8CHJ6, K7EII7, K7ERJ9, K7ERN9, P51570, Q6ZP37, Q71UH7	P51570	P51570	P51570	GALK1	Galactokinase (EC 2.7.1.6) (Galactose kinase)	27	High	8	17	7	Human	FALSE	2 v 2	-0.259048	0.453896	1 v 1	-0.944968	NA	2 v 2	0.370381	0.262927	2 v 2	0.00290366	0.988835	2 v 2	0.108429	0.716586	2 v 2	0.367477	0.0056255	NA	-0.483053	-0.0350438	NA	-0.118823	0.335681	NA	0.0496322	0.173033	NA	0.36423	0.370724	NA	0.532685	0.208077	NA	0.168455	-0.162648	NA
B2RDZ9, B4DIU0, Q15024	A0A024R2T3	A0A024R2T3	Q15024	EXOSC7	Exosome complex component RRP42 (Exosome component 7) (Ribosomal RNA-processing protein 42) (p8)	26	High	6	15	6	Human	FALSE	3 v 3	-0.201055	0.345578	3 v 3	-0.942441	0.193981	3 v 3	0.64158	0.1958	3 v 3	0.200425	0.595635	3 v 3	0.240099	0.186708	3 v 3	0.441155	0.0133721	0.0168152	-0.522936	-0.0970444	0.434632	0.0168256	0.268841	-0.00597284	0.529691	0.797857	0.417817	0.539762	0.365885	-0.022788	1.05263	0.894901	-0.440605	0.512865	0.529016	8.49025
A0A2R8Y5A6, A0A2R8Y7E6, A0A2R8Y7P6, A0A2R8YDM9, A0A5F9ZH85, A0A5F9ZHH4, A0A5F9ZHW5, A0A5F9ZHX3, A0A5F9ZI57, B3KT59, F8VQP2, F8VRK6, F8W0B5, F8WB05, F8WB06, H0YH87, Q2M2R5, Q99700, V9GY86	Q99700	A0A5F9ZHW5	Q99700	ATXN2	Ataxin-2 (Spinocerebellar ataxia type 2 protein) (Trinucleotide repeat-containing gene 13 protein)	11	High	13	26	12	Human	FALSE	3 v 3	-0.207416	0.565179	1 v 1	-0.937672	NA	3 v 3	0.667181	0.0625913	3 v 3	0.00356622	0.988929	3 v 3	0.456199	0.309286	3 v 3	0.663615	0.00930427	0.00612547	-0.806714	0.17834	0.797913	-0.219225	0.789909	0.435884	0.202482	0.740929	0.791788	0.58749	0.611568	0.429759	1.0092	0.562589	-0.362029	0.421707	-0.0489795	7.88387
B3KXY4, Q6ZVH7	Q6ZVH7	Q6ZVH7	Q6ZVH7	ESPNL	Espin-like protein	12	High	11	23	10	Human	FALSE	3 v 3	-0.27094	0.658998	2 v 2	-0.907857	0.52981	3 v 3	1.08075	0.107112	3 v 3	1.78537	0.122978	3 v 3	-0.975556	0.194194	3 v 3	-0.704616	0.219899	-0.670927	-0.917609	0.775715	-1.91302	-0.841265	-0.172384	0.220562	-0.389297	2.59816	-1.24209	0.0763434	-0.9481	0.891489	0.528312	1.82245	2.13358	0.451968	2.77055	6.73064
Q2TAM9	Q2TAM9	Q2TAM9	Q2TAM9	TUSC1	Tumor suppressor candidate gene 1 protein (TSG-9) (TSG9)	16	High	3	7	3	Human	FALSE	2 v 2	-0.37489	0.395824	3 v 3	-0.89003	0.0296981	2 v 2	0.289946	0.467099	2 v 2	-0.0643068	0.881221	2 v 2	-0.0206375	0.962276	2 v 2	0.354253	0.14008	-0.106256	-0.643524	NA	0.327228	-0.368503	NA	-0.0777354	-0.0921532	NA	0.433484	0.275021	NA	0.0285206	0.551371	NA	-0.404964	0.27635	NA	5.96116
A0A3B3ITS8, A0A5F9ZHB6, B2RBY4, F8VNY2, F8VSB2, P49642, Q53F98	P49642	B2RBY4	P49642	PRIM1	DNA primase small subunit (EC 2.7.7.102) (DNA primase 49 kDa subunit) (p49)	23	High	8	18	5	Human	FALSE	3 v 3	-0.156411	0.488756	3 v 3	-0.887156	0.0558047	3 v 3	0.658429	0.046292	3 v 3	-0.0330075	0.910782	3 v 3	0.535026	0.161986	3 v 3	0.691437	0.0319664	0.00251525	-0.527012	0.0552629	0.940852	0.0902099	0.574014	0.389692	0.364398	0.751964	0.938337	0.617222	0.518752	0.387177	0.89141	0.696701	-0.55116	0.274188	0.17795	7.45286
A0A024R6J7, A0A0C4DGK1, B4DHB8, B4DYF4, B4DZL2, B7ZA53, G3V3I9, G3XAH6, H0YJ00, H0YJL4, P51003	A0A024R6M3	A0A024R6M3	P51003	PAPOLA	Poly(A) polymerase alpha (PAP-alpha) (EC 2.7.7.19) (Polynucleotide adenylyltransferase alpha)	12	High	6	9	6	Human	FALSE	3 v 3	-0.0474683	0.800051	1 v 1	-0.871598	NA	3 v 3	0.757488	0.0484687	3 v 3	0.00526146	0.988958	3 v 3	0.704758	0.0967642	3 v 3	0.752227	0.0446573	-0.0236271	-0.343526	0.224748	1.05743	0.254747	0.8021	0.389175	0.614752	1.12613	1.08106	0.598273	0.577352	0.412802	0.958277	0.901384	-0.668253	0.360005	0.324032	4.74953
A8K3C1	A8K3C1	A8K3C1	A8K3C1	cDNA FLJ78510	cDNA FLJ78510	62	High	15	250	2	Human	FALSE	3 v 3	-0.664939	0.0794	3 v 3	-0.851245	0.311225	3 v 3	-0.37433	0.495204	3 v 3	-0.625915	0.197128	3 v 3	-0.413355	0.319489	3 v 3	0.251584	0.194473	-0.666023	-0.318949	-1.00985	-0.260569	0.0390567	-1.01855	-0.727176	-0.114276	-2.27636	0.405454	0.358005	-0.00870608	-0.0611526	0.204673	-1.26651	-0.466607	-0.153332	-1.2578	1.80735
P49454	P49454	P49454	P49454	CENPF	Centromere protein F (CENP-F) (AH antigen) (Kinetochore protein CENPF) (Mitosin)	12	High	33	46	32	Human	FALSE	3 v 3	0.00236511	0.994204	1 v 1	-0.838125	NA	3 v 3	0.371536	0.393853	3 v 3	0.00293761	0.988897	3 v 3	0.370964	0.104689	3 v 3	0.368599	0.145139	0.509533	-0.489598	-0.0128397	0.604995	0.153857	0.35404	0.265643	0.458791	0.397271	0.0954622	0.643455	0.36688	-0.24389	0.948389	0.410111	-0.339353	0.304934	0.0432312	6.16591
B4DUR7, D6RAN6, D6RB24, F6SKB8, H0Y970, Q53FE5, Q9NVZ3	Q9NVZ3	Q9NVZ3	Q9NVZ3	NECAP2	Adaptin ear-binding coat-associated protein 2 (NECAP endocytosis-associated protein 2) (NECAP-2)	33	High	6	13	6	Human	FALSE	3 v 3	-0.135056	0.608288	1 v 1	-0.837491	NA	3 v 3	0.452581	0.112023	3 v 3	0.0033729	0.989332	3 v 3	0.314153	0.383692	3 v 3	0.449209	0.024466	0.0348705	-0.579598	0.13956	0.609026	-0.253392	0.586825	0.38579	0.197053	0.369734	0.574156	0.326205	0.447264	0.350919	0.776651	0.230174	-0.223236	0.450446	-0.217091	3.96347
K7EQ93, Q9C0B0	A0A024R8N4	A0A024R8N4	Q9C0B0	UNK	RING finger protein unkempt homolog (Zinc finger CCCH domain-containing protein 5)	10	High	6	8	6	Human	FALSE	2 v 2	-0.337209	0.616076	1 v 1	-0.825006	NA	2 v 2	0.636022	0.413867	2 v 2	-0.0072412	0.990133	2 v 2	0.306054	0.634543	2 v 2	0.643264	0.0162472	0.15246	-0.826879	NA	0.779303	-0.167195	NA	0.304874	0.292752	NA	0.626843	0.659684	NA	0.152414	1.11963	NA	-0.474429	0.459947	NA	5.27426
A0A5C2GG43	A0A5C2GG43	A0A5C2GG43	A0A5C2GG43		IG c988_heavy_IGHV3-23_IGHD4-17_IGHJ4 (Fragment)	16	High	1	60	1	Human	FALSE	3 v 3	-0.221434	0.451767	3 v 3	-0.820594	0.0413398	3 v 3	0.145656	0.805323	3 v 3	-0.283299	0.573214	3 v 3	0.207522	0.365801	3 v 3	0.428955	0.0493225	0.139557	-0.672896	-0.130962	0.545898	-0.0623445	0.139011	0.449293	0.278232	-0.954857	0.406342	0.610551	0.269973	0.309737	0.951128	-0.823895	-0.0966051	0.340577	-1.09387	9.53664
A0A7I2V2V3, A6NMQ1, P09884	P09884	A6NMQ1	P09884	POLA1	DNA polymerase alpha catalytic subunit (EC 2.7.7.7) (DNA polymerase alpha catalytic subunit p180)	9	High	11	14	11	Human	FALSE	3 v 3	-0.0632444	0.506152	1 v 1	-0.819428	NA	3 v 3	0.371741	0.039915	3 v 3	-0.00307206	0.991066	3 v 3	0.311569	0.328603	3 v 3	0.374813	0.157209	-0.0130358	-0.217617	0.0409197	0.592297	-0.172756	0.515164	0.224397	0.285034	0.416059	0.605333	0.0448608	0.474245	0.237432	0.502651	0.375139	-0.367901	0.457791	-0.0991058	7.0433
A0A024R478, A0A087X1P5, B3KV02, B3KW51, J3KQ34, J3KQ41, J3QT73, Q53GQ2, Q9H9Q2	Q9H9Q2	Q9H9Q2	Q9H9Q2	COPS7B	COP9 signalosome complex subunit 7b (SGN7b) (Signalosome subunit 7b) (JAB1-containing signalosome subunit 7b)	16	High	3	5	3	Human	FALSE	3 v 3	-0.089994	0.686305	1 v 1	-0.816082	NA	3 v 3	0.691377	0.102813	3 v 3	0.00304601	0.991455	3 v 3	0.598337	0.0632742	3 v 3	0.688331	0.0077532	0.083094	-0.474591	0.121514	0.815039	0.29054	0.689432	0.314832	0.570275	0.919042	0.731945	0.765131	0.567917	0.231738	1.04487	0.797527	-0.500207	0.279735	0.22961	6.11686
Q5TCX8	Q5TCX8	Q5TCX8	Q5TCX8	MAP3K21	Mitogen-activated protein kinase kinase kinase 21 (EC 2.7.11.25) (Mitogen-activated protein kinase kinase kinase MLK4) (Mixed lineage kinase 4)	3	High	3	4	2	Human	FALSE	2 v 2	-0.32743	0.195081	1 v 1	-0.808877	NA	2 v 2	0.381439	0.248729	2 v 2	-0.00125911	0.992524	2 v 2	0.0552682	0.490898	2 v 2	0.382698	0.0825236	NA	-0.431028	-0.223832	NA	0.00155815	0.108978	NA	0.107516	0.000501685	NA	0.432586	0.33281	NA	0.538544	0.224333	NA	0.105958	-0.108476	NA
H0YCA5, Q9BVQ7	Q9BVQ7	Q9BVQ7	Q9BVQ7	SPATA5L1	Spermatogenesis-associated protein 5-like protein 1	11	High	6	10	6	Human	FALSE	2 v 2	0.219057	0.780304	1 v 1	-0.802881	NA	2 v 2	0.421095	0.419192	2 v 2	0.0028156	0.993755	2 v 2	0.637336	0.464863	2 v 2	0.418279	0.0588351	0.828423	-0.390309	NA	1.20794	0.066737	NA	0.923739	0.356565	NA	0.379512	0.457046	NA	0.0953154	0.746874	NA	-0.284197	0.289828	NA	3.15381
A0A087X1X7, B2RAR6, D3DWK1, E9PI39, E9PI93, E9PIP5, E9PIZ1, E9PJ84, E9PJV8, E9PK01, E9PK06, E9PK72, E9PKH7, E9PKK3, E9PL12, E9PL21, E9PL71, E9PLA1, E9PLS6, E9PLT8, E9PM66, E9PMW7, E9PN56, E9PN71, E9PN91, E9PNC8, E9PPR1, E9PPY1, E9PQ49, E9PQC9, E9PQR8, E9PQZ1, E9PRL0, E9PRY8, H0YCK7, H0YE58, P29692, Q71RH4, Q9BW34, Q9H7G6	E9PRY8	E9PRY8	E9PRY8	EEF1D	Elongation factor 1-delta	23	High	14	47	12	Human	FALSE	3 v 3	-0.00545461	0.986581	1 v 1	-0.791074	NA	3 v 3	0.908688	0.0403762	3 v 3	0.0017498	0.993752	3 v 3	0.901484	0.0432105	3 v 3	0.906938	0.020695	0.172612	-0.56781	0.378834	1.15549	0.521097	1.02787	0.764378	0.675659	1.26966	0.982876	1.08891	0.649032	0.591766	1.24347	0.89083	-0.39111	0.154562	0.241798	9.26632
Q6PJG6, Q6ZNL1, Q9H7L8	Q6PJG6	Q6PJG6	Q6PJG6	BRAT1	BRCA1-associated ATM activator 1 (BRCA1-associated protein required for ATM activation protein 1)	12	High	5	9	5	Human	FALSE	2 v 2	-0.483839	0.402561	1 v 1	-0.790155	NA	2 v 2	0.79072	0.331822	2 v 2	0.0032568	0.994378	2 v 2	0.303624	0.461883	2 v 2	0.787463	0.0686382	NA	-0.838352	-0.129327	NA	0.0343435	0.572905	NA	0.406391	0.207371	NA	0.872696	0.702231	NA	1.24474	0.336697	NA	0.372047	-0.365534	NA
H3BTB7, O14563, Q5JPH6	Q5JPH6	Q5JPH6	Q5JPH6	EARS2	Probable glutamate--tRNA ligase, mitochondrial (EC 6.1.1.17) (Glutamyl-tRNA synthetase) (GluRS)	17	High	7	12	7	Human	FALSE	2 v 2	-0.118427	0.156981	3 v 3	-0.78152	0.2558	2 v 2	-0.873747	0.164626	2 v 2	-0.375894	0.162638	2 v 2	-0.61628	0.105562	2 v 2	-0.497853	0.166126	-0.0886181	NA	-0.148236	-0.719417	NA	-0.513144	-1.19349	NA	-0.790862	-0.630799	NA	-0.364907	-1.10487	NA	-0.642626	-0.474069	NA	-0.277718	6.91648
B4DDU6, B4DE30, B4DX08, B4DXI1, B4DYC8, B4DZT5, B4DZY9, B7ZAR1, D6RIZ7, E7ENZ3, E9PCA1, H0Y914, P48643, Q96GI1, Q9BU08, Q9HB74	P48643	Q9BU08	P48643	CCT5	T-complex protein 1 subunit epsilon (TCP-1-epsilon) (CCT-epsilon)	55	High	32	119	32	Human	FALSE	3 v 3	-0.167051	0.494745	1 v 1	-0.777792	NA	3 v 3	1.01994	0.0604304	3 v 3	-0.00161347	0.995068	3 v 3	0.854502	0.0212832	3 v 3	1.02155	0.0176682	-0.00654197	-0.567915	0.0733029	1.08549	0.64881	0.829204	0.631045	0.955504	0.972118	1.09204	1.21672	0.755901	0.637587	1.52342	0.898816	-0.454449	0.306693	0.142915	10.7004
A0A024QZJ8, A0A024QZP7, A0A087WZZ9, B7Z3D6, E5RIU6, I6L9I5, P06493, Q5H9N4	P06493	P06493	P06493	CDK1	Cyclin-dependent kinase 1 (CDK1) (EC 2.7.11.22) (EC 2.7.11.23) (Cell division control protein 2 homolog) (Cell division protein kinase 1) (p34 protein kinase)	46	High	12	28	9	Human	FALSE	3 v 3	-0.0872279	0.656349	3 v 3	-0.768175	0.0445681	3 v 3	0.561466	0.0635406	3 v 3	-0.0708869	0.82739	3 v 3	0.545125	0.183551	3 v 3	0.632353	0.0484302	0.0933795	-0.424037	0.0689742	1.01456	0.0702612	0.550551	0.382903	0.377718	0.662094	0.921184	0.494299	0.481577	0.289523	0.801755	0.59312	-0.631661	0.307457	0.111543	6.99548
Q8N1G4	Q8N1G4	Q8N1G4	Q8N1G4	LRRC47	Leucine-rich repeat-containing protein 47	21	High	9	23	9	Human	FALSE	3 v 3	-0.25466	0.394022	1 v 1	-0.767552	NA	3 v 3	0.78254	0.00383475	3 v 3	-0.000833652	0.997685	3 v 3	0.528714	0.306651	3 v 3	0.783374	0.0770875	-0.0839013	-0.721829	0.0417513	1.16152	-0.178309	0.602928	0.661355	0.15709	0.765196	1.24542	0.54352	0.561177	0.745257	0.878919	0.723445	-0.500168	0.335399	0.162268	5.84298
A6NN50, A8MSZ8, O75147	O75147	A6NN50	O75147	OBSL1	Obscurin-like protein 1	3	High	5	10	5	Human	FALSE	2 v 2	-0.382813	0.513502	2 v 2	-0.763824	0.327983	2 v 2	0.472886	0.00844981	2 v 2	0.0318582	0.843081	2 v 2	0.0582145	0.869074	2 v 2	0.441027	0.169586	-0.782219	0.0165926	NA	-0.220848	0.337277	NA	-0.31561	0.495755	NA	0.561371	0.320684	NA	0.466609	0.479163	NA	-0.094762	0.158478	NA	6.48543
A0A3B3ITD4, I3L4S0, Q53FR4, Q5HYM2, Q96QK1	Q96QK1	Q96QK1	Q96QK1	VPS35	Vacuolar protein sorting-associated protein 35 (hVPS35) (Maternal-embryonic 3) (Vesicle protein sorting 35)	51	High	43	469	41	Human	FALSE	3 v 3	-0.540844	0.139757	3 v 3	-0.760439	0.259447	3 v 3	-0.310402	0.527497	3 v 3	-0.665969	0.164291	3 v 3	-0.185276	0.628038	3 v 3	0.355568	0.0714969	-0.312648	-0.315688	-0.994194	0.128046	0.155098	-0.838973	-0.348699	-0.0951626	-2.10987	0.440695	0.470786	0.155222	-0.0360507	0.220525	-1.11568	-0.476745	-0.250261	-1.2709	9.53119
F5GZI3, Q5VWU8, Q5VWV2, Q8IX26, Q8IX27, Q8IX28, Q8TEW0	Q8TEW0	Q5VWV2	Q8TEW0	PARD3	Partitioning defective 3 homolog (PAR-3) (PARD-3) (Atypical PKC isotype-specific-interacting protein) (ASIP) (CTCL tumor antigen se2-5) (PAR3-alpha)	5	High	4	4	4	Human	FALSE	2 v 2	0.576639	0.175311	1 v 1	-0.758081	NA	2 v 2	0.555125	0.54313	2 v 2	-0.00446824	0.997005	2 v 2	1.13623	0.08403	2 v 2	0.559593	0.325345	0.413706	NA	0.739572	1.28708	NA	0.985379	0.332888	NA	1.93064	0.873379	NA	0.245807	-0.0808175	NA	1.19107	-0.954196	NA	0.94526	4.00899
A0A2Z5DI29, A0A2Z5DI31, A4VCI9, B4DTK9, B4DV67, H3BRN3, H3BT29, H3BT57, H3BUJ5, H3BVD2, P29590, Q05835, Q15156, Q59GQ8, Q59H09, Q9BZY1, Q9UE85	P29590	P29590	P29590	PML	Protein PML (E3 SUMO-protein ligase PML) (EC 2.3.2.-) (Promyelocytic leukemia protein) (RING finger protein 71) (RING-type E3 SUMO transferase PML) (Tripartite motif-containing protein 19) (TRIM19)	20	High	16	40	16	Human	FALSE	3 v 3	-0.124751	0.609584	1 v 1	-0.745331	NA	3 v 3	0.355672	0.175582	3 v 3	0.00058824	0.998128	3 v 3	0.230334	0.446738	3 v 3	0.355084	0.0511988	0.140375	-0.534962	0.0203353	0.649249	-0.199996	0.241748	0.235903	0.147448	0.309415	0.508873	0.334966	0.221413	0.0955273	0.68241	0.28908	-0.413346	0.347444	0.067667	7.732
A0A075B6E5, A0A097PIC4, A0A097PID1, A0A0U1RQP7, A0A0U1RRM6, A0A4D6J698, A8K2B4, Q6ZSB8, Q6ZT55, Q8N8S7	Q8N8S7	A0A0U1RRM6	Q8N8S7	ENAH	Protein enabled homolog	28	High	15	35	15	Human	FALSE	3 v 3	-0.125702	0.612207	1 v 1	-0.733236	NA	3 v 3	0.714933	0.037738	3 v 3	0.00096048	0.997732	3 v 3	0.588271	0.0764499	3 v 3	0.713972	0.0661594	-0.102154	-0.502836	0.227886	0.895137	0.297465	0.57221	0.333008	0.40309	1.0316	0.997292	0.800302	0.344324	0.435162	0.905926	0.80371	-0.562129	0.105624	0.459386	8.15076
Q5JTZ9	Q5JTZ9	Q5JTZ9	Q5JTZ9	AARS2	Alanine--tRNA ligase, mitochondrial (EC 6.1.1.7) (Alanyl-tRNA synthetase) (AlaRS)	13	High	11	18	11	Human	FALSE	2 v 2	-0.0216321	0.884913	1 v 1	-0.72292	NA	2 v 2	-0.649241	0.323797	2 v 2	0.00110096	0.997839	2 v 2	-0.671974	0.0760952	2 v 2	-0.650342	0.0368135	0.0967226	NA	-0.139987	-0.591268	NA	-0.75268	-0.9145	NA	-0.427246	-0.687991	NA	-0.612693	-1.01122	NA	-0.287259	-0.323232	NA	0.325434	6.10643
A0A1W2PP10	A0A1W2PP10	A0A1W2PP10	A0A1W2PP10	VPS35	Vacuolar protein sorting-associated protein 35	65	High	3	67	1	Human	FALSE	3 v 3	-0.492023	0.0650947	2 v 2	-0.718785	0.52818	3 v 3	-0.289498	0.516905	3 v 3	-0.542313	0.111758	3 v 3	-0.239207	0.506362	3 v 3	0.252816	0.282112	-0.501714	-0.258579	-0.715776	-0.110797	0.200602	-0.807426	-0.539899	-0.0691009	-1.73556	0.390917	0.45918	-0.0916504	-0.0381852	0.189478	-1.01979	-0.429102	-0.269702	-0.928135	1.58496
A0A087WZT3, A0A0B4J295, H3BTW0, H3BV85, H3BVE0, Q9H3K6	Q9H3K6	Q9H3K6	Q9H3K6	BOLA2; BOLA2B	BolA-like protein 2	70	High	5	29	5	Human	FALSE	3 v 3	-0.383417	0.0398229	3 v 3	-0.717009	0.188547	3 v 3	-0.0424051	0.921929	3 v 3	-0.234144	0.522434	3 v 3	-0.191678	0.29176	3 v 3	0.191739	0.210987	-0.278606	-0.537958	-0.333687	0.0781771	-0.314695	-0.338515	-0.124062	-0.0379411	-1.11546	0.356783	0.223262	-0.00482825	0.154544	0.500017	-0.781776	-0.202239	0.276754	-0.776948	7.95128
H0YKX1, I7GPQ7, Q92541	Q92541	Q92541	Q92541	RTF1	RNA polymerase-associated protein RTF1 homolog	14	High	9	11	9	Human	FALSE	3 v 3	0.30422	0.607681	1 v 1	-0.705207	NA	3 v 3	-0.0906284	0.903089	3 v 3	0.000437671	0.998761	3 v 3	0.213154	0.2974	3 v 3	-0.0910661	0.845055	1.30555	-0.302012	-0.0908736	0.401874	-0.0890391	0.326627	-0.0970868	0.171306	0.566556	-0.903672	0.212973	0.4175	-1.40263	0.473318	0.657429	-0.498961	0.260345	0.239929	5.20945
B4DLT1, O75436, S4R2Y3, S4R3Q6	O75436	O75436	O75436	VPS26A	Vacuolar protein sorting-associated protein 26A (Vesicle protein sorting 26A) (hVPS26)	61	High	22	341	9	Human	FALSE	3 v 3	-0.543381	0.0533448	3 v 3	-0.695241	0.192395	3 v 3	-0.217058	0.607787	3 v 3	-0.590977	0.169814	3 v 3	-0.169462	0.504905	3 v 3	0.373919	0.057975	-0.511296	-0.334593	-0.784255	0.00535672	0.0743956	-0.588139	-0.470628	-0.0983447	-1.71234	0.516652	0.408988	0.196116	0.0406672	0.236248	-0.928089	-0.475985	-0.17274	-1.12421	9.09724
A0A0S2Z3D9, J3KRE2, J3KRY1, J3KS60, J3KTF8, J3QQX2, J3QW41, P52565	V9HWE8	V9HWE8	P52565	ARHGDIA	Rho GDP-dissociation inhibitor 1 (Rho GDI 1) (Rho-GDI alpha)	19	High	4	11	4	Human	FALSE	2 v 2	0.631036	0.324277	3 v 3	-0.692276	0.0375374	2 v 2	0.121678	0.272815	2 v 2	-0.269067	0.563666	2 v 2	1.02178	0.0200668	2 v 2	0.390745	0.495017	0.278579	NA	0.983492	1.054	NA	0.989562	0.455846	NA	1.04958	0.775419	NA	0.00607	0.177267	NA	0.0660892	-0.598152	NA	0.0600192	7.29646
Q6ZR44	Q6ZR44	Q6ZR44	Q6ZR44		Thioredoxin-disulfide reductase (EC 1.8.1.9)	16	High	8	16	1	Human	FALSE	2 v 2	-0.404	0.44743	2 v 2	-0.68407	0.0935345	2 v 2	0.265295	0.743125	2 v 2	-0.241711	0.665612	2 v 2	0.103006	0.591535	2 v 2	0.507006	0.243916	NA	-0.746237	-0.0617626	NA	-0.0348765	0.240889	NA	0.140471	-0.41788	NA	0.711361	0.302652	NA	0.886708	-0.356118	NA	0.175348	-0.658769	NA
A0A590UJA9, C9JCW7, C9JE12, Q9BVT8	Q9BVT8	Q9BVT8	Q9BVT8	TMUB1	Transmembrane and ubiquitin-like domain-containing protein 1 (Dendritic cell-derived ubiquitin-like protein) (DULP) (Hepatocyte odd protein shuttling protein) (Ubiquitin-like protein SB144) [Cleaved into: iHOPS]	21	High	3	4	3	Human	FALSE	2 v 2	0.24442	0.873797	1 v 1	-0.67948	NA	2 v 2	2.42984	0.199244	2 v 1	4.78088	NA	1 v 2	-0.103548	NA	1 v 2	-1.56473	NA	-0.972344	NA	1.46118	NA	NA	-0.103548	0.67118	NA	4.67733	NA	NA	-1.56473	1.64352	NA	3.21615	NA	NA	4.78088	NA
A0A024R7M6, B4DKZ7, B4E0Q6, C9JGN4, C9JJK9, C9JMI3, C9JVY3, H7C3H1, Q86YP4, V9GY85, V9GYX5	A0A024R7K7	A0A024R7K7	Q86YP4	GATAD2A	Transcriptional repressor p66-alpha (Hp66alpha) (GATA zinc finger domain-containing protein 2A)	21	High	10	17	9	Human	FALSE	2 v 2	-0.189896	0.539725	3 v 3	-0.676323	0.0964199	2 v 2	0.645943	0.538034	2 v 2	-0.0752971	0.926802	2 v 2	0.531344	0.162962	2 v 2	0.72124	0.0669611	0.0253111	NA	-0.405102	0.670408	NA	0.39228	-0.0568792	NA	0.968973	0.645097	NA	0.797382	-0.0821903	NA	1.37408	-0.727287	NA	0.576693	4.62644
A0A0D9SGF6, B4DGT1	A0A0D9SGF6	A0A0D9SGF6	A0A0D9SGF6	SPTAN1	Spectrin alpha chain, non-erythrocytic 1	67	High	186	800	1	Human	FALSE	2 v 2	0.0109846	0.995049	1 v 1	-0.675802	NA	2 v 2	1.85432	0.225296	2 v 1	2.47819	NA	1 v 2	-2.71025	NA	1 v 2	-1.30894	NA	-1.4013	NA	1.42327	-2.71025	NA	NA	-0.232057	NA	3.96267	-1.30894	NA	NA	1.16925	NA	2.5394	2.47819	NA	NA	3.3505
A7E2V7, B2RWN4, E7EQL8, Q96RT7	Q96RT7	B2RWN4	Q96RT7	TUBGCP6	Gamma-tubulin complex component 6 (GCP-6)	3	High	4	5	4	Human	FALSE	2 v 2	-0.28262	0.557576	3 v 3	-0.674716	0.189103	2 v 2	-0.436165	0.507397	2 v 2	-0.951137	0.174761	2 v 2	0.232352	0.73136	2 v 2	0.514972	0.212478	0.0563722	NA	-0.621613	0.749901	NA	-0.285197	0.0666277	NA	-1.5042	0.693529	NA	0.336416	0.0102554	NA	-0.882585	-0.683274	NA	-1.219	7.96232
A0A087WV25, B4DH64, O95684	O95684	B4DH64	O95684	CEP43	Centrosomal protein 43 (FGFR1 oncogene partner)	8	High	2	4	2	Human	FALSE	2 v 2	-0.0196216	0.944988	2 v 2	-0.670873	0.221761	2 v 2	0.775278	0.0518014	2 v 2	-0.0222535	0.967446	2 v 2	0.77791	0.117377	2 v 2	0.797532	0.27757	-0.246125	NA	0.206881	0.922985	NA	0.632835	0.46593	NA	1.04538	1.16911	NA	0.425954	0.712055	NA	0.838502	-0.457055	NA	0.412548	4.92125
Q5T851, Q5T852, Q9NVV4	Q9NVV4	Q9NVV4	Q9NVV4	MTPAP	Poly(A) RNA polymerase, mitochondrial (PAP) (EC 2.7.7.19) (PAP-associated domain-containing protein 1) (Polynucleotide adenylyltransferase) (Terminal uridylyltransferase 1) (TUTase 1) (mtPAP)	14	High	8	18	8	Human	FALSE	3 v 3	-0.317161	0.305162	3 v 3	-0.66769	0.132572	3 v 3	-0.37808	0.397237	3 v 3	0.56236	0.18343	3 v 3	-1.2576	0.0073529	3 v 3	-0.94044	0.0250376	-0.133336	-0.778253	-0.0398934	-1.29077	-1.42663	-1.05541	-1.21594	-0.86297	-0.00681075	-1.15743	-0.648372	-1.01551	-1.08261	-0.084716	0.0330826	0.0748263	0.563656	1.0486	7.85798
A0A024R1B9, A0A0G2JQ41, A0A127KQ99, A0A1C7CYZ0, A0A2X0SFQ7, A9YD18, B0ZRR0, B4E065, B7Z2X0, B7Z683, B7Z7Z1, E7E8T7, H0Y554, I3L1U8, I3L2P5, I3L4Y1, P11274, Q12843, Q12844, Q12979, Q6QJE4, Q6QJE9, Q6QME9, Q6ZT60	P11274	P11274	P11274	BCR	Breakpoint cluster region protein (EC 2.7.11.1) (Renal carcinoma antigen NY-REN-26)	10	High	11	20	3	Human	FALSE	3 v 3	-0.00200483	0.992412	2 v 2	-0.666766	0.108061	3 v 3	0.594871	0.0656303	3 v 3	-0.0160188	0.948253	3 v 3	0.608885	0.088328	3 v 3	0.610889	0.0540736	0.188353	-0.375602	0.181235	0.986054	0.341016	0.499584	0.533749	0.518673	0.726175	0.797701	0.716618	0.318349	0.345396	0.894275	0.54494	-0.452305	0.177658	0.226591	6.42962
B0QY89, B0QY90, B3KNG0, B3KPB9, B4DEH4, B4DQF6, C9JHP4, C9K0Q7, H7C3A0, Q7Z5X3, Q8N7H0, Q9Y262	Q9Y262	Q9Y262	Q9Y262	EIF3L	Eukaryotic translation initiation factor 3 subunit L (eIF3l) (Eukaryotic translation initiation factor 3 subunit 6-interacting protein) (Eukaryotic translation initiation factor 3 subunit E-interacting protein)	30	High	17	39	17	Human	FALSE	3 v 3	-0.212403	0.500145	2 v 2	-0.652635	0.502704	3 v 3	1.01218	0.0521728	3 v 3	0.27782	0.459839	3 v 3	0.521956	0.0457127	3 v 3	0.734359	0.0389216	-0.179073	-0.678892	0.220756	0.585221	0.297743	0.682905	0.353522	0.536526	1.50928	0.764294	0.976635	0.462149	0.532595	1.21542	1.28853	-0.231699	0.238783	0.826377	6.3906
A0A087WUZ6, A0A0U1RR46, A0A0X1KG69, A0A2R8Y549, A5PKX9, Q8NI35	Q8NI35	Q8NI35	Q8NI35	PATJ	InaD-like protein (Inadl protein) (hINADL) (Channel-interacting PDZ domain-containing protein) (Pals1-associated tight junction protein) (Protein associated to tight junctions)	10	High	12	17	2	Human	FALSE	2 v 2	-0.181812	0.794346	3 v 3	-0.651796	0.0732025	2 v 2	1.16199	0.349529	2 v 2	1.82059	0.25698	2 v 2	-0.840417	0.32829	2 v 2	-0.658606	0.0642745	-0.724911	NA	0.361287	-1.3168	NA	-0.36404	-0.273809	NA	2.23416	-0.591884	NA	-0.725327	0.451102	NA	1.87287	1.04299	NA	2.5982	4.03562
I3L0R3, I3L1Y9, I3L231, I3L4I0, Q4VC44, Q96CP2	Q96CP2	Q96CP2	Q96CP2	FLYWCH2	FLYWCH family member 2	66	High	6	30	6	Human	FALSE	3 v 3	-0.611567	0.151622	3 v 3	-0.640479	0.261012	3 v 3	-0.0631489	0.883037	3 v 3	-0.60203	0.304133	3 v 3	-0.0726858	0.778517	3 v 3	0.538882	0.038833	-1.09131	-0.585797	-0.157599	-0.359368	-0.232636	0.373947	-1.13643	-0.00143408	-0.886282	0.731938	0.353161	0.531546	-0.0451266	0.584363	-0.728683	-0.777064	0.231202	-1.26023	8.46066
P16403	P16403	P16403	P16403	H1-2	Histone H1.2 (Histone H1c) (Histone H1d) (Histone H1s-1)	56	High	19	177	7	Human	FALSE	3 v 3	1.26567	0.0736525	3 v 3	-0.640283	0.0439871	3 v 3	1.12012	0.381739	3 v 3	1.88065	0.183584	3 v 3	0.505141	0.427683	3 v 3	-0.760529	0.0969903	0.914298	0.889368	1.99335	0.489608	-0.373437	1.39925	1.12663	0.906633	5.1241	-0.42469	-1.2628	-0.594094	0.21233	0.017265	3.13076	0.63702	1.28007	3.72485	8.59134
E9RKB4, Q9UBQ0	Q9UBQ0	Q9UBQ0	Q9UBQ0	VPS29	Vacuolar protein sorting-associated protein 29 (hVPS29) (PEP11 homolog) (Vesicle protein sorting 29)	69	High	12	257	1	Human	FALSE	1 v 2	-3.7114	NA	1 v 1	-0.638466	NA	2 v 1	0.537739	NA	2 v 1	-0.260479	NA	1 v 2	-2.91319	NA	1 v 1	0.798218	NA	-3.7114	NA	NA	-2.91319	NA	NA	-3.17367	NA	-8.29624	0.798218	NA	NA	0.537739	NA	NA	-0.260479	NA	NA	4.40599
E9PIQ4, E9PJP1, E9PLK9, E9PNP3, E9PR47, K4DI89, Q9H7C9	Q9H7C9	E9PNP3	Q9H7C9	AAMDC	Mth938 domain-containing protein (Adipogenesis associated Mth938 domain-containing protein)	51	High	6	16	6	Human	FALSE	3 v 3	-0.424033	0.127895	3 v 3	-0.637921	0.275853	3 v 3	-0.243657	0.577925	3 v 3	-0.552685	0.242245	3 v 3	-0.115005	0.225092	3 v 3	0.309028	0.167002	-0.682967	-0.480633	-0.1085	-0.0959505	-0.23823	-0.010834	-0.825059	-0.140175	-1.03784	0.587016	0.242403	0.0976657	-0.142092	0.340458	-0.929338	-0.729108	0.0980558	-1.027	7.53294
P02812	P02812	P02812	P02812	PRB2	Basic salivary proline-rich protein 2 (Salivary proline-rich protein) (Con1 glycoprotein) [Cleaved into: Basic proline-rich peptide IB-1; Basic proline-rich peptide P-E (IB-9); Basic proline-rich peptide IB-7; Basic proline-rich peptide IB-8c (Basic peptide P-F); Basic proline-rich peptide IB-4]	5	High	1	1	1	Human	FALSE	1 v 1	-4.15696	NA	1 v 1	-0.635915	NA	1 v 1	0.357552	NA	1 v 1	0.0936071	NA	1 v 1	-3.89302	NA	1 v 1	0.263945	NA	-4.15696	NA	NA	-3.89302	NA	NA	-3.79941	NA	NA	0.263945	NA	NA	0.357552	NA	NA	0.0936071	NA	NA	3.93546
B2RD19, B4DE94, B4DXG0, I3L139, I3L2G3, I3L2K8, I3L378, I3L3W5, I3L407, Q6FIG5, Q9HA64	A0A140VK84	A0A140VK84	Q9HA64	FN3KRP	Ketosamine-3-kinase (EC 2.7.1.172) (Fructosamine-3-kinase-related protein) (FN3K-RP) (FN3K-related protein) (Protein-psicosamine 3-kinase FN3KRP) (EC 2.7.1.-)	45	High	14	111	14	Human	FALSE	3 v 3	-0.278759	0.362944	3 v 3	-0.619276	0.158021	3 v 3	-0.361721	0.496444	3 v 3	-0.607526	0.306885	3 v 3	-0.0329538	0.913643	3 v 3	0.245805	0.0152114	0.162498	-0.656281	-0.342493	0.468017	-0.452461	-0.114417	-0.196882	-0.259084	-1.46547	0.305519	0.20382	0.228075	-0.35938	0.397197	-1.12298	-0.664899	0.193377	-1.35105	10.976
A0A0S2Z476, J3KSK1, J3KTJ5, O00232	O00232	O00232	O00232	PSMD12	26S proteasome non-ATPase regulatory subunit 12 (26S proteasome regulatory subunit RPN5) (26S proteasome regulatory subunit p55)	31	High	15	31	15	Human	FALSE	3 v 3	-0.0379684	0.91856	3 v 3	-0.611135	0.115628	3 v 3	1.0135	0.062695	3 v 3	-0.00887523	0.93585	3 v 3	0.984408	0.0161622	3 v 3	1.02238	0.0402354	0.281664	-0.695024	0.299455	1.16941	0.74197	1.04184	0.966131	0.84606	1.11441	0.887748	1.43699	0.742388	0.684467	1.54108	0.814952	-0.20328	0.10409	0.0725648	6.93782
P02814	P02814	P02814	P02814	SMR3B	Submaxillary gland androgen-regulated protein 3B (Proline-rich peptide P-B) (Proline-rich protein 3) [Cleaved into: Peptide P-A; Peptide D1A]	27	High	1	2	1	Human	FALSE	1 v 1	-3.74409	NA	1 v 1	-0.601932	NA	1 v 1	0.278426	NA	1 v 1	-0.552541	NA	1 v 1	-2.91312	NA	1 v 1	0.830967	NA	-3.74409	NA	NA	-2.91312	NA	NA	-3.46566	NA	NA	0.830967	NA	NA	0.278426	NA	NA	-0.552541	NA	NA	2.03562
A0A1W2PRY7, H0YCI7, Q4G0F5	A0A024R3L9	A0A024R3L9	Q4G0F5	VPS26B	Vacuolar protein sorting-associated protein 26B (Vesicle protein sorting 26B)	56	High	25	187	23	Human	FALSE	3 v 3	-0.494805	0.0802013	3 v 3	-0.597586	0.285353	3 v 3	-0.143116	0.66373	3 v 3	-0.459691	0.165472	3 v 3	-0.17823	0.499524	3 v 3	0.316575	0.0447096	-0.36376	-0.328042	-0.792613	-0.00571167	0.0822989	-0.611277	-0.39272	-0.0473998	-1.47364	0.358049	0.410341	0.181336	-0.0289598	0.280642	-0.681029	-0.387008	-0.129699	-0.862366	7.98128
O95372, Q5QPN5, Q5QPN9, Q5QPQ0, Q5QPQ1, Q5QPQ2, Q5QPQ3	A0A140VJC9	A0A140VJC9	O95372	LYPLA2	Acyl-protein thioesterase 2 (APT-2) (EC 3.1.2.-) (Lysophospholipase II) (LPL-II) (LysoPLA II) (Palmitoyl-protein hydrolase) (EC 3.1.2.22)	21	High	6	14	6	Human	FALSE	3 v 3	-0.280567	0.32725	3 v 3	-0.585458	0.271981	3 v 3	-0.338709	0.433065	3 v 3	-0.446457	0.299047	3 v 3	-0.172819	0.630779	3 v 3	0.107748	0.499445	0.0213672	-0.70437	-0.158697	0.386152	-0.674766	-0.229842	-0.197915	-0.508977	-1.15094	0.364785	0.029604	-0.0711456	-0.219282	0.195394	-0.99224	-0.584067	0.16579	-0.921094	8.89451
A0A024R357, Q6PI26	Q6PI26	Q6PI26	Q6PI26	SHQ1	Protein SHQ1 homolog	2	Medium	1	1	1	Human	FALSE	1 v 1	-0.859814	NA	1 v 1	-0.580687	NA	1 v 1	-2.60281	NA	1 v 1	-1.51279	NA	1 v 1	-1.94984	NA	1 v 1	-1.09002	NA	NA	NA	-0.859814	NA	NA	-1.94984	NA	NA	-3.46263	NA	NA	-1.09002	NA	NA	-2.60281	NA	NA	-1.51279	NA
A0A024R3F4, A0A087WTZ7, A0A087WXY7, A0A087WZL0, B0YJ65, B4DIX4, Q5W9G0, Q68CT9, Q6ZUD6, Q86UU1, Q8NC75, Q96D60	Q86UU1	Q86UU1	Q86UU1	PHLDB1	Pleckstrin homology-like domain family B member 1 (Protein LL5-alpha)	5	High	6	11	6	Human	FALSE	1 v 1	-2.39698	NA	1 v 1	-0.579484	NA	1 v 1	0.184032	NA	1 v 1	-0.41962	NA	1 v 1	-1.79333	NA	1 v 1	0.603652	NA	-2.39698	NA	NA	-1.79333	NA	NA	-2.21295	NA	NA	0.603652	NA	NA	0.184032	NA	NA	-0.41962	NA	NA	3.52356
B5BU01, P20042, Q3B7I9, Q59GZ3, Q96I16	Q6IBR8	Q6IBR8	P20042	EIF2S2	Eukaryotic translation initiation factor 2 subunit 2 (Eukaryotic translation initiation factor 2 subunit beta) (eIF-2-beta)	33	High	9	17	9	Human	FALSE	3 v 3	-0.0184585	0.965575	2 v 2	-0.579143	0.569505	3 v 3	1.23402	0.0480144	3 v 3	0.30423	0.465183	3 v 3	0.911331	0.036504	3 v 3	0.92979	0.0432299	0.00650376	-0.686889	0.62501	0.922934	0.595553	1.21551	0.679314	0.825219	2.14215	0.91643	1.28244	0.590496	0.67281	1.51211	1.51714	-0.24362	0.229666	0.926645	6.07895
D3VVB4	D3VVB4	D3VVB4	D3VVB4	ATXN3	Ubiquitinyl hydrolase 1 (EC 3.4.19.12)	4	High	1	2	1	Human	FALSE	1 v 1	-1.92424	NA	1 v 1	-0.57738	NA	1 v 1	-0.197139	NA	1 v 1	1.63876	NA	1 v 1	-3.76014	NA	1 v 1	-1.8359	NA	-1.92424	NA	NA	-3.76014	NA	NA	-2.12137	NA	NA	-1.8359	NA	NA	-0.197139	NA	NA	1.63876	NA	NA	3.08746
A0A1B0GTK2, A0A1B0GVD3, A7E2T3, Q6ZN17	Q6ZN17	A0A1B0GVD3	Q6ZN17	LIN28B	Protein lin-28 homolog B (Lin-28B)	33	High	7	18	7	Human	FALSE	3 v 3	0.00364596	0.98783	3 v 3	-0.573879	0.393123	3 v 3	0.754277	0.0616511	3 v 3	0.424873	0.295533	3 v 3	0.33305	0.256569	3 v 3	0.329404	0.104306	0.168412	-0.416744	0.259269	0.67829	-0.0523296	0.37319	0.535013	0.47566	1.2631	0.509878	0.364414	0.11392	0.3666	0.892404	1.00383	-0.143278	0.52799	0.889906	7.27519
A0A024RD43, A0A024RD63, A0A096LP51, A0A5F9ZHR0, A0A5F9ZHU7, A8K7A0, I0CMJ8, P49643	P49643	A0A5F9ZHU7	P49643	PRIM2	DNA primase large subunit (DNA primase 58 kDa subunit) (p58)	16	High	7	14	7	Human	FALSE	2 v 2	-0.0889895	0.826467	2 v 2	-0.570937	0.508172	2 v 2	0.598878	0.158835	2 v 2	0.0951613	0.193235	2 v 2	0.414727	0.201639	2 v 2	0.503717	0.221179	NA	-0.407328	0.229349	NA	0.278793	0.550662	NA	0.344148	0.675629	NA	0.686121	0.321313	NA	0.751477	0.44628	NA	0.0653558	0.124967	NA
B4DLT9, Q96ID3, Q9UPN7	Q9UPN7	Q9UPN7	Q9UPN7	PPP6R1	Serine/threonine-protein phosphatase 6 regulatory subunit 1 (SAPS domain family member 1)	13	High	6	14	6	Human	FALSE	2 v 2	-0.530635	0.361348	2 v 2	-0.570412	0.486564	2 v 2	0.282154	0.766133	2 v 2	-0.466095	0.601402	2 v 2	0.217614	0.54356	2 v 2	0.748249	0.0751112	NA	-0.868964	-0.192305	NA	-0.0320212	0.46725	NA	0.146388	-0.64335	NA	0.836943	0.659556	NA	1.01535	-0.451044	NA	0.178409	-1.1106	NA
A0A494C045, A0A494C079, A0A494C0A8, A0A494C0R4, A0A494C0X2, A0A494C148, A0A494C167, A0A494C1I2, A0A494C1M6, A0A7I2V2F4, A0A7I2V2N0, A0A7I2V322, A0A7I2V387, A0A7I2V3E0, A0A7I2V3S9, A0A7I2V463, A0A7I2V4W4, A0A7I2V4Y1, A0A7I2V4Z2, A0A7I2V502, A0A7I2V5Y4, A0A7I2V615, A0A7I2V636, A0A7I2V643, A0A7I2V646, A0A7I2YQG1, B4E164, F5GZI4, F5H1A3, F5H206, Q9UHD2	Q9UHD2	A0A7I2V4W4	Q9UHD2	TBK1	Serine/threonine-protein kinase TBK1 (EC 2.7.11.1) (NF-kappa-B-activating kinase) (T2K) (TANK-binding kinase 1)	22	High	12	23	12	Human	FALSE	3 v 3	-0.315347	0.254808	3 v 3	-0.564448	0.0338097	3 v 3	0.33138	0.404769	3 v 3	-0.220655	0.532902	3 v 3	0.236687	0.416553	3 v 3	0.552035	0.0141519	-0.0445724	-0.704628	-0.196841	0.631869	-0.174669	0.252863	0.328788	0.152454	-0.433145	0.676441	0.529958	0.449704	0.373361	0.857082	-0.236304	-0.30308	0.327123	-0.686008	8.29829
H7C278, P14868, Q53R85	P14868	P14868	P14868	DARS1	Aspartate--tRNA ligase, cytoplasmic (EC 6.1.1.12) (Aspartyl-tRNA synthetase) (AspRS) (Cell proliferation-inducing gene 40 protein)	60	High	27	106	2	Human	FALSE	3 v 3	-0.238372	0.413186	3 v 3	-0.560042	0.221278	3 v 3	0.796173	0.0818684	3 v 3	-0.0816621	0.65938	3 v 3	0.639462	0.051219	3 v 3	0.877835	0.0180139	0.00818682	-0.703251	-0.0200528	0.897146	0.375672	0.64557	0.548908	0.578681	0.545812	0.888959	1.07892	0.665623	0.540721	1.28193	0.565865	-0.348237	0.203009	-0.099758	10.4311
O15014	O15014	O15014	O15014	ZNF609	Zinc finger protein 609	3	High	6	13	6	Human	FALSE	1 v 1	-0.244324	NA	1 v 1	-0.559346	NA	1 v 1	-1.60085	NA	1 v 1	-1.50385	NA	1 v 1	-0.341319	NA	1 v 1	-0.0969949	NA	NA	NA	-0.244324	NA	NA	-0.341319	NA	NA	-1.84517	NA	NA	-0.0969949	NA	NA	-1.60085	NA	NA	-1.50385	NA
F2YHM7, F5H2C9, Q86UY6	A0A024R5C6	A0A024R5C6	Q86UY6	NAA40	N-alpha-acetyltransferase 40 (EC 2.3.1.257) (N-acetyltransferase 11) (N-alpha-acetyltransferase D) (NatD) (hNatD) (Protein acetyltransferase 1)	5	High	1	5	1	Human	FALSE	3 v 3	-0.57403	0.255169	3 v 3	-0.555557	0.309753	3 v 3	-0.0235563	0.967519	3 v 3	-1.4135	0.0994889	3 v 3	0.815918	0.0951727	3 v 3	1.38995	0.00470912	0.013246	-1.23915	-0.496187	1.22647	0.302904	0.918383	-0.0240408	-0.368161	-1.40056	1.21322	1.54205	1.41457	-0.0372868	0.870987	-0.90437	-1.25051	-0.671065	-2.31894	5.9331
C9J3F6	C9J3F6	C9J3F6	C9J3F6	TBC1D5	TBC1 domain family member 5	49	High	27	180	1	Human	FALSE	1 v 1	0.719055	NA	1 v 1	-0.544315	NA	1 v 1	-2.14349	NA	1 v 1	-0.215641	NA	1 v 1	-1.20879	NA	1 v 1	-1.92785	NA	NA	0.719055	NA	NA	-1.20879	NA	NA	-1.42444	NA	NA	-1.92785	NA	NA	-2.14349	NA	NA	-0.215641	NA	NA
P46109	P46109	P46109	P46109	CRKL	Crk-like protein	67	High	19	271	19	Human	FALSE	3 v 3	-0.297282	0.311765	3 v 3	-0.537489	0.311855	3 v 3	-0.288176	0.589707	3 v 3	-0.538448	0.319888	3 v 3	-0.0470099	0.844005	3 v 3	0.250272	0.0286248	0.0930022	-0.674255	-0.310592	0.355204	-0.355705	-0.140529	-0.232326	-0.160036	-1.36401	0.262202	0.318551	0.170063	-0.325328	0.514219	-1.05342	-0.58753	0.195669	-1.22348	12.9295
A4D1M6, C9JZW3, F2Z2G2, F8WF65, F8WFC9, P24534	A0A024R3W7	A0A024R3W7	P24534	EEF1B2	Elongation factor 1-beta (EF-1-beta)	42	High	9	68	7	Human	FALSE	3 v 3	-0.0860026	0.799438	3 v 3	-0.53458	0.151068	3 v 3	0.906278	0.0388315	3 v 3	-0.0457636	0.856001	3 v 3	0.866039	0.062809	3 v 3	0.952042	0.0320322	0.128455	-0.673051	0.286588	1.24857	0.460064	0.889479	0.761995	0.583532	1.1153	1.12012	1.13311	0.602891	0.63354	1.25658	0.828712	-0.486579	0.123468	0.225821	10.5407
A0A0A0MSN9, A0A0A0MT02, A0A0G2JI50, A0A1U9X839, A2ABK4, B4DZZ3, B7Z6T4, E7ENC7, E7EWR7, E9PD43, H9ZYJ1, P18615, Q9BQJ6	P18615	P18615	P18615	NELFE	Negative elongation factor E (NELF-E) (RNA-binding protein RD)	29	High	8	11	8	Human	FALSE	3 v 3	-0.205276	0.507895	2 v 2	-0.5296	0.136173	3 v 3	0.573585	0.0716833	3 v 3	-0.0518517	0.831035	3 v 3	0.420161	0.303348	3 v 3	0.625437	0.0373384	0.127198	-0.710474	-0.0325505	0.969484	-0.0879562	0.378955	0.515125	0.18682	0.402983	0.842287	0.622518	0.411506	0.387927	0.897294	0.435534	-0.454359	0.274777	0.0240276	7.26209
A0A0S2Z4Z6, A9Z1X7, B4DED5, B7Z7U0, E9PCT1, M0R088, Q8IYB3	A0A0S2Z4W1	A0A0S2Z4Z6	Q8IYB3	SRRM1	Serine/arginine repetitive matrix protein 1 (SR-related nuclear matrix protein of 160 kDa) (SRm160) (Ser/Arg-related nuclear matrix protein)	13	High	9	15	8	Human	FALSE	2 v 2	0.303563	0.19481	3 v 3	-0.522508	0.361355	2 v 2	1.07686	0.397494	2 v 2	0.744325	0.406984	2 v 2	0.6361	0.295505	2 v 2	0.332537	0.375494	0.207658	NA	0.399468	0.317628	NA	0.954573	0.508593	NA	2.25226	0.10997	NA	0.555105	0.300935	NA	1.85279	0.190965	NA	1.29768	6.30378
B3KV49, B7Z403, F6TLX2, I3L1I0, Q9Y3E8	F6TLX2	Q9Y3E8	F6TLX2	GLOD4	Glyoxalase domain-containing protein 4	34	High	17	97	5	Human	FALSE	3 v 3	-0.281788	0.372347	3 v 3	-0.52117	0.345456	3 v 3	-0.27377	0.607232	3 v 3	-0.519977	0.307299	3 v 3	-0.0355801	0.892858	3 v 3	0.246207	0.073956	0.175002	-0.673709	-0.346656	0.428968	-0.308669	-0.227039	-0.149062	-0.138465	-1.37914	0.253966	0.36504	0.119617	-0.324064	0.535244	-1.03249	-0.57803	0.170204	-1.15211	11.3767
B4DS58, E9PAK2, H0YDF6, Q5SYE7	Q5SYE7	Q5SYE7	Q5SYE7	NHSL1	NHS-like protein 1	6	High	7	12	7	Human	FALSE	3 v 3	-0.323958	0.496122	3 v 3	-0.514603	0.409087	3 v 3	0.428917	0.374682	3 v 3	-0.18326	0.374642	3 v 3	0.288218	0.293157	3 v 3	0.612176	0.123644	0.026031	-1.10784	0.109936	0.626865	-0.0780287	0.315817	0.237828	0.0576583	0.0193887	0.600834	1.02981	0.205881	0.211797	1.1655	-0.0905473	-0.389037	0.135687	-0.296429	6.95768
A0A7I2V5J4, A8K8B9, K7ENJ5, K7ERP6, P17612, Q15136	A0A024R7J0	A0A024R7J0	P17612	PRKACA	cAMP-dependent protein kinase catalytic subunit alpha (PKA C-alpha) (EC 2.7.11.11)	25	High	10	21	5	Human	FALSE	2 v 2	-0.37832	0.617652	3 v 3	-0.510121	0.0755163	2 v 2	1.52432	0.0476384	2 v 2	1.07449	0.351033	2 v 2	0.0715021	0.0507785	2 v 2	0.449822	0.561624	NA	-0.930609	0.173969	NA	0.0657867	0.0772174	NA	0.479429	1.81256	NA	0.996395	-0.0967515	NA	1.41004	1.63859	NA	0.413642	1.73535	NA
I3L0K2, I3L2R6, I3L3M7, Q9BRA2	A0A140VJY7	A0A140VJY7	Q9BRA2	TXNDC17	Thioredoxin domain-containing protein 17 (14 kDa thioredoxin-related protein) (TRP14) (Protein 42-9-9) (Thioredoxin-like protein 5)	45	High	5	19	5	Human	FALSE	3 v 3	-0.199249	0.283886	2 v 2	-0.507621	0.527152	3 v 3	-0.338241	0.531382	3 v 3	-0.557467	0.338344	3 v 3	0.0199776	0.946073	3 v 3	0.219226	0.261456	0.017372	-0.453776	-0.161342	0.51933	-0.364775	-0.0946223	-0.193398	-0.082666	-1.3364	0.501958	0.0890012	0.0667196	-0.21077	0.37111	-1.17506	-0.712727	0.282108	-1.24178	6.4822
G3V3W9, G3V438, H0YJ63, H0YJG7, H0YJU2, O95433	O95433	O95433	O95433	AHSA1	Activator of 90 kDa heat shock protein ATPase homolog 1 (AHA1) (p38)	29	High	8	16	8	Human	FALSE	2 v 2	0.0152425	0.98169	3 v 3	-0.506753	0.339457	2 v 2	0.716113	0.0461084	2 v 2	0.13799	0.528279	2 v 2	0.593365	0.518396	2 v 2	0.578123	0.107833	NA	-0.514573	0.545058	NA	-0.035322	1.22205	NA	0.253497	1.20921	NA	0.479251	0.676994	NA	0.76807	0.664156	NA	0.288819	-0.012838	NA
F8VR31, H0Y455, P51530	P51530	P51530	P51530	DNA2	DNA replication ATP-dependent helicase/nuclease DNA2 (hDNA2) (DNA replication ATP-dependent helicase-like homolog) [Includes: DNA replication nuclease DNA2 (EC 3.1.-.-); DNA replication ATP-dependent helicase DNA2 (EC 3.6.4.12)]	4	High	3	4	3	Human	FALSE	1 v 1	-0.305651	NA	1 v 1	-0.504933	NA	1 v 1	-1.06571	NA	1 v 1	-0.675072	NA	1 v 1	-0.696286	NA	1 v 1	-0.390635	NA	NA	NA	-0.305651	NA	NA	-0.696286	NA	NA	-1.37136	NA	NA	-0.390635	NA	NA	-1.06571	NA	NA	-0.675072	NA
A0A1B0GW42, B4DKS8, P52597	P52597	P52597	P52597	HNRNPF	Heterogeneous nuclear ribonucleoprotein F (hnRNP F) (Nucleolin-like protein mcs94-1) [Cleaved into: Heterogeneous nuclear ribonucleoprotein F, N-terminally processed]	39	High	13	90	11	Human	FALSE	3 v 3	-0.0363547	0.844166	3 v 3	-0.502786	0.120554	3 v 3	0.249758	0.302311	3 v 3	0.20367	0.467386	3 v 3	0.00973302	0.975855	3 v 3	0.0460877	0.772157	0.254926	-0.308572	-0.0554179	0.415689	-0.539654	0.153164	0.173891	-0.0222088	0.488527	0.160763	-0.231082	0.208582	-0.0810343	0.286363	0.543945	-0.241797	0.517445	0.335363	8.96867
A0A494C1G5, A0A7P0T8Y3, A0A7P0T9B7, A0A7P0TAQ9, A0A7P0TB22, A0A7P0TB83, A0A7P0TB97, A0A7P0Z431, A0A7P0Z4F2, B3KNK5, B4DP04, E7EP04, H7C1G0, Q6YPB0, Q71S60, Q86XS7, Q8IXB1, Q8N4C5	Q8IXB1	A0A7P0TAQ9	Q8IXB1	DNAJC10	DnaJ homolog subfamily C member 10 (EC 1.8.4.-) (Endoplasmic reticulum DNA J domain-containing protein 5) (ER-resident protein ERdj5) (ERdj5) (Macrothioredoxin) (MTHr)	34	High	26	149	26	Human	FALSE	3 v 3	-0.276606	0.282005	2 v 2	-0.501011	0.62839	3 v 3	-0.244563	0.626163	3 v 3	-0.566284	0.263469	3 v 3	0.0451149	0.871841	3 v 3	0.321721	0.0712887	0.083668	-0.559259	-0.354228	0.53882	-0.197496	-0.20598	-0.0954406	-0.0955826	-1.37249	0.455152	0.361763	0.148248	-0.179109	0.463676	-1.01826	-0.634261	0.101913	-1.16651	12.0864
A0A0U1RR27, A0A7I2RAZ6, A8K2M7, B7Z5Y3, H3BTW5, Q05C90, Q7Z401	Q7Z401	A0A7I2RAZ6	Q7Z401	DENND4A	C-myc promoter-binding protein (DENN domain-containing protein 4A)	3	High	3	6	3	Human	FALSE	3 v 3	0.216335	0.390155	2 v 2	-0.497544	0.460846	3 v 3	-0.370087	0.383092	3 v 3	-0.103779	0.631823	3 v 3	-0.0499734	0.886233	3 v 3	-0.266308	0.590761	0.611428	-0.0197223	0.0572993	-0.322509	-0.39326	0.565849	-0.411764	-0.183575	0.134081	-0.933937	-0.373538	0.508549	-1.02319	-0.163853	0.0767817	-0.089255	0.209685	-0.431768	1.76553
B7Z899	B7Z899	B7Z899	B7Z899		Aminopeptidase (EC 3.4.11.-)	18	High	15	25	1	Human	FALSE	3 v 3	0.0755057	0.79536	2 v 2	-0.493455	0.738975	3 v 3	0.543274	0.266696	3 v 3	0.212843	0.532094	3 v 3	0.405937	0.252058	3 v 3	0.330432	0.0444181	0.180632	-0.409914	0.455799	0.367169	-0.0146148	0.865258	0.0162846	0.416178	1.42388	0.186536	0.3953	0.409459	-0.164348	0.826092	0.968079	-0.350884	0.430792	0.55862	5.19771
A0A024RCR6, A0A0G2JJM1, A0A0G2JJR8, A0A0G2JK23, A0A0G2JL47, A0A1B0GX79, A0A1U9X7A6, A0A1U9X7A9, A0A7I2V3H1, A0A7I2V508, A0A7P0MQS5, F6S6P2, F6TC96, F6U1F2, F6U341, F6UR09, F6VEM6, F6WML8, F6X9W3, F6XTU0, H0Y4L1, H0Y710, P46379, X6REW1	P46379	A0A024RCR6	P46379	BAG6	Large proline-rich protein BAG6 (BAG family molecular chaperone regulator 6) (BCL2-associated athanogene 6) (BAG-6) (HLA-B-associated transcript 3) (Protein G3) (Protein Scythe)	24	High	19	30	19	Human	FALSE	3 v 3	-0.150641	0.667826	2 v 2	-0.492835	0.526755	3 v 3	1.52607	0.0576608	3 v 3	-0.379378	0.129387	3 v 3	1.7548	0.00134298	3 v 3	1.90545	0.0348957	-0.0617424	-0.713284	0.323105	1.76382	1.86152	1.63908	1.08717	1.5792	1.45991	1.82556	2.57481	1.31597	1.14891	2.29249	1.13681	-0.67665	-0.282319	-0.179164	7.16088
A0A2R8Y4R8, A0A2R8Y5H0, A0A2R8Y5L2, A0A2R8Y6W8, A0A2R8Y762, A0A2R8YES7, A0A2R8YFS3, A8K359, B3KRG2, B3KTH1, B4DTK4, G3V1S1, H7C309, P19447, Q53HW5	P19447	P19447	P19447	ERCC3	General transcription and DNA repair factor IIH helicase subunit XPB (TFIIH subunit XPB) (EC 3.6.4.12) (Basic transcription factor 2 89 kDa subunit) (BTF2 p89) (DNA excision repair protein ERCC-3) (DNA repair protein complementing XP-B cells) (TFIIH basal transcription factor complex 89 kDa subunit) (TFIIH 89 kDa subunit) (TFIIH p89) (Xeroderma pigmentosum group B-complementing protein)	9	High	6	10	6	Human	FALSE	3 v 3	-0.102687	0.67988	3 v 3	-0.489121	0.322835	3 v 3	0.726174	0.0792219	3 v 3	0.387183	0.456998	3 v 3	0.236304	0.412191	3 v 3	0.338991	0.284841	0.0521932	-0.527316	0.167061	0.694178	-0.0303088	0.0450415	0.348437	0.35606	1.16596	0.641985	0.497007	-0.122019	0.296244	0.883376	0.998902	-0.345741	0.386368	1.12092	7.12928
M4VP52, Q59GY0, Q9NRW3	Q9NRW3	Q59GY0	Q9NRW3	APOBEC3C	DNA dC->dU-editing enzyme APOBEC-3C (A3C) (EC 3.5.4.38) (APOBEC1-like) (Phorbolin I)	31	High	5	8	5	Human	FALSE	2 v 2	0.100868	0.803438	2 v 2	-0.486187	0.340103	2 v 2	0.520269	0.274051	2 v 2	-0.192455	0.636145	2 v 2	0.813592	0.275968	2 v 2	0.712724	0.0537619	0.417108	NA	-0.215373	1.19017	NA	0.43702	0.69847	NA	0.543804	0.773057	NA	0.652392	0.281362	NA	0.759177	-0.491695	NA	0.106785	6.05961
A0A024R254, B4DQ04, Q8TEN0, Q9Y5V3	Q9Y5V3	Q9Y5V3	Q9Y5V3	MAGED1	Melanoma-associated antigen D1 (MAGE tumor antigen CCF) (MAGE-D1 antigen) (Neurotrophin receptor-interacting MAGE homolog)	25	High	16	42	15	Human	FALSE	3 v 3	-0.164663	0.483043	3 v 3	-0.484091	0.133539	3 v 3	0.965475	0.0562015	3 v 3	-0.11303	0.475416	3 v 3	0.913842	0.0251112	3 v 3	1.0785	0.010285	-0.304302	-0.406118	0.21643	0.669374	0.892758	1.17939	0.473305	1.03409	0.895038	0.973677	1.29888	0.962963	0.777608	1.44021	0.678608	-0.196069	0.141335	-0.284355	4.72247
A0A075B6T1, B4DZ97, B4E319, H0YE34, Q9C0C7	Q9C0C7	A0A075B6T1	Q9C0C7	AMBRA1	Activating molecule in BECN1-regulated autophagy protein 1 (DDB1- and CUL4-associated factor 3)	3	High	3	4	3	Human	FALSE	2 v 2	-0.41533	0.470127	3 v 3	-0.480273	0.392234	2 v 2	-0.0922903	0.690755	2 v 2	-0.481343	0.308309	2 v 2	-0.0262771	0.979255	2 v 2	0.389053	0.530345	-0.0372578	-0.793403	NA	0.779825	-0.83238	NA	0.0452586	-1.0605	NA	0.817083	-0.0389768	NA	0.0825164	-0.267097	NA	-0.734567	-0.22812	NA	6.16591
Q86YV9	Q86YV9	Q86YV9	Q86YV9	HPS6	Hermansky-Pudlak syndrome 6 protein (Ruby-eye protein homolog) (Ru)	7	High	4	11	4	Human	FALSE	2 v 2	-0.301512	0.616719	2 v 2	-0.477457	0.408053	2 v 2	0.853793	0.314304	2 v 2	-0.132178	0.770658	2 v 2	0.684459	0.286151	2 v 2	0.985971	0.069828	0.137268	-0.740291	NA	1.01466	0.354263	NA	0.531584	0.57298	NA	0.877388	1.09455	NA	0.394316	1.31327	NA	-0.483072	0.218717	NA	5.94486
A0A1W2PNW2, A0A1W2PNY5, A0A1W2PP47, A0A1W2PPP6, A0A1W2PPR3, A0A1W2PQ05, A0A1W2PQA7, A0A1W2PQZ6, A0A1W2PR08, A0A1W2PRF0, A0A1W2PRF5, A0A1W2PRJ0, A0A1W2PS93, A0A1X7SBS0, B1B1I7, E9PPJ9, G5E9D4, Q96EB1	Q96EB1	B1B1I7	Q96EB1	ELP4	Elongator complex protein 4 (hELP4) (PAX6 neighbor gene protein)	16	High	7	15	7	Human	FALSE	2 v 2	-0.319293	0.523075	3 v 3	-0.473498	0.397979	2 v 2	-0.181718	0.737368	2 v 2	-1.22677	0.284586	2 v 2	0.725761	0.14683	2 v 2	1.04505	0.104379	0.0240273	NA	-0.662612	0.896183	NA	0.555338	0.257517	NA	-1.25954	0.872155	NA	1.21795	0.23349	NA	-0.596927	-0.638665	NA	-1.81488	7.30287
K7ELW0, K7EN27, Q99497	Q99497	Q99497	Q99497	PARK7	Parkinson disease protein 7 (Maillard deglycase) (Oncogene DJ1) (Parkinsonism-associated deglycase) (Protein DJ-1) (DJ-1) (Protein/nucleic acid deglycase DJ-1) (EC 3.1.2.-) (EC 3.5.1.-) (EC 3.5.1.124)	59	High	13	214	13	Human	FALSE	3 v 3	-0.32028	0.256196	3 v 3	-0.463961	0.454043	3 v 3	-0.159993	0.760219	3 v 3	-0.552414	0.31833	3 v 3	0.0721403	0.821271	3 v 3	0.39242	0.0573353	0.0550908	-0.644255	-0.371676	0.628059	-0.274987	-0.136651	-0.0122684	-0.061265	-1.36729	0.572968	0.369268	0.235025	-0.0673592	0.58299	-0.995611	-0.640327	0.213722	-1.23064	12.0397
O60262	O60262	O60262	O60262	GNG7	Guanine nucleotide-binding protein G(I)/G(S)/G(O) subunit gamma-7	24	High	1	4	1	Human	FALSE	1 v 1	-1.34409	NA	1 v 1	-0.463455	NA	1 v 1	0.0431806	NA	1 v 1	1.59236	NA	1 v 1	-2.89328	NA	1 v 1	-1.54918	NA	-1.34409	NA	NA	-2.89328	NA	NA	-1.30091	NA	NA	-1.54918	NA	NA	0.0431806	NA	NA	1.59236	NA	NA	4.41954
P35754	A0A024RAM2	A0A024RAM2	P35754	GLRX	Glutaredoxin-1 (Thioltransferase-1) (TTase-1)	10	High	1	5	1	Human	FALSE	1 v 1	-0.445551	NA	1 v 1	-0.45535	NA	1 v 1	-0.810893	NA	1 v 1	-0.719369	NA	1 v 1	-0.537076	NA	1 v 1	-0.0915245	NA	NA	NA	-0.445551	NA	NA	-0.537076	NA	NA	-1.25644	NA	NA	-0.0915245	NA	NA	-0.810893	NA	NA	-0.719369	NA
B3KVU5, E9PRZ1, H0YDM3, J3KND1, Q96ER3	Q96ER3	Q96ER3	Q96ER3	SAAL1	Protein SAAL1 (Synoviocyte proliferation-associated in collagen-induced arthritis protein 1) (SPACIA1)	9	High	5	7	5	Human	FALSE	1 v 1	0.00327279	NA	1 v 1	-0.452648	NA	1 v 1	-1.19242	NA	1 v 1	-1.39155	NA	1 v 1	0.202398	NA	1 v 1	0.199126	NA	NA	NA	0.00327279	NA	NA	0.202398	NA	NA	-1.18915	NA	NA	0.199126	NA	NA	-1.19242	NA	NA	-1.39155	NA
C9J2N0, C9J712, P35080	P35080	P35080	P35080	PFN2	Profilin-2 (Profilin II)	47	High	7	76	4	Human	FALSE	3 v 3	-0.313932	0.27451	3 v 3	-0.452171	0.346469	3 v 3	-0.159566	0.780032	3 v 3	-0.816413	0.241117	3 v 3	0.342916	0.311408	3 v 3	0.656847	0.00644128	0.0401124	-0.688503	-0.293404	0.802741	-0.0794347	0.30544	-0.0282434	-0.030604	-1.36165	0.762629	0.609068	0.598844	-0.0683559	0.657899	-1.06824	-0.830985	0.0488307	-1.66709	10.3123
A0A0C4DGQ6, K7EP82, Q96P16	Q96P16	Q96P16	Q96P16	RPRD1A	Regulation of nuclear pre-mRNA domain-containing protein 1A (Cyclin-dependent kinase inhibitor 2B-related protein) (p15INK4B-related protein)	22	High	6	19	6	Human	FALSE	3 v 3	0.121952	0.618237	3 v 3	-0.451959	0.0596408	3 v 3	0.541272	0.165782	3 v 3	-0.0575001	0.874414	3 v 3	0.720724	0.158864	3 v 3	0.598772	0.0467326	0.524024	-0.176616	0.018448	1.2922	0.157181	0.712793	0.592882	0.443889	0.9529	0.768173	0.333797	0.694345	0.0688585	0.620504	0.934452	-0.699314	0.286708	0.240107	7.02015
A0A494C0L2, A0A499FI31, B4DRG9, B4DYA2, F8VVK9, F8VZM2, F8W667, H0YHU8, Q15020	Q15020	Q15020	Q15020	SART3	Squamous cell carcinoma antigen recognized by T-cells 3 (SART-3) (Tat-interacting protein of 110 kDa) (Tip110) (p110 nuclear RNA-binding protein)	14	High	11	21	11	Human	FALSE	3 v 3	-0.0752811	0.820532	2 v 2	-0.450415	0.592651	3 v 3	0.855737	0.0383906	3 v 3	0.205143	0.492153	3 v 3	0.575313	0.0897639	3 v 3	0.650594	0.0618632	-0.0157616	-0.607805	0.397723	0.807598	0.209606	0.708735	0.537126	0.54312	1.26112	0.823359	0.817411	0.311012	0.552888	1.15093	0.863397	-0.270472	0.333514	0.552386	7.80607
A0A8B0RAT7, B7Z7V8, I3L0V0, I3L2F4, I3L3M2, Q6P2E9	Q6P2E9	A0A8B0RAT7	Q6P2E9	EDC4	Enhancer of mRNA-decapping protein 4 (Autoantigen Ge-1) (Autoantigen RCD-8) (Human enhancer of decapping large subunit) (Hedls)	24	High	26	67	26	Human	FALSE	3 v 3	-0.276333	0.371763	3 v 3	-0.449233	0.192084	3 v 3	0.542249	0.202313	3 v 3	-0.108604	0.620455	3 v 3	0.37452	0.185427	3 v 3	0.650853	0.0451946	0.00501503	-0.758035	-0.0759782	0.732826	0.0933677	0.297366	0.371925	0.350461	0.075363	0.727811	0.851403	0.373345	0.36691	1.1085	0.151341	-0.360901	0.257093	-0.222003	9.2281
A0A0G2JQN5, Q9BV57	Q9BV57	Q9BV57	Q9BV57	ADI1	1,2-dihydroxy-3-keto-5-methylthiopentene dioxygenase (EC 1.13.11.54) (Acireductone dioxygenase (Fe(2+)-requiring)) (ARD) (Fe-ARD) (Membrane-type 1 matrix metalloproteinase cytoplasmic tail-binding protein 1) (MTCBP-1) (Submergence-induced protein-like factor) (Sip-L)	55	High	10	43	10	Human	FALSE	3 v 3	-0.202222	0.532807	2 v 2	-0.448484	0.0108051	3 v 3	-0.261739	0.677049	3 v 3	-0.777657	0.29641	3 v 3	0.313696	0.428412	3 v 3	0.515918	0.00868868	0.282258	-0.653389	-0.235534	0.890877	-0.207994	0.258204	0.0892316	-0.0119529	-1.46916	0.60862	0.445395	0.493738	-0.193026	0.641436	-1.23363	-0.801646	0.196041	-1.72736	8.86851
A6NEL3, A8K4N6, D3DUE9, E9PLC7, E9PN63, E9PNH4, E9PPT9, E9PQV7, H0YD24, H0YDM8, K7EIJ3, K7EQE4, K7ES84, P0C5J1, Q8N7N1, Q96G04	Q96G04	Q96G04	Q96G04	EEF2KMT	Protein-lysine N-methyltransferase EEF2KMT (EC 2.1.1.-) (eEF2-lysine methyltransferase) (eEF2-KMT)	8	High	2	7	2	Human	FALSE	3 v 3	-0.315467	0.353679	3 v 3	-0.446125	0.395883	3 v 3	-0.136704	0.813814	3 v 3	-0.597564	0.313645	3 v 3	0.145393	0.635658	3 v 3	0.46086	0.0294018	0.0369982	-0.830675	-0.152724	0.599039	-0.311245	0.148386	-0.0595948	-0.104592	-1.19233	0.562041	0.51943	0.30111	-0.096593	0.726083	-1.0396	-0.658634	0.206653	-1.34071	7.9507
B3KNG9, B3KQG6, E9PLB2, O95373	O95373	O95373	O95373	IPO7	Importin-7 (Imp7) (Ran-binding protein 7) (RanBP7)	18	High	16	52	15	Human	FALSE	3 v 3	-0.192402	0.502839	3 v 3	-0.445874	0.3457	3 v 3	0.51425	0.105581	3 v 3	-0.255643	0.419044	3 v 3	0.577491	0.209854	3 v 3	0.769893	0.0109427	0.178225	-0.634822	-0.120608	1.09604	0.00304475	0.633387	0.501744	0.242927	0.220875	0.917817	0.637867	0.753995	0.323519	0.877749	0.341483	-0.594298	0.239882	-0.412512	8.74651
Q0D2K2	Q0D2K2	Q0D2K2	Q0D2K2	KLHL30	Kelch-like protein 30	2	High	1	3	1	Human	FALSE	1 v 1	0.400919	NA	1 v 1	-0.443561	NA	1 v 1	-1.55949	NA	1 v 1	0.622303	NA	1 v 1	-1.78087	NA	1 v 1	-2.18179	NA	NA	0.400919	NA	NA	-1.78087	NA	NA	-1.15857	NA	NA	-2.18179	NA	NA	-1.55949	NA	NA	0.622303	NA	NA
A0A024R7P7, A0A087WSW2, A0A0G2JQ90, P17038	P17038	P17038	P17038	ZNF43	Zinc finger protein 43 (Zinc finger protein 39) (Zinc finger protein HTF6) (Zinc finger protein KOX27)	16	Medium	3	4	1	Human	FALSE	1 v 1	-2.14337	NA	1 v 1	-0.443299	NA	1 v 1	1.01454	NA	1 v 1	2.1673	NA	1 v 1	-3.29614	NA	1 v 1	-1.15276	NA	-2.14337	NA	NA	-3.29614	NA	NA	-1.12884	NA	NA	-1.15276	NA	NA	1.01454	NA	NA	2.1673	NA	NA	4
A0A2R8Y544, B2RAA8, Q9BR61	A0A024R949	A0A024R949	Q9BR61	ACBD6	Acyl-CoA-binding domain-containing protein 6	16	High	3	5	3	Human	FALSE	3 v 3	-0.209086	0.230646	3 v 3	-0.44133	0.00502739	3 v 3	0.286539	0.192181	3 v 3	-0.175577	0.614017	3 v 3	0.25303	0.487697	3 v 3	0.462116	0.256553	-0.0796717	-0.454488	-0.0930988	0.826187	0.119742	-0.186839	0.070148	0.127455	0.0347541	0.905859	0.57423	-0.0937405	0.14982	0.581943	0.127853	-0.756039	0.00771349	0.221593	6.6453
Q86WQ0	Q86WQ0	Q86WQ0	Q86WQ0	NR2C2AP	Nuclear receptor 2C2-associated protein (TR4 orphan receptor-associated 16 kDa protein)	26	High	2	4	2	Human	FALSE	1 v 1	0.0179425	NA	1 v 1	-0.441233	NA	1 v 1	-1.12478	NA	1 v 1	-1.42455	NA	1 v 1	0.317709	NA	1 v 1	0.299767	NA	NA	NA	0.0179425	NA	NA	0.317709	NA	NA	-1.10684	NA	NA	0.299767	NA	NA	-1.12478	NA	NA	-1.42455	NA
Q96DU7	Q96DU7	Q96DU7	Q96DU7	ITPKC	Inositol-trisphosphate 3-kinase C (EC 2.7.1.127) (Inositol 1,4,5-trisphosphate 3-kinase C) (IP3 3-kinase C) (IP3K C) (InsP 3-kinase C)	6	High	3	4	3	Human	FALSE	1 v 1	-0.116092	NA	1 v 1	-0.441176	NA	1 v 1	-0.912903	NA	1 v 1	-1.06612	NA	1 v 1	0.0371292	NA	1 v 1	0.153222	NA	NA	NA	-0.116092	NA	NA	0.0371292	NA	NA	-1.029	NA	NA	0.153222	NA	NA	-0.912903	NA	NA	-1.06612	NA
H0YCU9, Q01995, Q53GC9, Q59FA5, Q6FI52	Q01995	H0YCU9	Q01995	TAGLN	Transgelin (22 kDa actin-binding protein) (Protein WS3-10) (Smooth muscle protein 22-alpha) (SM22-alpha)	5	High	1	1	1	Human	FALSE	1 v 1	-1.69416	NA	1 v 1	-0.439952	NA	1 v 1	0.67104	NA	1 v 1	0.465555	NA	1 v 1	-1.48868	NA	1 v 1	0.205485	NA	NA	-1.69416	NA	NA	-1.48868	NA	NA	-1.02312	NA	NA	0.205485	NA	NA	0.67104	NA	NA	0.465555	NA	NA
A0A0A0MRV3, J3KTP2, Q5T0D5, Q9P2S5	Q9P2S5	Q9P2S5	Q9P2S5	WRAP73	WD repeat-containing protein WRAP73 (WD repeat-containing protein 8) (WD repeat-containing protein antisense to TP73 gene)	13	High	4	8	4	Human	FALSE	2 v 2	-0.199842	0.633161	2 v 2	-0.438278	0.416018	2 v 2	0.361881	0.363478	2 v 2	-0.263983	0.593412	2 v 2	0.426022	0.503441	2 v 2	0.625864	0.123643	0.107705	-0.507389	NA	0.856675	-0.00463074	NA	0.237147	0.0869318	NA	0.74897	0.502758	NA	0.129442	0.594321	NA	-0.619528	0.0915625	NA	7.98584
Q8NFI3	Q8NFI3	Q8NFI3	Q8NFI3	ENGASE	Cytosolic endo-beta-N-acetylglucosaminidase (ENGase) (EC 3.2.1.96)	2	High	1	4	1	Human	FALSE	1 v 1	-0.338816	NA	1 v 1	-0.435797	NA	1 v 1	-0.661764	NA	1 v 1	-1.19476	NA	1 v 1	0.194178	NA	1 v 1	0.532994	NA	NA	NA	-0.338816	NA	NA	0.194178	NA	NA	-1.00058	NA	NA	0.532994	NA	NA	-0.661764	NA	NA	-1.19476	NA
I3L0K7, I3L239, I3L253, K0A7K7, Q12931, Q53FS6, Q53G55, Q59EK6, Q5CAQ4, Q8N9Z3, Q9BV61	Q12931	Q12931	Q12931	TRAP1	Heat shock protein 75 kDa, mitochondrial (HSP 75) (TNFR-associated protein 1) (Tumor necrosis factor type 1 receptor-associated protein) (TRAP-1)	32	High	18	34	17	Human	FALSE	3 v 3	0.00255761	0.994075	3 v 3	-0.435515	0.465356	3 v 3	0.23658	0.446213	3 v 3	0.580013	0.112598	3 v 3	-0.340876	0.270914	3 v 3	-0.343434	0.0490769	0.247009	-0.604053	0.364717	-0.165543	-0.789843	-0.0672418	-0.00951682	-0.034697	0.761626	-0.412552	-0.18579	-0.431959	-0.256526	0.569356	0.396909	0.156026	0.755146	0.828868	8.77873
F8WDR2, Q9BVS5	Q9BVS5	F8WDR2	Q9BVS5	TRMT61B	tRNA (adenine(58)-N(1))-methyltransferase, mitochondrial (EC 2.1.1.220) (mRNA methyladenosine-N(1)-methyltransferase) (EC 2.1.1.-)	6	High	2	2	2	Human	FALSE	1 v 1	-0.779908	NA	1 v 1	-0.434092	NA	1 v 1	-0.193021	NA	1 v 1	0.459494	NA	1 v 1	-1.43242	NA	1 v 1	-0.652515	NA	NA	-0.779908	NA	NA	-1.43242	NA	NA	-0.972929	NA	NA	-0.652515	NA	NA	-0.193021	NA	NA	0.459494	NA	NA
C9J0I5, C9JBD8, D6W5X3, D6W5X5, Q8NF23, Q9BXP2, Q9H7I6, Q9H7L3, Q9H7Q7, Q9H7Q8	Q9BXP2	Q9H7I6	Q9BXP2	SLC12A9	Solute carrier family 12 member 9 (Cation-chloride cotransporter 6) (hCCC6) (Cation-chloride cotransporter-interacting protein 1) (CCC-interacting protein 1) (hCIP1) (Potassium-chloride transporter 9) (WO3.3)	5	High	3	5	3	Human	FALSE	2 v 2	0.016881	0.985042	3 v 3	-0.432661	0.486815	2 v 2	2.29791	0.104311	2 v 2	3.81971	0.00673267	2 v 2	-1.50492	0.390048	2 v 2	-1.5218	0.139746	-0.701435	NA	0.735197	-2.56276	NA	-0.447075	1.21656	NA	3.41303	-1.86132	NA	-1.18227	1.91799	NA	2.67783	3.77931	NA	3.86011	3.81762
A0A0C4DGB9, A8K0P2, B4DFH3, B4DR66, D6R967, D6RAD3, D6RGI1, D6RGV9, F8W7R6, H0Y8X2, H0Y9D8, Q9H2U2	Q9H2U2	Q9H2U2	Q9H2U2	PPA2	Inorganic pyrophosphatase 2, mitochondrial (EC 3.6.1.1) (Pyrophosphatase SID6-306) (Pyrophosphate phospho-hydrolase 2) (PPase 2)	28	High	9	20	7	Human	FALSE	2 v 2	0.0810994	0.345615	3 v 3	-0.432236	0.346984	2 v 2	-0.529583	0.0677174	2 v 2	-0.224168	0.203128	2 v 2	-0.224316	0.183329	2 v 2	-0.305415	0.036461	0.130032	NA	0.0321667	-0.157872	NA	-0.290759	-0.456096	NA	-0.440871	-0.287904	NA	-0.322926	-0.586128	NA	-0.473038	-0.298225	NA	-0.150112	8.62278
B4E2J2	B4E2J2	B4E2J2	B4E2J2		Glutathione transferase (EC 2.5.1.18)	43	High	6	29	1	Human	FALSE	1 v 1	-0.235367	NA	1 v 1	-0.431251	NA	1 v 1	-0.719121	NA	1 v 1	-1.30563	NA	1 v 1	0.351145	NA	1 v 1	0.586513	NA	NA	NA	-0.235367	NA	NA	0.351145	NA	NA	-0.954488	NA	NA	0.586513	NA	NA	-0.719121	NA	NA	-1.30563	NA
D3DPC4, Q53R41	Q53R41	Q53R41	Q53R41	FASTKD1	FAST kinase domain-containing protein 1, mitochondrial	1	Medium	1	1	1	Human	FALSE	1 v 1	-0.532681	NA	1 v 1	-0.4296	NA	1 v 1	-0.412287	NA	1 v 1	0.151931	NA	1 v 1	-1.0969	NA	1 v 1	-0.564218	NA	NA	-0.532681	NA	NA	-1.0969	NA	NA	-0.944968	NA	NA	-0.564218	NA	NA	-0.412287	NA	NA	0.151931	NA	NA
B3KXN9, Q96SZ5	B3KXN9	B3KXN9	B3KXN9		cDNA FLJ45793 fis, clone NT2RI2009233	26	High	5	15	5	Human	FALSE	3 v 3	-0.296145	0.249542	3 v 3	-0.429376	0.364548	3 v 3	-0.14998	0.789436	3 v 3	-0.58825	0.293517	3 v 3	0.142125	0.449033	3 v 3	0.43827	0.0285728	-0.0147995	-0.643376	-0.230258	0.43374	-0.0794006	0.0720369	-0.0681406	0.00700616	-1.27724	0.448539	0.563976	0.302295	-0.0533411	0.650383	-1.04698	-0.50188	0.0864067	-1.34928	7.06501
F8VRH0	F8VRH0	F8VRH0	F8VRH0	PCBP2	Poly(rC)-binding protein 2 (Fragment)	24	High	5	37	2	Human	FALSE	2 v 2	-0.273855	0.126139	3 v 3	-0.425822	0.343226	2 v 2	0.376429	0.265374	2 v 2	0.151923	0.507366	2 v 2	-0.0493495	0.883723	2 v 2	0.224506	0.612538	NA	-0.218873	-0.328838	NA	-0.316529	0.21783	NA	-0.00912555	0.214273	NA	-0.0976566	0.546668	NA	0.209747	0.543111	NA	0.307404	-0.00355687	NA
I3L3N0, I3L4B4, I3L4W4, Q53G11, Q8N3F4, Q9GZT4, V9GYE8	Q9GZT4	Q53G11	Q9GZT4	SRR	Serine racemase (EC 5.1.1.18) (D-serine ammonia-lyase) (D-serine dehydratase) (EC 4.3.1.18) (L-serine ammonia-lyase) (L-serine dehydratase) (EC 4.3.1.17)	22	High	6	12	6	Human	FALSE	3 v 3	-0.3124	0.194911	3 v 3	-0.423161	0.349766	3 v 3	-0.119836	0.676851	3 v 3	-0.371337	0.325258	3 v 3	-0.0608987	0.882319	3 v 3	0.251501	0.343088	0.00645888	-0.415183	-0.528476	0.66503	-0.393805	-0.453921	0.0245328	-0.191087	-1.13015	0.658572	0.0213779	0.0745544	0.0180739	0.224096	-0.601677	-0.640498	0.202718	-0.676232	7.3837
A0A0A0MRV8, O75935, Q8NB28, X6RA56, X6RCK5, X6RLR1	O75935	X6RCK5	O75935	DCTN3	Dynactin subunit 3 (Dynactin complex subunit 22 kDa subunit) (p22)	32	High	6	8	6	Human	FALSE	2 v 2	-0.406137	0.458445	3 v 3	-0.421932	0.291519	2 v 2	0.771828	0.259464	2 v 2	-0.0243445	0.90752	2 v 2	0.390036	0.287886	2 v 2	0.796173	0.131491	-0.0498382	-0.762436	NA	0.579509	0.200562	NA	0.388761	0.342621	NA	0.629347	0.962998	NA	0.4386	1.10506	NA	-0.190748	0.142059	NA	5.33985
A0A024RBH7, G5E972, H0YJH7, P42167, Q59G12, Q9P1N8	P42167	G5E972	P42167	TMPO	Lamina-associated polypeptide 2, isoforms beta/gamma (Thymopoietin, isoforms beta/gamma) (TP beta/gamma) (Thymopoietin-related peptide isoforms beta/gamma) (TPRP isoforms beta/gamma) [Cleaved into: Thymopoietin (TP) (Splenin); Thymopentin (TP5)]	44	High	18	59	7	Human	FALSE	2 v 2	0.840791	0.100859	3 v 3	-0.421089	0.116575	2 v 2	1.54999	0.444371	2 v 2	2.32045	0.262309	2 v 2	0.0703367	0.723781	2 v 2	-0.770454	0.226382	0.975122	NA	0.70646	-0.08147	NA	0.222143	1.22482	NA	3.55675	-1.05659	NA	-0.484317	0.249699	NA	2.85029	1.30629	NA	3.3346	6.64818
A0A087WUD3, Q9NRP0	Q9NRP0	A0A087WUD3	Q9NRP0	OSTC	Oligosaccharyltransferase complex subunit OSTC (Hydrophobic protein HSF-28)	8	High	1	2	1	Human	FALSE	2 v 2	-0.796472	0.344657	3 v 3	-0.414794	0.397887	2 v 2	3.20198	0.0982358	2 v 2	4.00267	0.0463521	2 v 2	-1.59716	0.122458	2 v 2	-0.800687	0.495723	-0.317541	NA	-1.2754	-1.90823	NA	-1.28609	2.38639	NA	2.42463	-1.59069	NA	-0.0106867	2.70393	NA	3.70003	4.29461	NA	3.71072	3.96347
A0A0A6YYG5, B2RB25, C9JJY0, Q0VAG7, Q0VAG8, Q3MIM1, Q53S48, Q9UNN4, Q9Y6Q2	Q3MIM1	Q53S48	Q3MIM1	STON1-GTF2A1L	STON1-GTF2A1L readthrough transcript	4	High	5	12	5	Human	FALSE	3 v 3	-0.277363	0.215555	3 v 3	-0.413406	0.3806	3 v 3	-0.152013	0.752363	3 v 3	-0.536094	0.32949	3 v 3	0.106718	0.686941	3 v 3	0.384081	0.0454152	-0.0606653	-0.577838	-0.193584	0.490696	-0.301246	0.130705	0.0175062	-0.144352	-1.16128	0.551361	0.276592	0.32429	0.0781715	0.433486	-0.967697	-0.47319	0.156894	-1.29199	8.33673
A0PJ76, B3KMS0	B3KMS0	B3KMS0	B3KMS0		Condensin complex subunit 1	25	High	28	65	2	Human	FALSE	3 v 3	-0.290107	0.233593	2 v 2	-0.412053	0.410949	3 v 3	0.686133	0.0906679	3 v 3	-0.197635	0.418007	3 v 3	0.593661	0.0631444	3 v 3	0.883768	0.00268096	-0.10273	-0.633496	-0.134095	0.827142	0.295871	0.657969	0.437436	0.488749	0.261893	0.929872	0.929367	0.792064	0.540166	1.12224	0.395988	-0.389706	0.192878	-0.396076	9.27752
A8K520, B3KMP6, D3DSW3, E5RFX7, E5RFZ4, E5RG77, H0YBG2, O94903	O94903	O94903	O94903	PLPBP	Pyridoxal phosphate homeostasis protein (PLP homeostasis protein) (Proline synthase co-transcribed bacterial homolog protein) (Pyridoxal phosphate-binding protein)	41	High	11	46	11	Human	FALSE	3 v 3	-0.230229	0.158602	3 v 3	-0.40995	0.293396	3 v 3	-0.192931	0.609416	3 v 3	-0.444466	0.293826	3 v 3	0.021305	0.915138	3 v 3	0.251534	0.0739231	-0.0232448	-0.359558	-0.307885	0.372976	-0.1878	-0.121261	-0.0502165	-0.0974187	-1.12185	0.396221	0.171758	0.186624	-0.0269717	0.26214	-0.813962	-0.423193	0.0903817	-1.00059	10.0558
B4DL02, H0Y539, P29353, P98077, Q59HB0, Q5T181, Q5T182, Q5T188, Q8NFT0, Q8NFT1, X6R6D0	P29353	P29353	P29353	SHC1	SHC-transforming protein 1 (SHC-transforming protein 3) (SHC-transforming protein A) (Src homology 2 domain-containing-transforming protein C1) (SH2 domain protein C1)	23	High	10	24	10	Human	FALSE	3 v 3	-0.265613	0.377212	3 v 3	-0.407525	0.345392	3 v 3	-0.147793	0.776451	3 v 3	-0.524029	0.318458	3 v 3	0.110623	0.68826	3 v 3	0.376236	0.0312939	0.126481	-0.689065	-0.234256	0.565893	-0.23979	0.00576466	-0.0541741	-0.0317286	-1.15432	0.439411	0.449275	0.240021	-0.180655	0.657336	-0.920059	-0.620067	0.208061	-1.16008	8.56033
A0A7P0T9Y2, A0A7P0TA18, A0A7P0TAG8, A0A7P0Z426, B4DP80, B7Z9W8, Q5T3I3, Q5T3I4, Q6PGN4, Q8NCW5	Q8NCW5	B4DP80	Q8NCW5	NAXE	NAD(P)H-hydrate epimerase (EC 5.1.99.6) (Apolipoprotein A-I-binding protein) (AI-BP) (NAD(P)HX epimerase) (YjeF N-terminal domain-containing protein 1) (YjeF_N1)	36	High	8	32	8	Human	FALSE	3 v 3	-0.252325	0.382992	3 v 3	-0.403518	0.420722	3 v 3	-0.157625	0.742178	3 v 3	-0.577774	0.242843	3 v 3	0.167824	0.549529	3 v 3	0.420149	0.0465462	0.0616935	-0.694645	-0.124025	0.600752	-0.207936	0.110655	-0.124298	-0.115045	-0.990509	0.539059	0.486708	0.23468	-0.185992	0.5796	-0.866484	-0.72505	0.0928916	-1.10116	9.6453
A0A5C2GRK8	A0A5C2GRK8	A0A5C2GRK8	A0A5C2GRK8		IG c1160_heavy_IGHV3-48_IGHD2-2_IGHJ6 (Fragment)	14	Medium	1	3	1	Human	FALSE	2 v 2	-0.288034	0.902508	3 v 3	-0.401741	0.207502	2 v 2	-0.0803635	0.985573	2 v 2	-0.483607	0.518344	2 v 2	0.11521	0.937359	2 v 2	0.403244	0.91586	NA	-2.15416	1.57809	NA	1.28231	-1.05189	NA	1.31102	-2.04781	NA	3.43647	-2.62999	NA	3.46518	-3.62591	NA	0.0287047	-0.995919	NA
B3KP83, B4DJN1, Q14CB2, Q2TA81, Q53GP8, Q99704	Q99704	Q14CB2	Q99704	DOK1	Docking protein 1 (Downstream of tyrosine kinase 1) (p62(dok)) (pp62)	20	High	4	6	4	Human	FALSE	1 v 1	-0.283336	NA	1 v 1	-0.401008	NA	1 v 1	-0.654336	NA	1 v 1	-1.0065	NA	1 v 1	0.0688278	NA	1 v 1	0.352164	NA	NA	NA	-0.283336	NA	NA	0.0688278	NA	NA	-0.937672	NA	NA	0.352164	NA	NA	-0.654336	NA	NA	-1.0065	NA
B2R623, B4DIQ0, B4DSJ8, O60942	O60942	O60942	O60942	RNGTT	mRNA-capping enzyme (HCAP1) (HCE) [Includes: mRNA 5'-triphosphate monophosphatase (EC 3.6.1.74) (mRNA 5'-phosphatase); mRNA guanylyltransferase (EC 2.7.7.50) (GTP--RNA guanylyltransferase) (GTase)]	11	High	6	11	6	Human	FALSE	3 v 3	-0.335579	0.431284	3 v 3	-0.400508	0.429249	3 v 3	-0.0719462	0.889893	3 v 3	-0.741605	0.307529	3 v 3	0.33408	0.419409	3 v 3	0.669659	0.045113	0.251223	-0.937348	-0.320612	0.700804	-0.327165	0.6286	-0.0193546	-0.133393	-1.06983	0.449582	0.610183	0.949211	-0.270577	0.803955	-0.749216	-0.720159	0.193772	-1.69843	6.10014
B4DG59, B4DKC2, D6RCQ1, Q7L099	Q7L099	B4DG59	Q7L099	RUFY3	Protein RUFY3 (RUN and FYVE domain-containing protein 3) (Rap2-interacting protein x) (RIPx) (Single axon-regulated protein) (Singar)	12	High	5	9	4	Human	FALSE	2 v 2	-0.231769	0.590208	3 v 3	-0.400307	0.27096	2 v 2	0.457083	0.508125	2 v 2	-0.195208	0.74212	2 v 2	0.420522	0.389696	2 v 2	0.652292	0.0133201	NA	-0.540667	0.0771282	NA	0.125274	0.71577	NA	0.385318	0.065309	NA	0.665942	0.638642	NA	0.925986	-0.0118192	NA	0.260044	-0.650461	NA
A0A590UJ01, Q13535	Q13535	A0A590UJ01	Q13535	ATR	Serine/threonine-protein kinase ATR (EC 2.7.11.1) (Ataxia telangiectasia and Rad3-related protein) (FRAP-related protein 1)	2	High	3	4	3	Human	FALSE	1 v 1	-0.788129	NA	1 v 1	-0.396854	NA	1 v 1	-0.0834688	NA	1 v 1	0.0182408	NA	1 v 1	-0.889839	NA	1 v 1	-0.10171	NA	-0.788129	NA	NA	-0.889839	NA	NA	-0.871598	NA	NA	-0.10171	NA	NA	-0.0834688	NA	NA	0.0182408	NA	NA	3.27798
A0A087WWJ1, A0A087WYT6, A0A494C0M1, C9J7Y7, C9J8Y8, C9JH55, F8WAX8, P52701, Q1L838, Q3SWU9, Q6LAI4	P52701	P52701	P52701	MSH6	DNA mismatch repair protein Msh6 (hMSH6) (G/T mismatch-binding protein) (GTBP) (GTMBP) (MutS protein homolog 6) (MutS-alpha 160 kDa subunit) (p160)	16	High	19	31	19	Human	FALSE	3 v 3	-0.0511995	0.83182	3 v 3	-0.394568	0.448999	3 v 3	0.511615	0.0939477	3 v 3	0.184231	0.543562	3 v 3	0.276185	0.208113	3 v 3	0.327384	0.0975367	-0.0279513	-0.429813	0.304166	0.439676	-0.0246373	0.413515	0.145743	0.250418	0.985085	0.467628	0.405176	0.109349	0.173694	0.680231	0.680919	-0.293934	0.275055	0.57157	7.73944
D3DQ69, Q5VU21, Q63HR1	Q5VU21	Q63HR1	Q5VU21		PAI-1 mRNA-binding protein variant (cDNA, FLJ92551, Homo sapiens PAI-1 mRNA-binding protein (PAI-RBP1), mRNA)	58	High	22	95	1	Human	FALSE	3 v 3	-0.243311	0.72449	3 v 3	-0.390603	0.046592	3 v 3	1.1768	0.151192	3 v 3	-0.132979	0.818552	3 v 3	1.06647	0.0770901	3 v 3	1.30978	0.288554	-0.556196	-1.09069	0.916951	1.21417	1.52229	0.462949	0.399708	1.07368	1.32708	1.77037	2.61298	-0.454002	0.955904	2.16437	0.410133	-0.814462	-0.448609	0.864135	5.87774
Q5JTJ3	Q5JTJ3	Q5JTJ3	Q5JTJ3	COA6	Cytochrome c oxidase assembly factor 6 homolog	11	Medium	1	2	1	Human	FALSE	2 v 2	-0.13744	0.765151	2 v 2	-0.388962	0.379962	2 v 2	0.306088	0.28078	2 v 2	0.339913	0.150599	2 v 2	-0.171266	0.663218	2 v 2	-0.0338256	0.684396	NA	-0.492952	0.218072	NA	-0.46423	0.121698	NA	-0.0423722	0.379667	NA	0.0287223	-0.0963736	NA	0.45058	0.161596	NA	0.421857	0.257969	NA
B3KM43, B4DN81, B4DRF1, O95671	O95671	O95671	O95671	ASMTL	Probable bifunctional dTTP/UTP pyrophosphatase/methyltransferase protein [Includes: dTTP/UTP pyrophosphatase (dTTPase/UTPase) (EC 3.6.1.9) (Nucleoside triphosphate pyrophosphatase) (Nucleotide pyrophosphatase) (Nucleotide PPase); N-acetylserotonin O-methyltransferase-like protein (ASMTL) (EC 2.1.1.-)]	14	High	6	11	6	Human	FALSE	3 v 3	-0.0036653	0.963811	2 v 2	-0.38157	0.0574893	3 v 3	0.26283	0.0459957	3 v 3	-0.289286	0.326311	3 v 3	0.548451	0.175688	3 v 3	0.552117	0.129685	0.0588172	-0.146437	0.0766239	1.0498	0.141837	0.453722	0.34356	0.204797	0.229138	0.990978	0.288274	0.377098	0.284743	0.351234	0.152514	-0.706235	0.06296	-0.224584	6.53294
B4E0B1, B4E128, Q08AF3	Q08AF3	B4E0B1	Q08AF3	SLFN5	Schlafen family member 5	2	High	2	2	1	Human	FALSE	1 v 1	-0.162187	NA	1 v 1	-0.378196	NA	1 v 1	-0.675938	NA	1 v 1	-0.958986	NA	1 v 1	0.12086	NA	1 v 1	0.283047	NA	NA	NA	-0.162187	NA	NA	0.12086	NA	NA	-0.838125	NA	NA	0.283047	NA	NA	-0.675938	NA	NA	-0.958986	NA
C9JVB6, Q7L0Y3	Q7L0Y3	Q7L0Y3	Q7L0Y3	TRMT10C	tRNA methyltransferase 10 homolog C (HBV pre-S2 trans-regulated protein 2) (Mitochondrial ribonuclease P protein 1) (Mitochondrial RNase P protein 1) (RNA (guanine-9-)-methyltransferase domain-containing protein 1) (Renal carcinoma antigen NY-REN-49) (mRNA methyladenosine-N(1)-methyltransferase) (EC 2.1.1.-) (tRNA (adenine(9)-N(1))-methyltransferase) (EC 2.1.1.218) (tRNA (guanine(9)-N(1))-methylt…	24	High	8	18	8	Human	FALSE	3 v 3	-0.254136	0.289957	3 v 3	-0.378096	0.0424386	3 v 3	-0.149382	0.751826	3 v 3	0.438419	0.364677	3 v 3	-0.841936	0.000991455	3 v 3	-0.5878	0.0717263	-0.154344	-0.600359	-0.00770483	-0.878589	-0.856836	-0.790384	-1.12834	-0.340421	0.258205	-0.724245	-0.256477	-0.782679	-0.973994	0.259938	0.26591	-0.249749	0.516415	1.04859	7.65678
A0A0J9YX62, A7UJ17, B4DMJ9, B4DNF1, B4DNN5, B4DVN1, C9J2C4, C9J2P2, C9JB42, C9JDR7, C9JDX6, C9JN01, E9PH18, F8WCZ4, O75190, Q49A72, Q75MP3, Q7Z6W7, Q8WWF6	O75190	B4DVN1	O75190	DNAJB6	DnaJ homolog subfamily B member 6 (HHDJ1) (Heat shock protein J2) (HSJ-2) (MRJ) (MSJ-1)	22	High	7	22	6	Human	FALSE	3 v 3	-0.135662	0.53204	2 v 2	-0.374025	0.485078	3 v 3	0.937106	0.0502634	3 v 3	0.0757869	0.713777	3 v 3	0.725658	0.0161642	3 v 3	0.861319	0.0114682	0.020612	-0.49689	0.0692936	0.843681	0.541263	0.792028	0.560675	0.796484	1.04717	0.823069	1.03815	0.722735	0.540063	1.29337	0.97788	-0.283006	0.255221	0.255146	8.35403
A0A161SXE1, A0A7I2V2H9, A0A7I2V2Q9, A0A7I2V2W0, A0A7I2V3I0, A0A7I2V3I2, A0A7I2V3S3, A0A7I2V3W9, A0A7I2V429, A0A7I2V4B4, A0A7I2V4G3, A0A7I2V570, A0A7I2V5K7, A0A7I2V5P9, A0A7I2V5Z6, B2R806, B3KW56, E5RGA2, E5RHS5, H0YAW4, H0YBP5, H0YBR5, P60228, Q6IAX5	P60228	A0A7I2V4B4	P60228	EIF3E	Eukaryotic translation initiation factor 3 subunit E (eIF3e) (Eukaryotic translation initiation factor 3 subunit 6) (Viral integration site protein INT-6 homolog) (eIF-3 p48)	36	High	15	33	15	Human	FALSE	3 v 3	-0.116818	0.704552	3 v 3	-0.37187	0.422767	3 v 3	1.08865	0.0489794	3 v 3	0.296486	0.451222	3 v 3	0.675343	0.0436583	3 v 3	0.792161	0.0279157	-0.101938	-0.586717	0.338201	0.770694	0.388774	0.86656	0.486328	0.745618	1.68354	0.872632	0.975491	0.52836	0.588266	1.33233	1.34534	-0.284367	0.356843	0.81698	6.96
B4E1C0, K7EN91, K7EP09, K7EPT0, K7ES73, K7ESK6, Q13057	Q13057	Q13057	Q13057	COASY	Bifunctional coenzyme A synthase (CoA synthase) (NBP) (POV-2) [Includes: Phosphopantetheine adenylyltransferase (EC 2.7.7.3) (Dephospho-CoA pyrophosphorylase) (Pantetheine-phosphate adenylyltransferase) (PPAT); Dephospho-CoA kinase (DPCK) (EC 2.7.1.24) (Dephosphocoenzyme A kinase) (DPCOAK)]	23	High	13	47	8	Human	FALSE	3 v 3	-0.218973	0.456686	2 v 2	-0.371238	0.665123	3 v 3	-0.181535	0.728716	3 v 3	-0.637329	0.237261	3 v 3	0.236821	0.481146	3 v 3	0.455794	0.0441993	0.22274	-0.599191	-0.280468	0.788305	-0.0552787	-0.0225628	-0.0271033	0.0400342	-1.21446	0.565565	0.543912	0.257905	-0.249843	0.639225	-0.933987	-0.815408	0.0953128	-1.19189	9.09011
B4DRW0, Q04656, Q59HD1, Q762B6	Q04656	Q04656	Q04656	ATP7A	Copper-transporting ATPase 1 (EC 7.2.2.8) (Copper pump 1) (Menkes disease-associated protein)	7	High	8	18	7	Human	FALSE	3 v 3	-0.176648	0.483596	3 v 3	-0.368569	0.303406	3 v 3	-0.201448	0.40715	3 v 3	0.174594	0.340135	3 v 3	-0.55269	0.0731998	3 v 3	-0.376041	0.0192957	0.150843	-0.560113	-0.120675	-0.281759	-0.830225	-0.546085	-0.240493	-0.374595	-0.519199	-0.432602	-0.270111	-0.425411	-0.391336	0.185518	-0.398525	0.0412659	0.45563	0.026886	7.732
B4DUI5, P60174, Q2QD09, Q53HE2, U3KPS5, U3KPZ0, U3KQF3	V9HWK1	V9HWK1	P60174	TPI1	Triosephosphate isomerase (TIM) (EC 5.3.1.1) (Methylglyoxal synthase) (EC 4.2.3.3) (Triose-phosphate isomerase)	57	High	12	34	12	Human	FALSE	3 v 3	0.782648	0.181085	2 v 2	-0.368397	0.862528	3 v 3	0.841342	0.162034	3 v 3	0.546664	0.505936	3 v 3	1.07733	0.201238	3 v 3	0.294677	0.641407	0.596305	0.223721	1.52792	1.97516	0.00942643	1.24739	1.3765	1.76461	1.73086	1.37886	-0.214295	-0.280531	0.780199	1.54088	0.202942	-0.59866	1.75518	0.483473	7.7879
B2RCD8, Q8IU81	Q8IU81	Q8IU81	Q8IU81	IRF2BP1	Interferon regulatory factor 2-binding protein 1 (IRF-2-binding protein 1) (IRF-2BP1) (Probable E3 ubiquitin-protein ligase IRF2BP1) (EC 2.3.2.27) (Probable RING-type E3 ubiquitin transferase IRF2BP1)	10	High	4	7	4	Human	FALSE	2 v 2	-0.883349	0.604436	3 v 3	-0.366906	0.713791	2 v 2	0.942396	0.202803	2 v 2	0.623543	0.448867	2 v 2	-0.564497	0.764193	2 v 2	0.318852	0.384283	-2.11717	NA	0.350467	-2.01816	NA	0.889162	-0.863972	NA	0.982065	0.09901	NA	0.538695	1.25319	NA	0.631598	1.15418	NA	0.0929032	4.64386
B3KSC5, B3KST9, B4DUW7, E7EUV9, F8W8D3, H0YAE8, H7C4H8, Q14493	Q53XR2	F8W8D3	Q14493	SLBP	Histone RNA hairpin-binding protein (Histone stem-loop-binding protein)	19	High	6	11	6	Human	FALSE	1 v 1	-0.600763	NA	1 v 1	-0.366586	NA	1 v 1	-0.236728	NA	1 v 1	-0.777104	NA	1 v 1	-0.0603871	NA	1 v 1	0.540376	NA	NA	NA	-0.600763	NA	NA	-0.0603871	NA	NA	-0.837491	NA	NA	0.540376	NA	NA	-0.236728	NA	NA	-0.777104	NA
B7Z756, Q9Y259	Q9Y259	Q9Y259	Q9Y259	CHKB	Choline/ethanolamine kinase (Choline kinase beta) (CK) (CKB) (EC 2.7.1.32) (Choline kinase-like protein) (Ethanolamine kinase) (EK) (EC 2.7.1.82) (Ethanolamine kinase beta) (EKB) (choline/ethanolamine kinase beta) (CKEKB)	6	High	2	12	2	Human	FALSE	2 v 2	0.115946	0.673512	3 v 3	-0.365449	0.155367	2 v 2	-1.0238	0.418862	2 v 2	-1.17248	0.210428	2 v 2	0.264621	0.733518	2 v 2	0.148675	0.767542	0.321851	NA	-0.0899597	0.859434	NA	-0.330193	0.0892654	NA	-1.90498	0.537583	NA	-0.240233	-0.232586	NA	-1.81502	-0.770169	NA	-1.57479	8.89148
B4DF73, B8ZZQ4, F8WE76, Q96EY7	Q96EY7	B8ZZQ4	Q96EY7	PTCD3	Pentatricopeptide repeat domain-containing protein 3, mitochondrial (28S ribosomal protein S39, mitochondrial) (MRP-S39) (Mitochondrial small ribosomal subunit protein mS39) (Transformation-related gene 15 protein) (TRG-15)	9	High	4	7	4	Human	FALSE	2 v 2	0.136819	0.68535	2 v 2	-0.365009	0.369196	2 v 2	0.862043	0.512129	2 v 2	1.34181	0.436167	2 v 2	-0.342951	0.0974947	2 v 2	-0.47977	0.252534	NA	-0.117085	0.390722	NA	-0.395886	-0.290015	NA	-0.150576	2.1483	NA	-0.278802	-0.680738	NA	-0.0334911	1.75758	NA	0.245311	2.43831	NA
B3KT37, B4DJB0, B4DJF2, B7ZA86, G9K388, G9K389, I3L3T1, K7EIT4, K7EM20, P62258	V9HW98	V9HW98	P62258	YWHAE	14-3-3 protein epsilon (14-3-3E)	56	High	13	78	10	Human	FALSE	3 v 3	0.0130828	0.969355	3 v 3	-0.360667	0.386109	3 v 3	0.984598	0.030058	3 v 3	0.332491	0.409306	3 v 3	0.66519	0.115305	3 v 3	0.652107	0.0502722	0.0508541	-0.527397	0.515791	0.940318	0.17054	0.884714	0.702365	0.532569	1.75811	0.889463	0.697936	0.368922	0.651511	1.05997	1.24232	-0.237952	0.362029	0.873395	9.53702
A0A1B0GTK6, Q9BUE6	Q9BUE6	Q9BUE6	Q9BUE6	ISCA1	Iron-sulfur cluster assembly 1 homolog, mitochondrial (HESB-like domain-containing protein 2) (Iron-sulfur assembly protein IscA) (hIscA)	24	High	2	3	2	Human	FALSE	1 v 1	0.140229	NA	1 v 1	-0.359882	NA	1 v 1	-0.965235	NA	1 v 1	-0.439367	NA	1 v 1	-0.385639	NA	1 v 1	-0.525868	NA	NA	NA	0.140229	NA	NA	-0.385639	NA	NA	-0.825006	NA	NA	-0.525868	NA	NA	-0.965235	NA	NA	-0.439367	NA
K7EKT6, K7ER95, Q92918	Q92918	Q92918	Q92918	MAP4K1	Mitogen-activated protein kinase kinase kinase kinase 1 (EC 2.7.11.1) (Hematopoietic progenitor kinase) (MAPK/ERK kinase kinase kinase 1) (MEK kinase kinase 1) (MEKKK 1)	1	Medium	1	3	1	Human	FALSE	3 v 3	-0.100997	0.733505	3 v 3	-0.358118	0.346954	3 v 3	0.142465	0.474013	3 v 3	0.773438	0.0730227	3 v 3	-0.731969	0.146719	3 v 3	-0.630972	0.0137856	0.0820051	-0.610855	0.22586	-0.413344	-1.36456	-0.418	-0.0791424	-0.418867	0.622414	-0.495349	-0.753709	-0.64386	-0.161147	0.191988	0.396555	0.334201	0.945696	1.04041	8.16239
H7C4A3	H7C4A3	H7C4A3	H7C4A3	TFPI2	Tissue factor pathway inhibitor 2 (Fragment)	22	Medium	1	2	1	Human	FALSE	1 v 1	0.842113	NA	1 v 1	-0.355278	NA	1 v 1	-1.66154	NA	1 v 1	-0.661541	NA	1 v 1	-0.157887	NA	1 v 1	-1	NA	0.842113	NA	NA	-0.157887	NA	NA	-0.819428	NA	NA	-1	NA	NA	-1.66154	NA	NA	-0.661541	NA	NA	1.32193
A8K900, B3KWF9, B4DF93, E7EVK2, Q9BT17, U3KQ69	Q9BT17	U3KQ69	Q9BT17	MTG1	Mitochondrial ribosome-associated GTPase 1 (GTP-binding protein 7) (Mitochondrial GTPase 1)	6	High	2	2	2	Human	FALSE	1 v 1	-0.672121	NA	1 v 1	-0.354881	NA	1 v 1	-0.143961	NA	1 v 1	0.449385	NA	1 v 1	-1.26547	NA	1 v 1	-0.593346	NA	NA	-0.672121	NA	NA	-1.26547	NA	NA	-0.816082	NA	NA	-0.593346	NA	NA	-0.143961	NA	NA	0.449385	NA	NA
O43741, X5D2S2, X5D2Z8, X5D9J1	O43741	X5D2S2	O43741	PRKAB2	5'-AMP-activated protein kinase subunit beta-2 (AMPK subunit beta-2)	30	High	7	12	5	Human	FALSE	3 v 3	-0.0700289	0.840437	2 v 2	-0.353523	0.656702	3 v 3	0.413225	0.249019	3 v 3	0.160136	0.635902	3 v 3	0.183061	0.461944	3 v 3	0.25309	0.30259	0.232457	-0.68273	0.240186	0.550869	-0.148834	0.147146	0.162634	0.123756	0.743198	0.318412	0.533896	-0.0930398	-0.0698228	0.806486	0.503012	-0.388235	0.27259	0.596052	8.10276
B2R7C2, B4DUQ3, F5H3C1, O43264	O43264	O43264	O43264	ZW10	Centromere/kinetochore protein zw10 homolog	22	High	12	38	4	Human	FALSE	3 v 3	-0.216936	0.435412	3 v 3	-0.351567	0.234327	3 v 3	0.496367	0.221882	3 v 3	-0.278068	0.373897	3 v 3	0.557499	0.128114	3 v 3	0.774435	0.00534067	0.142939	-0.628678	-0.165069	0.96806	0.208505	0.495933	0.477998	0.418771	-0.0584746	0.825121	0.837184	0.661002	0.335058	1.04745	0.106594	-0.490063	0.210266	-0.554408	9.82671
H0YNY4, Q9UKL0	Q9UKL0	Q9UKL0	Q9UKL0	RCOR1	REST corepressor 1 (Protein CoREST)	24	High	9	11	8	Human	FALSE	2 v 2	0.16311	0.395687	2 v 2	-0.347558	0.479434	2 v 2	0.409137	0.539005	2 v 2	0.30071	0.591505	2 v 2	0.271537	0.131042	2 v 2	0.108427	0.322345	0.279936	NA	0.0462837	0.328234	NA	0.214841	0.226457	NA	0.918037	0.0482977	NA	0.168557	-0.053479	NA	0.871753	-0.101777	NA	0.703196	7.74281
H3BRD2, H3BRW3, P55789	P55789	H3BRW3	P55789	GFER	FAD-linked sulfhydryl oxidase ALR (EC 1.8.3.2) (Augmenter of liver regeneration) (hERV1) (Hepatopoietin)	12	High	1	5	1	Human	FALSE	2 v 2	-0.261749	0.151791	3 v 3	-0.342956	0.365603	2 v 2	-0.109489	0.901645	2 v 2	-0.744071	0.195367	2 v 2	0.372833	0.525236	2 v 2	0.634582	0.404051	-0.325369	NA	-0.198129	0.776461	NA	-0.0307961	0.268181	NA	-1.01066	1.10183	NA	0.167333	0.59355	NA	-0.812528	-0.508281	NA	-0.979861	4.43962
C9JPQ6, Q9BYB4	Q9BYB4	Q9BYB4	Q9BYB4	GNB1L	Guanine nucleotide-binding protein subunit beta-like protein 1 (G protein subunit beta-like protein 1) (DGCRK3) (WD repeat-containing protein 14) (WD40 repeat-containing protein deleted in VCFS) (WDVCF)	36	High	10	32	10	Human	FALSE	3 v 3	-0.26148	0.247221	3 v 3	-0.341021	0.472892	3 v 3	-0.107089	0.764251	3 v 3	-0.386767	0.289153	3 v 3	0.0181975	0.944772	3 v 3	0.279678	0.123982	0.0417616	-0.510348	-0.315853	0.482177	-0.183825	-0.24376	-0.177763	-0.0293995	-0.898545	0.440415	0.326524	0.0720938	-0.219524	0.480949	-0.582691	-0.65994	0.154425	-0.654785	9.35447
J3KSP2, J3KT73, J3QL01, P63173	P63173	P63173	P63173	RPL38	60S ribosomal protein L38 (Large ribosomal subunit protein eL38)	50	High	5	32	5	Human	FALSE	3 v 3	-0.181081	0.521428	2 v 2	-0.34065	0.719741	3 v 3	0.870481	0.0568117	3 v 3	-0.0898087	0.593161	3 v 3	0.779209	0.025146	3 v 3	0.96029	0.0180473	-0.0295435	-0.642007	0.128308	0.951269	0.533845	0.852513	0.592446	0.660513	0.815242	0.980813	1.17585	0.724205	0.62199	1.30252	0.686934	-0.358823	0.126668	-0.0372712	9.82909
A0A2R8YF59, H0YC68, P00390, Q03504	V9HW90	V9HW90	P00390	GSR	Glutathione reductase, mitochondrial (GR) (GRase) (EC 1.8.1.7)	45	High	16	63	16	Human	FALSE	3 v 3	-0.387793	0.0809157	3 v 3	-0.339883	0.366268	3 v 3	0.0448375	0.921661	3 v 3	-0.407303	0.357237	3 v 3	0.0643477	0.467369	3 v 3	0.452141	0.0718819	-0.487376	-0.522474	-0.15353	0.184416	-0.0654699	0.0740969	-0.367814	0.180827	-0.84188	0.671792	0.457004	0.227627	0.119562	0.703301	-0.688351	-0.55223	0.246297	-0.915977	9.09329
B5LY64, B5LY67, B5LY69, B5LY70, B5LY71, E9PFD2, F2Z303, F2Z3P2, F8WDG4, P11172	A8K5J1	A8K5J1	P11172	UMPS	Uridine 5'-monophosphate synthase (UMP synthase) [Includes: Orotate phosphoribosyltransferase (OPRT) (OPRTase) (EC 2.4.2.10); Orotidine 5'-phosphate decarboxylase (ODC) (EC 4.1.1.23) (OMPdecase)]	9	High	5	7	5	Human	FALSE	3 v 3	-0.15678	0.677768	2 v 2	-0.338376	0.91414	3 v 3	0.349498	0.325608	3 v 3	-0.342736	0.365043	3 v 3	0.535454	0.270165	3 v 3	0.692234	0.00339715	0.165431	-0.808144	0.172373	0.936282	-0.171746	0.841827	0.330681	0.074133	0.17334	0.770851	0.636398	0.669454	0.16525	0.882277	0.000966779	-0.605601	0.245879	-0.668487	5.76288
B4DNH1, C9J0J7, D3DNI2, D3DNI3, G5E9Q6	D3DNI2	B4DNH1	D3DNI2	PFN2	Profilin (Fragment)	21	High	8	76	5	Human	FALSE	3 v 3	-0.271609	0.292757	3 v 3	-0.338198	0.443234	3 v 3	-0.0694116	0.88828	3 v 3	-0.723898	0.25537	3 v 3	0.382877	0.305694	3 v 3	0.654487	0.0191972	0.0691596	-0.595225	-0.288762	0.905619	-0.0554508	0.298464	0.00517076	0.0888086	-1.11704	0.836459	0.539774	0.587226	-0.0639888	0.684033	-0.828279	-0.900448	0.144259	-1.41551	10.7113
P62857	B2R4R9	B2R4R9	P62857	RPS28	40S ribosomal protein S28 (Small ribosomal subunit protein eS28)	46	High	3	23	3	Human	FALSE	3 v 3	-0.230133	0.567384	2 v 2	-0.33685	0.263244	3 v 3	0.753115	0.151062	3 v 3	-0.145512	0.560959	3 v 3	0.668494	0.174236	3 v 3	0.898627	0.0203514	-0.069415	-0.881152	0.260168	0.569661	0.165285	1.27054	0.0674769	0.392012	1.10946	0.639076	1.04644	1.01037	0.136892	1.27316	0.849289	-0.502184	0.226728	-0.16108	6.61471
M0R0U3, M0R1L2, M0R261, O95336	A0A0K0K1K7	A0A0K0K1K7	O95336	PGLS	6-phosphogluconolactonase (6PGL) (EC 3.1.1.31)	48	High	8	36	8	Human	FALSE	3 v 3	-0.250433	0.32727	3 v 3	-0.336203	0.38522	3 v 3	-0.0894496	0.835879	3 v 3	-0.552313	0.291435	3 v 3	0.212431	0.533225	3 v 3	0.462864	0.0526837	0.0285526	-0.625342	-0.15451	0.712741	-0.272787	0.197338	-0.0126032	-0.0818075	-0.925238	0.684188	0.352555	0.351848	-0.0411558	0.543535	-0.770728	-0.725344	0.19098	-1.12258	9.3072
A0A024R6C8, O14678	O14678	O14678	O14678	ABCD4	Lysosomal cobalamin transporter ABCD4 (EC 7.6.2.8) (ATP-binding cassette sub-family D member 4) (PMP70-related protein) (P70R) (Peroxisomal membrane protein 1-like) (PXMP1-L) (Peroxisomal membrane protein 69) (PMP69)	1	Medium	1	3	1	Human	FALSE	3 v 3	-0.315892	0.446264	3 v 3	-0.333847	0.338414	3 v 3	-0.0223059	0.971778	3 v 3	-0.781056	0.278285	3 v 3	0.442858	0.312668	3 v 3	0.75875	0.00274104	0.16561	-0.962347	-0.150938	0.968476	-0.168263	0.528361	-0.0171235	0.0531508	-1.05062	0.802866	0.794084	0.679299	-0.182733	1.0155	-0.899682	-0.9856	0.221414	-1.57898	7.99322
D6RA37, D6RDV0, D6RIY7, Q13454	Q13454	D6RIY7	Q13454	TUSC3	Tumor suppressor candidate 3 (Dolichyl-diphosphooligosaccharide--protein glycosyltransferase subunit TUSC3) (Oligosaccharyl transferase subunit TUSC3) (Magnesium uptake/transporter TUSC3) (Protein N33)	2	Medium	1	1	1	Human	FALSE	1 v 1	-1.73398	NA	1 v 1	-0.333178	NA	1 v 1	0.925102	NA	1 v 1	-0.0178457	NA	1 v 1	-0.791032	NA	1 v 1	0.942948	NA	NA	-1.73398	NA	NA	-0.791032	NA	NA	-0.808877	NA	NA	0.942948	NA	NA	0.925102	NA	NA	-0.0178457	NA	NA
A8K4K4, B2R8Z2, B5BUJ8, C9J8E1, C9JPW3, H7C0G6, O43930, P49137, P51817, Q16644, Q96PN8	Q16644	A8K4K4	Q16644	MAPKAPK3	MAP kinase-activated protein kinase 3 (MAPK-activated protein kinase 3) (MAPKAP kinase 3) (MAPKAP-K3) (MAPKAPK-3) (MK-3) (EC 2.7.11.1) (Chromosome 3p kinase) (3pK)	27	High	9	22	9	Human	FALSE	3 v 3	-0.358067	0.306486	3 v 3	-0.332117	0.545635	3 v 3	0.0218644	0.966241	3 v 3	-0.736162	0.226801	3 v 3	0.399959	0.289812	3 v 3	0.758027	0.00760214	0.0128442	-0.866575	-0.220471	0.877575	-0.093226	0.415528	-0.049692	-0.01311	-0.945807	0.864731	0.773349	0.635999	-0.0625362	0.853465	-0.725336	-0.927267	0.080116	-1.36134	8.20506
B3KTF7, B7Z321, B7Z502, B7Z689, Q6NX51, Q6PJ82, Q8TAR2, Q96A65	Q6NX51	Q6NX51	Q6NX51	EXOC4	Exocyst complex component Sec8	10	High	7	18	7	Human	FALSE	3 v 3	-0.248123	0.145648	2 v 2	-0.330853	0.53589	3 v 3	0.866406	0.0421191	3 v 3	0.0229098	0.941467	3 v 3	0.595374	0.131923	3 v 3	0.843497	0.0247564	-0.15239	-0.461206	-0.130772	0.858359	0.114571	0.813193	0.351102	0.53747	0.966279	1.01075	0.575777	0.943964	0.503493	0.998676	1.09705	-0.507256	0.422899	0.153087	5.9472
A0A024R159, B2R923, B4DWC7, B4E136, Q6YN16	Q6YN16	B2R923	Q6YN16	HSDL2	Hydroxysteroid dehydrogenase-like protein 2 (EC 1.-.-.-) (Short chain dehydrogenase/reductase family 13C member 1)	12	High	3	4	3	Human	FALSE	1 v 1	-0.0791603	NA	1 v 1	-0.330672	NA	1 v 1	-0.72372	NA	1 v 1	-0.644836	NA	1 v 1	-0.158044	NA	1 v 1	-0.0788842	NA	-0.0791603	NA	NA	-0.158044	NA	NA	-0.802881	NA	NA	-0.0788842	NA	NA	-0.72372	NA	NA	-0.644836	NA	NA	5.50144
A0A0A0MSI9, A0A192GQD4, A0A192GQL6, A0A193CK37, A0A3B3ITY3, A0A3F2YP85, A0A494C0J8, B4DT48, B4DU08, B4E3D6, Q99836	Q99836	Q99836	Q99836	MYD88	Myeloid differentiation primary response protein MyD88	24	High	5	14	5	Human	FALSE	3 v 3	-0.317069	0.257637	3 v 3	-0.324677	0.349839	3 v 3	-0.0167773	0.958669	3 v 3	-0.327897	0.314561	3 v 3	-0.00594988	0.98599	3 v 3	0.31112	0.152845	0.0557647	-0.63979	-0.367183	0.594605	-0.307528	-0.304927	0.00386463	-0.143205	-0.8622	0.53884	0.332262	0.0622562	-0.0519001	0.496585	-0.495017	-0.59074	0.164322	-0.557273	6.96924
Q5EBL9, Q9ULL1	Q9ULL1	Q9ULL1	Q9ULL1	PLEKHG1	Pleckstrin homology domain-containing family G member 1	1	Medium	1	1	1	Human	FALSE	1 v 1	-1.1055	NA	1 v 1	-0.3243	NA	1 v 1	0.314423	NA	1 v 1	-0.500205	NA	1 v 1	-0.290869	NA	1 v 1	0.814628	NA	-1.1055	NA	NA	-0.290869	NA	NA	-0.791074	NA	NA	0.814628	NA	NA	0.314423	NA	NA	-0.500205	NA	NA	5.29646
B4E3A8, P30740	P30740	P30740	P30740	SERPINB1	Leukocyte elastase inhibitor (LEI) (Monocyte/neutrophil elastase inhibitor) (EI) (M/NEI) (Peptidase inhibitor 2) (PI-2) (Serpin B1)	23	High	11	21	11	Human	FALSE	3 v 3	-0.202562	0.542633	2 v 2	-0.32157	0.444551	3 v 3	-0.129555	0.791525	3 v 3	-0.551047	0.31596	3 v 3	0.21893	0.547079	3 v 3	0.421492	0.00611595	0.335865	-0.595263	-0.348288	0.817476	-0.179769	0.0190815	0.246954	-0.00158634	-1.24172	0.481611	0.415494	0.36737	-0.0889105	0.593677	-0.893432	-0.570521	0.178182	-1.2608	8.2317
Q14657	Q14657	Q14657	Q14657	LAGE3	EKC/KEOPS complex subunit LAGE3 (L antigen family member 3) (Protein ESO-3) (Protein ITBA2)	16	High	1	3	1	Human	FALSE	1 v 1	0.0984909	NA	1 v 1	-0.319707	NA	1 v 1	-0.888646	NA	1 v 1	-1.28251	NA	1 v 1	0.492351	NA	1 v 1	0.39386	NA	NA	NA	0.0984909	NA	NA	0.492351	NA	NA	-0.790155	NA	NA	0.39386	NA	NA	-0.888646	NA	NA	-1.28251	NA
A0A140CZL4, A0A140CZL5, A0A140CZL6, A0A2R8Y4K0, B4DUC8, F2Z2F3, J3KRN1, J3QSB7, Q05DJ2, Q13126, Q6FHP1, Q6FHT1, Q8WV80, Q9NRK7	A0A384ME80	A0A384ME80	Q13126	MTAP	S-methyl-5'-thioadenosine phosphorylase (EC 2.4.2.28) (5'-methylthioadenosine phosphorylase) (MTA phosphorylase) (MTAP) (MTAPase)	47	High	9	24	7	Human	FALSE	3 v 3	-0.264011	0.245175	3 v 3	-0.319513	0.473063	3 v 3	-0.0606663	0.885648	3 v 3	-0.70223	0.246576	3 v 3	0.377553	0.25983	3 v 3	0.641564	0.0154025	-0.0559153	-0.583633	-0.152485	0.700339	-0.0974067	0.529726	-0.120962	0.00337414	-0.856445	0.756254	0.486227	0.68221	-0.0650464	0.587008	-0.70396	-0.821301	0.100781	-1.38617	8.36063
B2R7X3, Q13112	Q13112	Q13112	Q13112	CHAF1B	Chromatin assembly factor 1 subunit B (CAF-1 subunit B) (Chromatin assembly factor I p60 subunit) (CAF-I 60 kDa subunit) (CAF-I p60) (M-phase phosphoprotein 7)	13	High	6	13	6	Human	FALSE	2 v 2	0.0955382	0.254043	3 v 3	-0.319024	0.354279	2 v 2	0.43353	0.499359	2 v 2	0.18258	0.750327	2 v 2	0.346488	0.0895407	2 v 2	0.250949	0.022243	0.135824	NA	0.0552523	0.395545	NA	0.29743	0.136697	NA	0.921439	0.259721	NA	0.242178	0.000872642	NA	0.866186	-0.258848	NA	0.624009	6.18982
H7C561	H7C561	H7C561	H7C561	SF1	Splicing factor 1 (Fragment)	8	High	2	4	1	Human	FALSE	2 v 2	-0.879891	0.272077	3 v 3	-0.318608	0.34567	2 v 2	0.558321	0.146529	2 v 2	0.461298	0.0454662	2 v 2	-0.782867	0.187083	2 v 2	0.0970234	0.659607	-1.28064	-0.479144	NA	-1.01979	-0.545948	NA	-0.591491	-0.0516486	NA	0.26085	-0.0668034	NA	0.689147	0.427496	NA	0.428297	0.494299	NA	5.87774
A0A087X114, B2R6J3, B4DHP4, F5H079, F5H4Z7, Q96EY8, S4R3P5, S4R3Z1	Q96EY8	F5H4Z7	Q96EY8	MMAB	Corrinoid adenosyltransferase (EC 2.5.1.17) (Cob(II)alamin adenosyltransferase) (Cob(II)yrinic acid a,c-diamide adenosyltransferase) (Cobinamide/cobalamin adenosyltransferase) (Methylmalonic aciduria type B protein)	10	High	2	4	2	Human	FALSE	2 v 2	-0.269488	0.582527	3 v 3	-0.318173	0.0359979	2 v 2	-0.207969	0.817746	2 v 2	0.140506	0.801203	2 v 2	-0.617963	0.0809698	2 v 2	-0.348476	0.421087	NA	-0.619771	0.0807956	NA	-0.696987	-0.53894	NA	-0.12125	-0.833664	NA	-0.0772158	-0.619735	NA	0.498521	-0.91446	NA	0.575737	-0.294724	NA
A0A087WT27, A0A494C099, A0A494C0G1, A0A494C163, A0A494C1E2, A0A494C1Q4, B3KN28, D6RC77, D6RCD1, D6RCQ8, D6RF77, D6RIS6, H0Y8I3, H0Y987, J3KN95, O95394	O95394	A0A494C0G1	O95394	PGM3	Phosphoacetylglucosamine mutase (PAGM) (EC 5.4.2.3) (Acetylglucosamine phosphomutase) (N-acetylglucosamine-phosphate mutase) (Phosphoglucomutase-3) (PGM 3)	19	High	10	26	10	Human	FALSE	2 v 2	-0.620177	0.102423	2 v 2	-0.317995	0.649558	2 v 2	0.279527	0.731313	2 v 2	-0.478344	0.614017	2 v 2	0.137694	0.151171	2 v 2	0.757871	0.056403	NA	-0.51953	-0.720824	NA	0.17102	0.104369	NA	0.382502	-1.0638	NA	0.690549	0.825193	NA	0.902032	-0.342977	NA	0.211483	-1.16817	NA
P26374	P26374	P26374	P26374	CHML	Rab proteins geranylgeranyltransferase component A 2 (Choroideremia-like protein) (Rab escort protein 2) (REP-2)	11	High	6	11	5	Human	FALSE	2 v 2	-0.034142	0.775195	2 v 2	-0.314107	0.571118	2 v 2	0.281427	0.0879996	2 v 2	-0.348479	0.220861	2 v 2	0.595764	0.0771042	2 v 2	0.629906	0.163231	-0.126775	NA	0.0584912	0.668274	NA	0.523253	0.193803	NA	0.300767	0.79505	NA	0.464762	0.320578	NA	0.242276	-0.474471	NA	-0.222486	5.11686
B4DZ90, Q8WWH5	Q8WWH5	Q8WWH5	Q8WWH5	TRUB1	Probable tRNA pseudouridine synthase 1 (EC 5.4.99.-)	21	High	6	11	6	Human	FALSE	3 v 3	-0.292102	0.358012	2 v 2	-0.312034	0.120173	3 v 3	0.271306	0.241487	3 v 3	-0.120276	0.623938	3 v 3	0.0994797	0.708511	3 v 3	0.391582	0.0186274	-0.551219	-0.526122	0.201036	-0.0524392	-0.202127	0.553005	-0.50069	0.0675545	0.370746	0.49878	0.323996	0.351969	0.0505297	0.593677	0.16971	-0.44825	0.269681	-0.182259	5.10434
A8MTM1, E9PQ63, P16152	P16152	P16152	P16152	CBR1	Carbonyl reductase [NADPH] 1 (EC 1.1.1.184) (15-hydroxyprostaglandin dehydrogenase [NADP(+)]) (EC 1.1.1.196) (EC 1.1.1.197) (20-beta-hydroxysteroid dehydrogenase) (NADPH-dependent carbonyl reductase 1) (Prostaglandin 9-ketoreductase) (PG-9-KR) (Prostaglandin-E(2) 9-reductase) (EC 1.1.1.189) (Short chain dehydrogenase/reductase family 21C member 1)	70	High	16	107	13	Human	FALSE	3 v 3	-0.238259	0.384416	2 v 2	-0.310567	0.459952	3 v 3	-0.0812537	0.863573	3 v 3	-0.502481	0.306532	3 v 3	0.182968	0.546276	3 v 3	0.421228	0.0345419	0.155031	-0.588358	-0.281451	0.687493	-0.122223	-0.0163659	0.00188766	0.0862672	-1.04669	0.532462	0.466135	0.265086	-0.153144	0.674625	-0.765243	-0.685606	0.20849	-1.03033	11.4287
A0A1W2PP71, A0A1W2PQ65, A0A1W2PQL2, A0A1W2PS30, A0A1X7SBW1, C9JTB6, Q96MP8	Q96MP8	A0A1W2PP71	Q96MP8	KCTD7	BTB/POZ domain-containing protein KCTD7	8	High	2	4	2	Human	FALSE	3 v 3	-0.262393	0.336129	3 v 3	-0.310092	0.453053	3 v 3	-0.0562155	0.915416	3 v 3	-0.548702	0.336938	3 v 3	0.230094	0.34231	3 v 3	0.492487	0.0128651	-0.0761594	-0.679613	-0.031406	0.477031	-0.135131	0.348381	-0.484073	0.191722	-0.663475	0.55319	0.544482	0.379787	-0.407913	0.871335	-0.632069	-0.961103	0.326853	-1.01186	5.55152
B5BU41, C9JES6, Q14012	B0YIY3	B0YIY3	Q14012	CAMK1	Calcium/calmodulin-dependent protein kinase type 1 (EC 2.7.11.17) (CaM kinase I) (CaM-KI) (CaM kinase I alpha) (CaMKI-alpha)	20	High	7	10	4	Human	FALSE	2 v 2	-0.0909443	0.472688	3 v 3	-0.308016	0.44746	2 v 2	-0.219623	0.454543	2 v 2	-0.776137	0.022781	2 v 2	0.465569	0.365898	2 v 2	0.556514	0.237771	-0.00748676	NA	-0.174402	0.767115	NA	0.164024	-0.0368067	NA	-0.584327	0.774602	NA	0.338426	-0.02932	NA	-0.409926	-0.803922	NA	-0.748351	5.06609
A0A7I2V404, A0A7I2V5Y1, B3KU53, Q13546	Q13546	Q13546	Q13546	RIPK1	Receptor-interacting serine/threonine-protein kinase 1 (EC 2.7.11.1) (Cell death protein RIP) (Receptor-interacting protein 1) (RIP-1)	21	High	13	37	13	Human	FALSE	3 v 3	-0.290959	0.313687	3 v 3	-0.307614	0.38204	3 v 3	-0.0191334	0.964745	3 v 3	-0.512476	0.301133	3 v 3	0.202384	0.570897	3 v 3	0.493343	0.0414564	0.090612	-0.664532	-0.298957	0.784116	-0.224219	0.0472555	0.0660454	-0.0167001	-0.979622	0.693504	0.440313	0.346213	-0.0245667	0.647832	-0.680665	-0.71807	0.207519	-1.02688	9.74584
A8K3B6, B2RDR6, B4DMZ0, B4DP99, B5BU52, H3BN15, H3BU69, H3BUM9, K7ENL8, K7EQY5, K7ES68, P41240, P42679, Q16176, Q53EL3	P41240	P41240	P41240	CSK	Tyrosine-protein kinase CSK (EC 2.7.10.2) (C-Src kinase) (Protein-tyrosine kinase CYL)	45	High	18	90	18	Human	FALSE	3 v 3	-0.245638	0.337766	3 v 3	-0.301025	0.426491	3 v 3	-0.0623781	0.884858	3 v 3	-0.703686	0.215583	3 v 3	0.39567	0.27388	3 v 3	0.641308	0.0129644	0.0782881	-0.600404	-0.214798	0.865322	-0.0515895	0.373277	0.0715184	-0.0332534	-0.962314	0.787034	0.548814	0.588075	-0.00676966	0.567151	-0.747515	-0.793803	0.0183362	-1.33559	11.2374
A0A0S2Z3B9, A0A0S2Z3T6, F5GWI4, F5GXW0, P00813, X5D767	A0A0S2Z381	A0A0S2Z381	P00813	ADA	Adenosine deaminase (EC 3.5.4.4) (Adenosine aminohydrolase)	37	High	15	40	15	Human	FALSE	3 v 3	-0.349376	0.148513	3 v 3	-0.300772	0.356763	3 v 3	0.0417618	0.91602	3 v 3	-0.435865	0.324641	3 v 3	0.128251	0.595068	3 v 3	0.477627	0.0253157	-0.120313	-0.637364	-0.290451	0.506262	-0.197237	0.0757268	-0.071217	0.00759127	-0.859217	0.626575	0.440127	0.366177	0.049096	0.644956	-0.568766	-0.577479	0.204828	-0.934944	9.33918
Q8WUX2	Q8WUX2	Q8WUX2	Q8WUX2	CHAC2	Glutathione-specific gamma-glutamylcyclotransferase 2 (Gamma-GCG 2) (EC 4.3.2.7) (Cation transport regulator-like protein 2)	18	High	3	6	3	Human	FALSE	3 v 3	-0.184892	0.41231	2 v 2	-0.300321	0.387896	3 v 3	-0.116132	0.804136	3 v 3	-0.436999	0.334393	3 v 3	0.135974	0.545895	3 v 3	0.320866	0.0690394	0.0744719	-0.530763	-0.0983857	0.49847	-0.135853	0.0453063	-0.0921669	0.089129	-0.900036	0.423998	0.39491	0.143692	-0.166639	0.619892	-0.80165	-0.590636	0.224982	-0.945342	6.9472
Q5TDF0, Q9BSD7	Q9BSD7	Q5TDF0	Q9BSD7	NTPCR	Cancer-related nucleoside-triphosphatase (NTPase) (EC 3.6.1.15) (Nucleoside triphosphate phosphohydrolase)	49	High	8	23	8	Human	FALSE	3 v 3	-0.239968	0.456886	3 v 3	-0.296885	0.538006	3 v 3	-0.0608037	0.856748	3 v 3	-0.358498	0.319551	3 v 3	0.0577265	0.876628	3 v 3	0.297694	0.106504	0.204522	-0.703614	-0.220812	0.689281	-0.413808	-0.102293	0.0968289	-0.228091	-0.771053	0.484759	0.289805	0.118519	-0.107693	0.475522	-0.550241	-0.592452	0.185717	-0.668759	8.91349
B3KN03, D6RCN7, D6RJB1, E7EMB7, F8WDV0, Q5HY91, Q9UI26	Q9UI26	Q9UI26	Q9UI26	IPO11	Importin-11 (Imp11) (Ran-binding protein 11) (RanBP11)	8	High	7	14	7	Human	FALSE	2 v 2	-0.181454	0.548936	2 v 2	-0.296462	0.590962	2 v 2	0.554099	0.406786	2 v 2	-0.339241	0.620287	2 v 2	0.711886	0.253698	2 v 2	0.89334	0.0625036	0.0302839	-0.393191	NA	1.01162	0.412157	NA	0.172712	0.572579	NA	0.981331	0.805349	NA	0.142428	0.96577	NA	-0.838903	0.160421	NA	6.82528
B5BUI8, K7ELG5, K7ES89, P51452	P51452	P51452	P51452	DUSP3	Dual specificity protein phosphatase 3 (EC 3.1.3.16) (EC 3.1.3.48) (Dual specificity protein phosphatase VHR) (Vaccinia H1-related phosphatase) (VHR)	26	High	4	7	4	Human	FALSE	2 v 2	0.0798759	0.322877	3 v 3	-0.296101	0.511282	2 v 2	-0.380197	0.26096	2 v 2	-0.785039	0.106274	2 v 2	0.484718	0.391059	2 v 2	0.404843	0.403437	0.124259	NA	0.0354925	0.82659	NA	0.142847	-0.0907309	NA	-0.509911	0.70233	NA	0.107355	-0.21499	NA	-0.545403	-0.917321	NA	-0.652758	7.4814
B4E2H5, C9J7Q7, C9JC73, D6W5M4, F8WE62, Q9P0K0, Q9Y4C1	Q9Y4C1	Q9Y4C1	Q9Y4C1	KDM3A	Lysine-specific demethylase 3A (EC 1.14.11.65) (JmjC domain-containing histone demethylation protein 2A) (Jumonji domain-containing protein 1A) ([histone H3]-dimethyl-L-lysine(9) demethylase 3A)	15	High	16	32	15	Human	FALSE	3 v 3	-0.0229101	0.892395	2 v 2	-0.295981	0.556848	3 v 3	0.167992	0.485969	3 v 3	-0.087461	0.719803	3 v 3	0.232543	0.333699	3 v 3	0.255453	0.303888	-0.00705522	-0.289719	0.228044	0.578379	-0.0494198	0.168669	0.130114	0.235977	0.0691532	0.585434	0.240299	-0.0593751	0.137169	0.525696	-0.158891	-0.448265	0.285397	-0.0995154	7.76686
B2R9X3, O60547	O60547	O60547	O60547	GMDS	GDP-mannose 4,6 dehydratase (EC 4.2.1.47) (GDP-D-mannose dehydratase) (GMD)	62	High	22	65	21	Human	FALSE	3 v 3	-0.232338	0.393498	3 v 3	-0.295678	0.401088	3 v 3	-0.0645465	0.893935	3 v 3	-0.542346	0.279586	3 v 3	0.245461	0.363405	3 v 3	0.477799	0.0151274	0.152594	-0.592207	-0.257402	0.658726	-0.0285834	0.106239	0.167494	0.0414416	-1.09959	0.506133	0.563623	0.363641	0.0149002	0.633648	-0.842188	-0.491233	0.070025	-1.20583	9.72605
P62913, Q08ES8, Q5VVC8	P62913	Q5VVC8	P62913	RPL11	60S ribosomal protein L11 (CLL-associated antigen KW-12) (Large ribosomal subunit protein uL5)	21	High	4	37	4	Human	FALSE	3 v 3	-0.184063	0.47299	3 v 3	-0.295064	0.177436	3 v 3	0.920223	0.0441098	3 v 3	0.241726	0.392745	3 v 3	0.494435	0.0537137	3 v 3	0.678498	0.04363	-0.0454869	-0.596499	0.089798	0.705378	0.291813	0.486114	0.513971	0.653507	1.041	0.750865	0.888311	0.396316	0.559458	1.25001	0.951207	-0.191407	0.361694	0.55489	10.7478
Q9N2I2	Q9N2I2	Q9N2I2	Q9N2I2	SERPINA5	Plasma serine protease inhibitor (Protein C inhibitor) (PCI) (Serpin A5)	5	High	1	2	1		TRUE	2 v 2	-0.477726	0.420649	1 v 1	-0.293174	NA	2 v 2	1.49308	0.0234311	2 v 2	0.973307	0.336906	2 v 2	0.042051	0.817835	2 v 2	0.519777	0.496608	NA	-0.849068	-0.106383	NA	0.184975	-0.100873	NA	0.589036	1.44168	NA	1.03404	0.00550963	NA	1.4381	1.54806	NA	0.404061	1.54255	NA
A0A024R3Z8, A0A024R3Z9, A0A0A0MS31, B5BU46, B6CGU5, C3S3G0, E7EQ01, E7EQ06, E7ETB7, E7EVN1, Q14790, Q6NVI2	Q14790	E7EVN1	Q14790	CASP8	Caspase-8 (CASP-8) (EC 3.4.22.61) (Apoptotic cysteine protease) (Apoptotic protease Mch-5) (CAP4) (FADD-homologous ICE/ced-3-like protease) (FADD-like ICE) (FLICE) (ICE-like apoptotic protease 5) (MORT1-associated ced-3 homolog) (MACH) [Cleaved into: Caspase-8 subunit p18; Caspase-8 subunit p10]	6	High	2	4	2	Human	FALSE	3 v 3	-0.166903	0.241034	3 v 3	-0.292498	0.593693	3 v 3	-0.129199	0.791505	3 v 3	-0.683527	0.263315	3 v 3	0.387425	0.292877	3 v 3	0.554328	0.104551	-0.0145361	-0.358597	-0.127575	0.927394	0.0371176	0.197764	-0.105618	0.234674	-1.01736	0.94193	0.395714	0.325339	-0.0910817	0.593271	-0.889786	-1.03301	0.197557	-1.21512	4.74953
B3KTN5, B4DWZ7, Q9NS86	Q9NS86	Q9NS86	Q9NS86	LANCL2	LanC-like protein 2 (Testis-specific adriamycin sensitivity protein)	25	High	10	36	10	Human	FALSE	3 v 3	-0.274727	0.430591	3 v 3	-0.292057	0.391778	3 v 3	-0.0209509	0.952314	3 v 3	-0.370644	0.350892	3 v 3	0.0749654	0.826956	3 v 3	0.349693	0.00642129	0.262653	-0.682637	-0.404199	0.66288	-0.336685	-0.101298	0.0588746	-0.0985494	-0.84736	0.400226	0.345952	0.302901	-0.203779	0.584087	-0.443161	-0.604005	0.238136	-0.746062	8.78888
C9J7L8, H7C5Q2, Q96EA2, Q9H2R8, Q9Y305	Q9Y305	H7C5Q2	Q9Y305	ACOT9	Acyl-coenzyme A thioesterase 9, mitochondrial (Acyl-CoA thioesterase 9) (EC 3.1.2.-) (Acyl-CoA thioester hydrolase 9)	16	High	6	8	6	Human	FALSE	3 v 3	-0.284563	0.564984	3 v 3	-0.291947	0.473176	3 v 3	-0.00793415	0.987695	3 v 3	0.66154	0.169442	3 v 3	-0.954038	0.0271874	3 v 3	-0.669474	0.176841	-0.0144662	-1.10202	0.262795	-1.10115	-1.12776	-0.633203	-0.927747	-0.563414	0.613668	-1.08669	-0.0257366	-0.895998	-0.91328	0.538605	0.350873	0.173408	0.564341	1.24687	6.03562
A0A0C4DGH6, A0JNW5, Q63HQ7	A0JNW5	A0JNW5	A0JNW5	UHRF1BP1L	UHRF1-binding protein 1-like (Syntaxin-6 Habc-interacting protein of 164 kDa)	3	High	2	3	2	Human	FALSE	1 v 1	-0.418924	NA	1 v 1	-0.290399	NA	1 v 1	-0.358868	NA	1 v 1	-0.765665	NA	1 v 1	-0.0121272	NA	1 v 1	0.406797	NA	NA	NA	-0.418924	NA	NA	-0.0121272	NA	NA	-0.777792	NA	NA	0.406797	NA	NA	-0.358868	NA	NA	-0.765665	NA
Q9NXG0	Q9NXG0	Q9NXG0	Q9NXG0	CNTLN	Centlein (Centrosomal protein)	0	Medium	1	1	1	Human	FALSE	1 v 1	-1.14119	NA	1 v 1	-0.289716	NA	1 v 1	0.373633	NA	1 v 1	0.655571	NA	1 v 1	-1.42312	NA	1 v 1	-0.281938	NA	NA	-1.14119	NA	NA	-1.42312	NA	NA	-0.767552	NA	NA	-0.281938	NA	NA	0.373633	NA	NA	0.655571	NA	NA
A0JLU4, C9J5V9, H0Y449, P67809, Q2VIK8, Q6PKI6, Q7KZ24	P67809	P67809	P67809	YBX1	Y-box-binding protein 1 (YB-1) (CCAAT-binding transcription factor I subunit A) (CBF-A) (DNA-binding protein B) (DBPB) (Enhancer factor I subunit A) (EFI-A) (Nuclease-sensitive element-binding protein 1) (Y-box transcription factor)	40	High	10	48	6	Human	FALSE	3 v 3	0.00450783	0.987521	3 v 3	-0.28898	0.6312	3 v 3	1.02573	0.0279308	3 v 3	0.465829	0.197289	3 v 3	0.564407	0.0499233	3 v 3	0.559899	0.0470307	0.011063	-0.441104	0.443565	0.596135	0.323196	0.773891	0.694103	0.693365	1.70324	0.585072	0.7643	0.330326	0.68304	1.13447	1.25968	0.0979683	0.370169	0.92935	9.45964
A8K455, B4DEX8, B4DFQ8, B4DN74, B4E1K2, P31153, Q00266	P31153	P31153	P31153	MAT2A	S-adenosylmethionine synthase isoform type-2 (AdoMet synthase 2) (EC 2.5.1.6) (Methionine adenosyltransferase 2) (MAT 2) (Methionine adenosyltransferase II) (MAT-II)	43	High	17	93	17	Human	FALSE	3 v 3	-0.337477	0.331624	3 v 3	-0.285712	0.548919	3 v 3	0.0454201	0.926957	3 v 3	-0.606055	0.216735	3 v 3	0.313999	0.302791	3 v 3	0.651476	0.02741	-0.0192922	-0.864877	-0.128262	0.713718	-0.0769589	0.305237	0.00247927	-0.0483624	-0.830287	0.733011	0.787918	0.433498	0.0217714	0.816514	-0.702025	-0.711239	0.0285965	-1.13552	10.3848
Q15365	Q15365	Q15365	Q15365	PCBP1	Poly(rC)-binding protein 1 (Alpha-CP1) (Heterogeneous nuclear ribonucleoprotein E1) (hnRNP E1) (Nucleic acid-binding protein SUB2.3)	67	High	17	155	11	Human	FALSE	3 v 3	-0.279103	0.173875	3 v 3	-0.28566	0.619752	3 v 3	-0.0128442	0.965837	3 v 3	-0.391792	0.322614	3 v 3	0.0998446	0.70358	3 v 3	0.378947	0.0632166	-0.010274	-0.400854	-0.426181	0.549019	-0.187307	-0.0621779	0.11427	-0.0378487	-0.952262	0.559293	0.213547	0.364003	0.124544	0.363005	-0.526082	-0.434749	0.149459	-0.890084	11.1875
A0A024R2V0, E7EVA0, P27816, Q86Y04, Q8NDS5	E7EVA0	E7EVA0	E7EVA0	MAP4	Microtubule-associated protein	27	High	56	193	1	Human	FALSE	3 v 3	-0.16138	0.651246	3 v 3	-0.280707	0.198242	3 v 3	0.264569	0.376454	3 v 3	-0.230327	0.41013	3 v 3	0.333516	0.417646	3 v 3	0.494897	0.0119557	0.302401	-0.740832	-0.0457106	0.89253	-0.247259	0.355279	0.482084	-0.0342656	-0.138251	0.590129	0.493573	0.400989	0.179682	0.706567	-0.0925408	-0.410446	0.212994	-0.49353	6.19377
A6NDG6, H3BV17	A6NDG6	A6NDG6	A6NDG6	PGP	Glycerol-3-phosphate phosphatase (G3PP) (EC 3.1.3.21) (Aspartate-based ubiquitous Mg(2+)-dependent phosphatase) (AUM) (EC 3.1.3.48) (Phosphoglycolate phosphatase) (PGP)	16	High	5	14	5	Human	FALSE	3 v 3	-0.315291	0.455993	3 v 3	-0.280699	0.352337	3 v 3	0.0295787	0.944533	3 v 3	-0.651499	0.181208	3 v 3	0.365787	0.515174	3 v 3	0.681078	0.0584374	0.180806	-0.975839	-0.150839	1.20114	-0.41214	0.308365	0.481015	-0.473037	-0.865114	1.02033	0.5637	0.459204	0.300209	0.502802	-0.714275	-0.720121	-0.0608972	-1.17348	7.28725
C9J1V9, D6RBD7, D6RCQ0, H0YAL7, O43324	O43324	O43324	O43324	EEF1E1	Eukaryotic translation elongation factor 1 epsilon-1 (Aminoacyl tRNA synthetase complex-interacting multifunctional protein 3) (Elongation factor p18) (Multisynthase complex auxiliary component p18)	37	High	7	24	7	Human	FALSE	3 v 3	-0.244926	0.43231	3 v 3	-0.28031	0.386734	3 v 3	0.735504	0.126965	3 v 3	-0.164312	0.437308	3 v 3	0.65489	0.0528565	3 v 3	0.899816	0.0345412	0.0387951	-0.745754	-0.0278184	0.960274	0.440056	0.564341	0.499418	0.570486	0.401831	0.921479	1.18581	0.592159	0.460623	1.31624	0.42965	-0.460856	0.130431	-0.16251	9.34185
A0A024RD17, Q9NZB8	Q9NZB8	A0A024RD17	Q9NZB8	MOCS1	Molybdenum cofactor biosynthesis protein 1 (Cell migration-inducing gene 11 protein) (Molybdenum cofactor synthesis-step 1 protein A-B) [Includes: GTP 3',8-cyclase (EC 4.1.99.22) (Molybdenum cofactor biosynthesis protein A); Cyclic pyranopterin monophosphate synthase (EC 4.6.1.17) (Molybdenum cofactor biosynthesis protein C)]	3	Medium	1	3	1	Human	FALSE	1 v 1	-0.640234	NA	1 v 1	-0.280246	NA	1 v 1	-0.117847	NA	1 v 1	-0.377167	NA	1 v 1	-0.380914	NA	1 v 1	0.259321	NA	NA	NA	-0.640234	NA	NA	-0.380914	NA	NA	-0.758081	NA	NA	0.259321	NA	NA	-0.117847	NA	NA	-0.377167	NA
A0A804HJ06, P01112, Q92468	X5D945	A0A804HJ06	P01112	HRAS	GTPase HRas (EC 3.6.5.2) (H-Ras-1) (Ha-Ras) (Transforming protein p21) (c-H-ras) (p21ras) [Cleaved into: GTPase HRas, N-terminally processed]	50	High	7	19	2	Human	TRUE	3 v 3	-0.802886	0.425616	2 v 2	-0.279399	0.230277	3 v 3	1.56754	0.0534759	3 v 3	2.94115	0.0956112	3 v 3	-2.17649	0.0496953	3 v 3	-1.3736	0.240368	-0.97	-2.11323	0.674577	-3.17096	-1.82373	-1.53478	0.0328654	-0.698196	2.95931	-2.20096	0.289507	-2.20936	1.00286	1.41504	2.28473	3.20382	1.12553	4.49409	3.36457
A0A5C2GKH6	A0A5C2GKH6	A0A5C2GKH6	A0A5C2GKH6		IG c1226_heavy_IGHV3-53_IGHD5-12_IGHJ4 (Fragment)	16	High	1	32	1	Human	FALSE	3 v 3	-0.185206	0.533177	2 v 2	-0.275962	0.778006	3 v 3	-0.100454	0.882031	3 v 3	-0.582788	0.365872	3 v 3	0.297128	0.347301	3 v 3	0.482334	0.0441059	0.185478	-0.656194	-0.084903	0.763353	-0.0600745	0.188104	0.18663	0.224425	-1.26803	0.577875	0.596119	0.273007	0.00115124	0.880619	-1.18313	-0.576724	0.2845	-1.45614	8.0493
B4DDG9, B4DVA0, P13196	P13196	B4DDG9	P13196	ALAS1	5-aminolevulinate synthase, nonspecific, mitochondrial (ALAS-H) (EC 2.3.1.37) (5-aminolevulinic acid synthase 1) (Delta-ALA synthase 1) (Delta-aminolevulinate synthase 1)	10	High	7	8	7	Human	FALSE	1 v 1	-0.531148	NA	1 v 1	-0.275932	NA	1 v 1	-0.214184	NA	1 v 1	0.295735	NA	1 v 1	-1.04107	NA	1 v 1	-0.509919	NA	NA	-0.531148	NA	NA	-1.04107	NA	NA	-0.745331	NA	NA	-0.509919	NA	NA	-0.214184	NA	NA	0.295735	NA	NA
A0A5C2GH46, A0A5C2GS42, A0A7S5C552, A0A7S5C5G4, A0A7S5C706	A0A7S5C706	A0A7S5C552	A0A7S5C706		IGH c3505_heavy_IGHV3-72_IGHD4-23_IGHJ6 (Fragment)	15	High	1	1	1	Human	FALSE	1 v 1	-0.192667	NA	1 v 1	-0.275335	NA	1 v 1	-0.540568	NA	1 v 1	-0.96584	NA	1 v 1	0.232604	NA	1 v 1	0.425272	NA	NA	NA	-0.192667	NA	NA	0.232604	NA	NA	-0.733236	NA	NA	0.425272	NA	NA	-0.540568	NA	NA	-0.96584	NA
D6RGE2, Q96CN7, Q9Y3B5	Q96CN7	Q96CN7	Q96CN7	ISOC1	Isochorismatase domain-containing protein 1	39	High	10	52	10	Human	FALSE	3 v 3	-0.283995	0.311131	3 v 3	-0.273418	0.383969	3 v 3	0.00329609	0.993016	3 v 3	-0.464431	0.321045	3 v 3	0.183732	0.607004	3 v 3	0.467728	0.0556747	-0.00752447	-0.699059	-0.145402	0.690044	-0.3609	0.222054	0.0320826	-0.136766	-0.737414	0.697568	0.338159	0.367455	0.0396071	0.562293	-0.592012	-0.657961	0.224134	-0.959468	10.5586
A0A0U1RQY8, A0A669KA36, A0A669KB88, A0A7G8LSD4, A0A7G8LSD8, B4DXQ1, B7ZLR2, B7ZLR3, B7ZLR4, C8BMD5, E7ET55, F5H562, F5H748, P35670, Q17RT3	P35670	B7ZLR2	P35670	ATP7B	Copper-transporting ATPase 2 (EC 7.2.2.8) (Copper pump 2) (Wilson disease-associated protein) [Cleaved into: WND/140 kDa]	6	High	8	11	3	Human	FALSE	2 v 2	-0.439466	0.381896	2 v 2	-0.27247	0.684575	2 v 2	0.163504	0.781912	2 v 2	1.08028	0.33933	2 v 2	-1.35624	0.0569749	2 v 2	-0.916774	0.122671	NA	-0.740043	-0.138888	NA	-1.47794	-1.23454	NA	-1.03501	0.483083	NA	-0.737899	-1.09565	NA	-0.294963	0.621971	NA	0.442937	1.71762	NA
B7Z5U5, Q9H4Z3	Q9H4Z3	Q9H4Z3	Q9H4Z3	PCIF1	mRNA (2'-O-methyladenosine-N(6)-)-methyltransferase (EC 2.1.1.62) (Cap-specific adenosine methyltransferase) (CAPAM) (hCAPAM) (Phosphorylated CTD-interacting factor 1) (hPCIF1) (Protein phosphatase 1 regulatory subunit 121)	8	High	3	4	3	Human	FALSE	3 v 3	-0.353889	0.168871	3 v 3	-0.269902	0.595254	3 v 3	0.0804709	0.835855	3 v 3	-0.577012	0.220592	3 v 3	0.303594	0.275835	3 v 3	0.657483	0.00991473	-0.0335154	-0.598422	-0.429729	0.712464	0.0995357	0.0987829	-0.296711	0.16595	-0.689492	0.745979	0.697957	0.528512	-0.263196	0.764372	-0.259763	-1.00918	0.0664145	-0.788275	4.07895
Q8WVY7	Q8WVY7	Q8WVY7	Q8WVY7	UBLCP1	Ubiquitin-like domain-containing CTD phosphatase 1 (EC 3.1.3.16) (Nuclear proteasome inhibitor UBLCP1)	17	High	5	11	5	Human	FALSE	1 v 1	-0.215711	NA	1 v 1	-0.267587	NA	1 v 1	-0.507209	NA	1 v 1	-0.867874	NA	1 v 1	0.144954	NA	1 v 1	0.360665	NA	NA	NA	-0.215711	NA	NA	0.144954	NA	NA	-0.72292	NA	NA	0.360665	NA	NA	-0.507209	NA	NA	-0.867874	NA
D6RJI3, E9PHW4, P35556, Q8WYH1	P35556	P35556	P35556	FBN2	Fibrillin-2 [Cleaved into: Placensin]	2	High	6	10	6	Human	FALSE	2 v 2	0.101777	0.543621	3 v 3	-0.264913	0.58989	2 v 2	-0.374247	0.654693	2 v 2	-0.780244	0.243333	2 v 2	0.507774	0.228509	2 v 2	0.405997	0.412458	-0.0149985	NA	0.218553	0.698288	NA	0.31726	0.231699	NA	-0.776639	0.713287	NA	0.0987073	0.246698	NA	-0.995191	-0.466589	NA	-1.0939	6.80219
A0PJ80, B3KRV9, Q96K76, Q9H3L7	Q96K76	Q96K76	Q96K76	USP47	Ubiquitin carboxyl-terminal hydrolase 47 (EC 3.4.19.12) (Deubiquitinating enzyme 47) (Ubiquitin thioesterase 47) (Ubiquitin-specific-processing protease 47)	13	High	14	23	14	Human	FALSE	3 v 3	-0.657945	0.193028	2 v 2	-0.262794	0.266113	3 v 3	0.388043	0.295954	3 v 3	-0.411443	0.236703	3 v 3	0.141541	0.64957	3 v 3	0.799486	0.0112544	-1.22508	-0.700829	-0.0479304	-0.342784	0.186899	0.580507	-1.12707	0.240536	0.076824	0.882293	0.887728	0.628438	0.0980105	0.941365	0.124754	-0.784282	0.0536368	-0.503683	5.41616
A0A5F9ZH75, B3KUL5, H7C487, Q59ED9, Q8WYV5, Q9BXB4, Q9BXB5, Q9GZM0, Q9NX98	Q9BXB4	Q9BXB4	Q9BXB4	OSBPL11	Oxysterol-binding protein-related protein 11 (ORP-11) (OSBP-related protein 11)	15	High	10	14	10	Human	FALSE	3 v 3	-0.310655	0.119164	2 v 2	-0.261956	0.447172	3 v 3	0.517412	0.0784799	3 v 3	-0.103523	0.706446	3 v 3	0.310281	0.315955	3 v 3	0.620936	0.11418	-0.332636	-0.503268	-0.0960604	0.744333	-0.058116	0.244625	0.231508	0.254735	0.134029	1.07697	0.445152	0.340686	0.564144	0.758004	0.230089	-0.512825	0.312851	-0.110596	4.04439
P10599	P10599	P10599	P10599	TXN	Thioredoxin (Trx) (ATL-derived factor) (ADF) (Surface-associated sulphydryl protein) (SASP) (allergen Hom s Trx)	66	High	7	173	7	Human	TRUE	3 v 3	-0.267558	0.311166	3 v 3	-0.260481	0.452228	3 v 3	-0.359604	0.550209	3 v 3	-0.562801	0.353767	3 v 3	-0.0643617	0.803063	3 v 3	0.203197	0.0571737	0.0984055	-0.58648	-0.314601	0.379405	-0.365624	-0.206867	-0.162466	-0.125109	-1.59391	0.281	0.220856	0.107734	-0.260871	0.461371	-1.27931	-0.541871	0.240515	-1.38705	12.6102
Q3T7C5	Q3T7C5	Q3T7C5	Q3T7C5	TRIT1	tRNA isopentenylpyrophosphate transferase isoform 3	3	High	1	2	1	Human	FALSE	1 v 1	-0.122695	NA	1 v 1	-0.260443	NA	1 v 1	-0.582511	NA	1 v 1	-0.884467	NA	1 v 1	0.17926	NA	1 v 1	0.301955	NA	NA	NA	-0.122695	NA	NA	0.17926	NA	NA	-0.705207	NA	NA	0.301955	NA	NA	-0.582511	NA	NA	-0.884467	NA
A1L170, F8W6W0	A1L170	A1L170	A1L170	C1orf226	Uncharacterized protein C1orf226	6	Medium	2	2	2	Human	FALSE	1 v 1	-1.59809	NA	1 v 1	-0.259763	NA	1 v 1	0.918612	NA	1 v 1	0.749363	NA	1 v 1	-1.42884	NA	1 v 1	0.169248	NA	NA	-1.59809	NA	NA	-1.42884	NA	NA	-0.67948	NA	NA	0.169248	NA	NA	0.918612	NA	NA	0.749363	NA	NA
A8K2Z3, Q5TFE4	Q5TFE4	Q5TFE4	Q5TFE4	NT5DC1	5'-nucleotidase domain-containing protein 1 (EC 3.1.3.-)	11	High	4	6	4	Human	FALSE	1 v 1	-0.136103	NA	1 v 1	-0.258853	NA	1 v 1	-0.539699	NA	1 v 1	-0.781072	NA	1 v 1	0.10527	NA	1 v 1	0.241373	NA	NA	NA	-0.136103	NA	NA	0.10527	NA	NA	-0.675802	NA	NA	0.241373	NA	NA	-0.539699	NA	NA	-0.781072	NA
P53611, Q59GT6, Q5T4U8	Q6IB63	Q5T4U8	P53611	RABGGTB	Geranylgeranyl transferase type-2 subunit beta (EC 2.5.1.60) (Geranylgeranyl transferase type II subunit beta) (GGTase-II-beta) (Rab geranyl-geranyltransferase subunit beta) (Rab GG transferase beta) (Rab GGTase beta) (Rab geranylgeranyltransferase subunit beta) (Type II protein geranyl-geranyltransferase subunit beta)	7	High	2	8	2	Human	FALSE	3 v 3	-0.266028	0.141279	3 v 3	-0.258613	0.583037	3 v 3	0.00111489	0.998407	3 v 3	-0.515584	0.365458	3 v 3	0.250671	0.3384	3 v 3	0.516699	0.0702599	-0.153048	-0.490536	-0.154499	0.638736	-0.0335402	0.146817	0.0302673	0.262234	-1.08724	0.791784	0.456996	0.301316	0.183315	0.75277	-0.932741	-0.608469	0.295774	-1.23406	8.75221
A0A0S2Z492, A0A499FHX9, B2R7C5, B4DS46, B4DUQ9, J3KQ69, P25205, Q53HJ4, Q7Z6P5, Q8NHX6	A0A0S2Z4T1	A0A0S2Z4T1	P25205	MCM3	DNA replication licensing factor MCM3 (EC 3.6.4.12) (DNA polymerase alpha holoenzyme-associated protein P1) (P1-MCM3) (RLF subunit beta) (p102)	45	High	30	92	30	Human	FALSE	3 v 3	-0.086003	0.492292	3 v 3	-0.255505	0.589537	3 v 3	0.525071	0.0432678	3 v 3	-0.113234	0.542956	3 v 3	0.552302	0.0622262	3 v 3	0.638305	0.00465561	0.0806862	-0.274742	-0.0639529	0.764915	0.27619	0.615802	0.447057	0.468826	0.401323	0.684229	0.550932	0.679755	0.366371	0.743568	0.465275	-0.317858	0.192636	-0.214479	10.1022
A0A1B2JLU8, B7Z7U9, B7Z8A8, C9JQS9, E7ETT1, E7ETT4, E7EUY3, E7EX59, E9PDR0, E9PEC3, F8WBI9, P05166, Q59GV0, Q8WVH4, Q9HBR7	P05166	C9JQS9	P05166	PCCB	Propionyl-CoA carboxylase beta chain, mitochondrial (PCCase subunit beta) (EC 6.4.1.3) (Propanoyl-CoA:carbon dioxide ligase subunit beta)	10	High	4	6	4	Human	FALSE	1 v 1	-0.55223	NA	1 v 1	-0.255059	NA	1 v 1	-0.0862355	NA	1 v 1	-0.188909	NA	1 v 1	-0.449557	NA	1 v 1	0.102674	NA	NA	NA	-0.55223	NA	NA	-0.449557	NA	NA	-0.638466	NA	NA	0.102674	NA	NA	-0.0862355	NA	NA	-0.188909	NA
A0A499FJN5, B4DSA4, K7EJX5, K7ELX4, P22830, Q53FU1, Q5TZY0, Q7KZA3	P22830	Q7KZA3	P22830	FECH	Ferrochelatase, mitochondrial (EC 4.99.1.1) (Heme synthase) (Protoheme ferro-lyase)	7	High	3	5	3	Human	FALSE	2 v 2	-0.352258	0.417496	3 v 3	-0.254117	0.308364	2 v 2	0.0894641	0.665491	2 v 2	0.569949	0.134802	2 v 2	-0.832743	0.00442762	2 v 2	-0.480485	0.332748	NA	-0.623285	-0.081231	NA	-0.826952	-0.838535	NA	-0.379524	-0.146064	NA	-0.203666	-0.757304	NA	0.243761	-0.0648333	NA	0.447427	0.692471	NA
A0A088AWN8, B3KSJ1, B4DND8, B4DZZ6, E7EP87, E9PH27, J3KS48, J3KT43, J3KTG5, Q9UHQ1	Q9UHQ1	Q9UHQ1	Q9UHQ1	NARF	Nuclear prelamin A recognition factor (Iron-only hydrogenase-like protein 2) (IOP2)	15	High	7	14	4	Human	FALSE	1 v 1	-0.0144866	NA	1 v 1	-0.25297	NA	1 v 1	-0.621428	NA	1 v 1	-0.63437	NA	1 v 1	-0.00154519	NA	1 v 1	0.0129414	NA	NA	NA	-0.0144866	NA	NA	-0.00154519	NA	NA	-0.635915	NA	NA	0.0129414	NA	NA	-0.621428	NA	NA	-0.63437	NA
A0A024R6T4, P02795, P04732, P13640, P67983, P80297, Q8N339, Q8TDC4, Q8WVB5	P13640	A0A140VJP8	P13640	MT1G	Metallothionein-1G (MT-1G) (Metallothionein-1K) (MT-1K) (Metallothionein-IG) (MT-IG)	19	High	1	2	1	Human	TRUE	1 v 1	0.00697532	NA	3 v 3	-0.251982	0.206469	1 v 1	-0.615452	NA	1 v 1	-0.643675	NA	1 v 1	0.0351987	NA	1 v 1	0.0282233	NA	NA	NA	0.00697532	NA	NA	0.0351987	NA	NA	-0.608476	NA	NA	0.0282233	NA	NA	-0.615452	NA	NA	-0.643675	NA
A0A1U9X7U8, Q92506	A0A1U9X7U3	A0A1U9X7U3	Q92506	HSD17B8	(3R)-3-hydroxyacyl-CoA dehydrogenase (EC 1.1.1.n12) (17-beta-hydroxysteroid dehydrogenase 8) (17-beta-HSD 8) (HSD17B8) (3-ketoacyl-[acyl-carrier-protein] reductase alpha subunit) (KAR alpha subunit) (3-oxoacyl-[acyl-carrier-protein] reductase) (Estradiol 17-beta-dehydrogenase 8) (EC 1.1.1.62) (Protein Ke6) (Ke6) (Short chain dehydrogenase/reductase family 30C member 1) (Testosterone 17-beta-dehyd…	13	High	3	4	3	Human	FALSE	1 v 1	-0.00793109	NA	1 v 1	-0.250247	NA	1 v 1	-0.594001	NA	1 v 1	0.0525384	NA	1 v 1	-0.654471	NA	1 v 1	-0.64654	NA	NA	NA	-0.00793109	NA	NA	-0.654471	NA	NA	-0.601932	NA	NA	-0.64654	NA	NA	-0.594001	NA	NA	0.0525384	NA
A0A024R6U1, H3BPD8, H3BPK1, H3BT67, H3BTU7, Q59G59, Q9BVA0	Q9BVA0	Q9BVA0	Q9BVA0	KATNB1	Katanin p80 WD40 repeat-containing subunit B1 (Katanin p80 subunit B1) (p80 katanin)	20	High	9	15	9	Human	FALSE	2 v 2	-0.334242	0.46387	2 v 2	-0.248481	0.642432	2 v 2	0.368934	0.535768	2 v 2	-0.319649	0.585421	2 v 2	0.354341	0.452253	2 v 2	0.688583	0.00601616	NA	-0.632546	-0.0359374	NA	0.0495297	0.659153	NA	0.149296	-0.0799113	NA	0.682075	0.69509	NA	0.781842	-0.0439739	NA	0.0997664	-0.739064	NA
F5H2I3, O15397, Q59F59	O15397	O15397	O15397	IPO8	Importin-8 (Imp8) (Ran-binding protein 8) (RanBP8)	8	High	8	16	6	Human	FALSE	1 v 1	-0.47345	NA	1 v 1	-0.247594	NA	1 v 1	-0.107237	NA	1 v 1	-0.786045	NA	1 v 1	0.205358	NA	1 v 1	0.678808	NA	NA	NA	-0.47345	NA	NA	0.205358	NA	NA	-0.580687	NA	NA	0.678808	NA	NA	-0.107237	NA	NA	-0.786045	NA
A0A077H1I5, B3KPA6, B3KPX1, B4DEA8, B4DYY0, G3V1M7, J3KS89, J3QKU9, J3QRJ8, K7EJW8, K7EMF8, K7EQP4, P49748, Q53HR2	P49748	B3KPA6	P49748	ACADVL	Very long-chain specific acyl-CoA dehydrogenase, mitochondrial (VLCAD) (EC 1.3.8.9)	13	High	7	11	7	Human	FALSE	1 v 1	-0.158316	NA	1 v 1	-0.245918	NA	1 v 1	-0.421167	NA	1 v 1	-0.00504403	NA	1 v 1	-0.57444	NA	1 v 1	-0.416123	NA	NA	NA	-0.158316	NA	NA	-0.57444	NA	NA	-0.579484	NA	NA	-0.416123	NA	NA	-0.421167	NA	NA	-0.00504403	NA
B3KM64, C9J0A4, C9JTY5, C9JZY3, P57723, Q9GZT1, Q9HCU2	A0A024R2Y0	C9JTY5	P57723	PCBP4	Poly(rC)-binding protein 4 (Alpha-CP4)	5	High	2	10	1	Human	FALSE	1 v 1	-0.93	NA	1 v 1	-0.245516	NA	1 v 1	0.35262	NA	1 v 1	0.103531	NA	1 v 1	-0.680911	NA	1 v 1	0.249089	NA	NA	NA	-0.93	NA	NA	-0.680911	NA	NA	-0.57738	NA	NA	0.249089	NA	NA	0.35262	NA	NA	0.103531	NA
A5PLK7, Q9P258	A0A024RAC5	A0A024RAC5	Q9P258	RCC2	Protein RCC2 (RCC1-like protein TD-60) (Telophase disk protein of 60 kDa)	71	High	32	164	32	Human	FALSE	3 v 3	-0.249183	0.356177	3 v 3	-0.245274	0.452766	3 v 3	-0.0112986	0.9763	3 v 3	-0.485952	0.27118	3 v 3	0.225471	0.406796	3 v 3	0.474653	0.00219922	0.101922	-0.622476	-0.226993	0.609895	-0.138818	0.205335	0.0829635	-0.0462643	-0.818142	0.507974	0.483658	0.432329	-0.0189584	0.576212	-0.591149	-0.526932	0.0925537	-1.02348	11.3752
Q68E01	Q68E01	Q68E01	Q68E01	INTS3	Integrator complex subunit 3 (Int3) (SOSS complex subunit A) (Sensor of single-strand DNA complex subunit A) (SOSS-A) (Sensor of ssDNA subunit A)	4	High	3	4	3	Human	FALSE	2 v 2	1.34618	0.177767	2 v 2	-0.243094	0.13749	2 v 2	1.08406	0.600194	2 v 2	2.45815	0.0947443	2 v 2	-0.0279109	0.988238	2 v 2	-1.37409	0.436613	NA	0.960192	1.73216	NA	-1.53838	1.48256	NA	0.551213	4.30926	NA	-2.49857	-0.249604	NA	-0.408979	2.5771	NA	2.08959	2.82671	NA
A0A024QZE1, E2GIM5, E2GIM6, E2GIM7, E2GIM8, E2GIM9, M0QX56, M0QXC8, M0QYT9, M0QZB7, M0QZB8, M0R0R8, M0R0X9, M0R205, M0R3C2, Q14653, Q96GL3	Q14653	M0R205	Q14653	IRF3	Interferon regulatory factor 3 (IRF-3)	12	High	3	3	3	Human	FALSE	1 v 1	-0.492083	NA	1 v 1	-0.239787	NA	1 v 1	-0.0672632	NA	1 v 1	-0.666995	NA	1 v 1	0.107649	NA	1 v 1	0.599732	NA	NA	NA	-0.492083	NA	NA	0.107649	NA	NA	-0.559346	NA	NA	0.599732	NA	NA	-0.0672632	NA	NA	-0.666995	NA
A0A087WYM1, B4E085, B4E0I5, C9JRR9, D3DXD8, D3DXD9, D3DXE0, P42575	P42575	P42575	P42575	CASP2	Caspase-2 (CASP-2) (EC 3.4.22.55) (Neural precursor cell expressed developmentally down-regulated protein 2) (NEDD-2) (Protease ICH-1) [Cleaved into: Caspase-2 subunit p18; Caspase-2 subunit p13; Caspase-2 subunit p12]	15	High	6	13	6	Human	FALSE	3 v 3	-0.242738	0.367127	3 v 3	-0.239776	0.538963	3 v 3	-0.0158745	0.976002	3 v 3	-0.49311	0.319074	3 v 3	0.234498	0.427433	3 v 3	0.477236	0.0522974	0.104351	-0.621048	-0.211517	0.707035	-0.0423959	0.038854	0.126583	0.153292	-1.05571	0.602684	0.578653	0.250371	0.0222312	0.774341	-0.844195	-0.580453	0.195688	-1.09457	7.46679
B4DXF5, Q9NVR0	Q9NVR0	B4DXF5	Q9NVR0	KLHL11	Kelch-like protein 11	5	High	3	10	3	Human	FALSE	1 v 1	0.278676	NA	1 v 1	-0.237382	NA	1 v 1	-0.822991	NA	1 v 1	-1.25995	NA	1 v 1	0.715633	NA	1 v 1	0.436957	NA	NA	NA	0.278676	NA	NA	0.715633	NA	NA	-0.544315	NA	NA	0.436957	NA	NA	-0.822991	NA	NA	-1.25995	NA
A0A3B3ISL8, G3V2D1, O75582, Q9UG98	O75582	O75582	O75582	RPS6KA5	Ribosomal protein S6 kinase alpha-5 (S6K-alpha-5) (EC 2.7.11.1) (90 kDa ribosomal protein S6 kinase 5) (Nuclear mitogen- and stress-activated protein kinase 1) (RSK-like protein kinase) (RSKL)	10	High	6	16	4	Human	FALSE	3 v 3	-0.269028	0.399121	3 v 3	-0.236839	0.477228	3 v 3	0.0149114	0.96989	3 v 3	-0.573503	0.231277	3 v 3	0.319386	0.380063	3 v 3	0.588414	0.0184187	0.0387809	-0.770872	-0.0749933	0.777645	-0.205752	0.386265	-0.0212091	-0.115733	-0.625409	0.738864	0.56512	0.461258	-0.05999	0.65514	-0.550415	-0.798854	0.0900191	-1.01167	7.58796
Q86U90	Q86U90	Q86U90	Q86U90	YRDC	YrdC domain-containing protein, mitochondrial (Dopamine receptor-interacting protein 3) (Ischemia/reperfusion-inducible protein homolog) (hIRIP)	29	High	6	23	6	Human	FALSE	3 v 3	-0.320237	0.37746	3 v 3	-0.23562	0.632531	3 v 3	0.0682555	0.850578	3 v 3	-0.473529	0.211932	3 v 3	0.221547	0.415543	3 v 3	0.541785	0.0150488	0.151175	-0.832381	-0.279506	0.578928	-0.171899	0.257612	-0.105526	-0.125403	-0.525017	0.427753	0.660482	0.537118	-0.256701	0.706978	-0.245511	-0.684454	0.0464959	-0.782629	9.19599
A0A0A0MTN3, A4UJ43, P21266, Q59EJ5	P21266	P21266	P21266	GSTM3	Glutathione S-transferase Mu 3 (EC 2.5.1.18) (GST class-mu 3) (GSTM3-3) (hGSTM3-3)	44	High	11	48	5	Human	FALSE	3 v 3	-0.166935	0.534393	3 v 3	-0.234855	0.429302	3 v 3	-0.078339	0.793023	3 v 3	-0.456776	0.26057	3 v 3	0.211502	0.531458	3 v 3	0.378437	0.0225129	0.271662	-0.468336	-0.30413	0.760794	-0.173869	0.0475826	0.0826494	-0.0480649	-0.770406	0.489132	0.294467	0.351713	-0.189013	0.420271	-0.466276	-0.678145	0.125804	-0.817989	9.40727
B3KV19, Q6ZN16	Q6ZN16	Q6ZN16	Q6ZN16	MAP3K15	Mitogen-activated protein kinase kinase kinase 15 (EC 2.7.11.25) (Apoptosis signal-regulating kinase 3) (MAPK/ERK kinase kinase 15) (MEK kinase 15) (MEKK 15)	3	High	4	8	3	Human	FALSE	3 v 3	-0.17023	0.571457	3 v 3	-0.234843	0.390822	3 v 3	0.318334	0.552655	3 v 3	-0.207337	0.621947	3 v 3	0.355441	0.280923	3 v 3	0.525671	0.032427	0.222818	-0.644883	-0.0886268	0.820355	0.000979925	0.244988	0.599134	0.42231	-0.577134	0.597537	0.645863	0.333615	0.376316	1.06719	-0.488507	-0.221221	0.42133	-0.822122	4.93546
A0A087X102, A0A7P0MUT5, A8JZZ5, B7ZBF2, H0Y4V6, H0Y820, O96017	O96017	A0A7P0MUT5	O96017	CHEK2	Serine/threonine-protein kinase Chk2 (EC 2.7.11.1) (CHK2 checkpoint homolog) (Cds1 homolog) (Hucds1) (hCds1) (Checkpoint kinase 2)	15	High	8	16	8	Human	FALSE	3 v 3	-0.313924	0.247753	3 v 3	-0.233961	0.527726	3 v 3	0.0741474	0.787074	3 v 3	-0.586414	0.197214	3 v 3	0.346637	0.320827	3 v 3	0.660561	0.0185537	0.0739876	-0.531299	-0.48446	0.848546	-0.0511616	0.242528	0.236842	-0.0919341	-0.864237	0.774558	0.480137	0.726988	0.162855	0.439365	-0.379777	-0.611703	-0.0407725	-1.10676	6.10434
P32929	P32929	P32929	P32929	CTH	Cystathionine gamma-lyase (CGL) (CSE) (EC 4.4.1.1) (Cysteine desulfhydrase) (Cysteine-protein sulfhydrase) (Gamma-cystathionase) (Homocysteine desulfhydrase) (EC 4.4.1.2)	32	High	11	52	11	Human	FALSE	3 v 3	-0.264301	0.501548	3 v 3	-0.23341	0.655243	3 v 3	0.0274618	0.949411	3 v 3	-0.713377	0.205368	3 v 3	0.476537	0.305561	3 v 3	0.740839	0.00194642	0.286789	-0.838475	-0.241217	1.09155	-0.117378	0.455437	0.134508	-0.0756528	-0.769373	0.804764	0.721097	0.696655	-0.152281	0.762822	-0.528156	-0.957045	0.0417253	-1.22481	10.2311
B3KMK2, H7C3X0, O60502	O60502	O60502	O60502	OGA	Protein O-GlcNAcase (OGA) (EC 3.2.1.169) (Beta-N-acetylglucosaminidase) (Beta-N-acetylhexosaminidase) (Beta-hexosaminidase) (Meningioma-expressed antigen 5) (N-acetyl-beta-D-glucosaminidase) (N-acetyl-beta-glucosaminidase) (Nuclear cytoplasmic O-GlcNAcase and acetyltransferase) (NCOAT)	10	High	6	11	6	Human	FALSE	3 v 3	-0.114311	0.42636	3 v 3	-0.233361	0.639719	3 v 3	0.528651	0.119619	3 v 3	-0.233933	0.481586	3 v 3	0.648273	0.0893168	3 v 3	0.762584	0.0308285	-0.102427	-0.319898	0.0793918	0.921447	0.24012	0.783252	0.43855	0.551219	0.253252	1.02387	0.560018	0.70386	0.540976	0.871117	0.17386	-0.482898	0.311099	-0.53	7.07682
A0A0A0MS51, A0A0A0MT01, B3KS49, B7Z2X4, B7Z4U6, B7Z6N2, B7Z992, B7Z9A0, P06396, Q5T0H8	B7Z992	B7Z992	B7Z992		Actin-depolymerizing factor (Brevin) (Gelsolin)	28	High	18	35	5	Human	TRUE	3 v 3	-0.689482	0.383143	3 v 3	-0.233228	0.613793	3 v 3	1.2409	0.0346058	3 v 3	1.78407	0.0849608	3 v 3	-1.23265	0.146681	3 v 3	-0.543165	0.351407	-0.923303	-1.63083	0.485688	-2.1153	-1.30763	-0.275008	0.077309	-0.6237	2.20065	-1.192	0.323199	-0.760696	1.00061	1.00713	1.71496	2.19261	0.683934	2.47566	6.37156
A0A3B3IRI2, A0A3B3IRQ8, A0A3B3ISY3, A0A3B3ITB8, A0A3B3ITF6, A0A3B3ITH9, B4DMB5, B4E1E0, B7Z9C4, P17812	P17812	P17812	P17812	CTPS1	CTP synthase 1 (EC 6.3.4.2) (CTP synthetase 1) (UTP--ammonia ligase 1)	60	High	32	203	28	Human	FALSE	3 v 3	-0.266314	0.26629	2 v 2	-0.231483	0.092534	3 v 3	0.0306939	0.939728	3 v 3	-0.565942	0.222374	3 v 3	0.330322	0.276124	3 v 3	0.596636	0.00870527	0.0820522	-0.455177	-0.425816	0.773499	0.145797	0.0716694	0.251536	0.116984	-1.07538	0.691447	0.600975	0.497486	0.169484	0.572161	-0.649564	-0.521963	-0.0288133	-1.14705	11.9242
P62241, Q5JR95, Q9BS10	Q5JR94	Q5JR94	P62241	RPS8	40S ribosomal protein S8 (Small ribosomal subunit protein eS8)	42	High	7	57	7	Human	FALSE	3 v 3	-0.163906	0.588656	2 v 2	-0.230153	0.717407	3 v 3	1.05751	0.0518173	3 v 3	0.471998	0.293411	3 v 3	0.421609	0.0753878	3 v 3	0.585515	0.0530576	-0.0913814	-0.64053	0.240194	0.512842	0.178485	0.5735	0.497237	0.49826	1.68532	0.604224	0.819015	0.333306	0.588618	1.13879	1.44513	-0.0156052	0.319775	1.11182	10.0305
Q9NVH6	Q9NVH6	Q9NVH6	Q9NVH6	TMLHE	Trimethyllysine dioxygenase, mitochondrial (EC 1.14.11.8) (Epsilon-trimethyllysine 2-oxoglutarate dioxygenase) (Epsilon-trimethyllysine hydroxylase) (TML hydroxylase) (TML-alpha-ketoglutarate dioxygenase) (TML dioxygenase) (TMLD)	11	High	6	8	6	Human	FALSE	1 v 1	-0.512013	NA	1 v 1	-0.227035	NA	1 v 1	0.00707972	NA	1 v 1	0.489176	NA	1 v 1	-0.994109	NA	1 v 1	-0.482097	NA	NA	-0.512013	NA	NA	-0.994109	NA	NA	-0.504933	NA	NA	-0.482097	NA	NA	0.00707972	NA	NA	0.489176	NA	NA
O75663	O75663	O75663	O75663	TIPRL	TIP41-like protein (Putative MAPK-activating protein PM10) (Type 2A-interacting protein) (TIP)	27	High	8	18	8	Human	FALSE	3 v 3	-0.160334	0.554972	2 v 2	-0.226524	0.428151	3 v 3	-0.0745205	0.81239	3 v 3	-0.517781	0.176367	3 v 3	0.282926	0.489985	3 v 3	0.44326	0.108551	0.139308	-0.608152	-0.0121591	0.895362	-0.268701	0.222117	0.203697	-0.289676	-0.618585	0.756054	0.339451	0.234276	0.0643887	0.318476	-0.606426	-0.691665	-0.0209749	-0.840702	8.99944
A0A024R215, Q99963, Q9UMB8	Q99963	Q99963	Q99963	SH3GL3	Endophilin-A3 (EEN-B2) (Endophilin-3) (SH3 domain protein 2C) (SH3 domain-containing GRB2-like protein 3)	5	High	1	2	1	Human	FALSE	1 v 1	-0.746291	NA	1 v 1	-0.225931	NA	1 v 1	0.282836	NA	1 v 1	-0.30593	NA	1 v 1	-0.157525	NA	1 v 1	0.588767	NA	-0.746291	NA	NA	-0.157525	NA	NA	-0.463455	NA	NA	0.588767	NA	NA	0.282836	NA	NA	-0.30593	NA	NA	5.54226
D6RD24, D6RHY9, H0Y359, Q7Z6J8	Q7Z6J8	Q7Z6J8	Q7Z6J8	UBE3D	E3 ubiquitin-protein ligase E3D (EC 2.3.2.26) (HECT-type E3 ubiquitin transferase E3D) (UbcH10-binding protein with a HECT-like domain) (Ubiquitin-conjugating enzyme E2C-binding protein)	10	High	3	6	3	Human	FALSE	3 v 3	-0.1965	0.552166	3 v 3	-0.219543	0.879875	3 v 3	-0.0374606	0.937584	3 v 3	-0.59049	0.279133	3 v 3	0.356529	0.373916	3 v 3	0.553029	0.0166217	0.206684	-0.728174	-0.0680105	0.893203	-0.194193	0.370577	0.171275	-0.0330288	-0.840129	0.686519	0.533982	0.438587	-0.0354091	0.695145	-0.772118	-0.721928	0.161164	-1.21071	6.90448
A0A2Z4QJC8, A0A2Z4QJH0, P54886	P54886	P54886	P54886	ALDH18A1	Delta-1-pyrroline-5-carboxylate synthase (P5CS) (Aldehyde dehydrogenase family 18 member A1) [Includes: Glutamate 5-kinase (GK) (EC 2.7.2.11) (Gamma-glutamyl kinase); Gamma-glutamyl phosphate reductase (GPR) (EC 1.2.1.41) (Glutamate-5-semialdehyde dehydrogenase) (Glutamyl-gamma-semialdehyde dehydrogenase)]	39	High	26	74	26	Human	FALSE	3 v 3	-0.209109	0.555075	3 v 3	-0.21862	0.69137	3 v 3	-0.0243008	0.958229	3 v 3	0.684396	0.28239	3 v 3	-0.917805	0.0129278	3 v 3	-0.708696	0.0810651	0.0616867	-0.803575	0.114561	-0.737789	-1.10274	-0.912891	-0.760453	-0.600361	0.660584	-0.799476	-0.299161	-1.02745	-0.82214	0.203214	0.546023	-0.022664	0.502375	1.57348	10.9023
A0A494C017, A0A499FIY8, B4DG42, C9JC07, C9JJV6, C9JZL8, Q96S97	A0A024R4N0	C9JJV6	Q96S97	MYADM	Myeloid-associated differentiation marker (Protein SB135)	7	High	1	4	1	Human	FALSE	2 v 2	-1.20284	0.190224	3 v 3	-0.216463	0.609982	2 v 2	0.971359	0.212372	2 v 2	0.541082	0.144583	2 v 2	-0.772565	0.0747709	2 v 2	0.430278	0.522392	-0.832337	-1.57335	NA	-0.863722	-0.681408	NA	-0.197598	-0.265369	NA	-0.0313848	0.89194	NA	0.634739	1.30798	NA	0.666124	0.416039	NA	4.49825
I6L9B7, Q9BTV6	Q9BTV6	Q9BTV6	Q9BTV6	DPH7	Diphthine methyltransferase (EC 3.1.1.97) (Diphthamide biosynthesis protein 7) (WD repeat-containing protein 85)	6	High	2	2	2	Human	FALSE	1 v 1	0.23664	NA	1 v 1	-0.215886	NA	1 v 1	-0.69199	NA	1 v 1	-0.923755	NA	1 v 1	0.468405	NA	1 v 1	0.231765	NA	NA	NA	0.23664	NA	NA	0.468405	NA	NA	-0.45535	NA	NA	0.231765	NA	NA	-0.69199	NA	NA	-0.923755	NA
A0A087X1A9, I1VE16, I1VE18, I1VE20, O75396	O75396	O75396	O75396	SEC22B	Vesicle-trafficking protein SEC22b (ER-Golgi SNARE of 24 kDa) (ERS-24) (ERS24) (SEC22 vesicle-trafficking protein homolog B) (SEC22 vesicle-trafficking protein-like 1)	43	High	7	14	7	Human	FALSE	2 v 2	1.05225	0.240552	3 v 3	-0.215727	0.550267	2 v 2	1.4789	0.296795	2 v 2	2.33411	0.177804	2 v 2	0.197037	0.667958	2 v 2	-0.85521	0.0555301	1.46992	NA	0.634578	0.53992	NA	-0.145846	2.20464	NA	2.85767	-0.929997	NA	-0.780423	0.734718	NA	2.22309	1.66472	NA	3.00351	4.1375
Q9UJA5	Q9UJA5	Q9UJA5	Q9UJA5	TRMT6	tRNA (adenine(58)-N(1))-methyltransferase non-catalytic subunit TRM6 (mRNA methyladenosine-N(1)-methyltransferase non-catalytic subunit TRM6) (tRNA(m1A58)-methyltransferase subunit TRM6) (tRNA(m1A58)MTase subunit TRM6)	13	High	6	10	6	Human	FALSE	2 v 2	-0.282743	0.426852	2 v 2	-0.215149	0.170289	2 v 2	0.0562188	0.421571	2 v 2	-0.591116	0.026526	2 v 2	0.364592	0.32615	2 v 2	0.647334	0.0188631	-0.506976	NA	-0.0585099	0.159545	NA	0.569638	-0.406927	NA	-0.0461215	0.666521	NA	0.628148	0.100049	NA	0.0123884	-0.566471	NA	-0.61576	6.32193
G3V2C9, G3V2N0, G3V3J9, G3V415, P59768	P59768	P59768	P59768	GNG2	Guanine nucleotide-binding protein G(I)/G(S)/G(O) subunit gamma-2 (G gamma-I)	62	High	4	10	4	Human	FALSE	3 v 3	-1.1315	0.335936	2 v 2	-0.211655	0.523354	3 v 3	0.911952	0.14501	3 v 3	3.26604	0.14017	3 v 3	-3.48558	0.058933	3 v 3	-2.35409	0.152938	-1.8447	-2.20771	0.657924	-5.25082	-2.4729	-2.73303	-1.04926	-1.90747	2.2981	-3.40611	-0.265189	-3.39096	0.795449	0.300233	1.64017	4.20156	0.565422	5.03113	1.72247
D1MI96, E5LAN0	D1MI96	E5LAN0	D1MI96	GALK	Galactokinase (EC 2.7.1.6) (Fragment)	37	High	2	2	1	Human	FALSE	1 v 1	-0.234617	NA	1 v 1	-0.210652	NA	1 v 1	-0.218031	NA	1 v 1	-0.792017	NA	1 v 1	0.339369	NA	1 v 1	0.573986	NA	NA	NA	-0.234617	NA	NA	0.339369	NA	NA	-0.452648	NA	NA	0.573986	NA	NA	-0.218031	NA	NA	-0.792017	NA
E5KTA6, F5GYA2, P13051, Q68DM5, Q6FHS8	P13051	Q6FHS8	P13051	UNG	Uracil-DNA glycosylase (UDG) (EC 3.2.2.27)	8	High	1	3	1	Human	FALSE	3 v 3	-0.176123	0.515109	2 v 2	-0.210571	0.399841	3 v 3	-0.224184	0.665367	3 v 3	0.0647632	0.769913	3 v 3	-0.46507	0.067911	3 v 3	-0.288947	0.372911	0.220004	-0.557705	-0.190668	-0.335278	-0.339273	-0.720658	-0.517831	0.107363	-0.790452	-0.555282	0.218432	-0.529991	-0.737835	0.665068	-0.599784	-0.182553	0.446636	-0.0697933	4.926
B3KWG6, B4E0R6, C9J875, C9JQT6, C9JXE0, C9JZD8, E7EQT5, E7ESZ1, E7ETV3, E7ETV8, E7EV12, E7EWK4, E7EX05, H0Y3V4, H0Y8C6, O00410, Q9BVS9	A0A024RDY0	A0A024RDY0	O00410	IPO5	Importin-5 (Imp5) (Importin subunit beta-3) (Karyopherin beta-3) (Ran-binding protein 5) (RanBP5)	30	High	29	111	27	Human	FALSE	3 v 3	-0.357946	0.299072	3 v 3	-0.209067	0.513494	3 v 3	0.139326	0.762591	3 v 3	-0.644482	0.249665	3 v 3	0.425862	0.301953	3 v 3	0.783808	0.00430286	0.151136	-0.680464	-0.54451	1.03798	0.0474696	0.192132	0.406245	0.0919393	-1.15404	0.886848	0.727934	0.736641	0.255109	0.772403	-0.609534	-0.631739	0.0444697	-1.34618	10.9807
A0A1B4Z394, A0A7P0T9G6, K7EIS0, K7EKE5, P23258, Q9NRH3	P23258	P23258	P23258	TUBG1	Tubulin gamma-1 chain (Gamma-1-tubulin) (Gamma-tubulin complex component 1) (GCP-1)	23	High	10	19	10	Human	FALSE	3 v 3	-0.279012	0.418512	3 v 3	-0.207991	0.276306	3 v 3	0.628443	0.315679	3 v 3	-0.279269	0.430592	3 v 3	0.628701	0.0878668	3 v 3	0.907712	0.0417394	0.0642121	-0.825087	-0.0761597	1.02471	0.384744	0.476644	0.69204	0.623801	-0.267547	0.960501	1.20983	0.552804	0.627828	1.44889	-0.191387	-0.332672	0.239056	-0.744191	8.70839
A0A024R1E1, B1AH59, H7C3Y4, Q53G98, Q53H58, Q659F6, Q9H1I8	Q9H1I8	Q9H1I8	Q9H1I8	ASCC2	Activating signal cointegrator 1 complex subunit 2 (ASC-1 complex subunit p100) (Trip4 complex subunit p100)	10	High	4	5	4	Human	FALSE	2 v 2	-0.251109	0.781203	2 v 2	-0.207965	0.387714	2 v 2	0.86159	0.342809	2 v 2	-0.114127	0.841149	2 v 2	0.724609	0.458005	2 v 2	0.975718	0.0435408	0.450532	-0.952749	NA	1.35941	0.0898055	NA	0.797434	0.423529	NA	0.90888	1.04255	NA	0.346903	1.37628	NA	-0.561978	0.333723	NA	3.29278
B4DDU5, B4DKZ4, B4DNX5, F8WBB2, F8WBG8, F8WC20, F8WFE1, H0Y5J4, Q59FH4, Q9UJU6	Q9UJU6	Q9UJU6	Q9UJU6	DBNL	Drebrin-like protein (Cervical SH3P7) (Cervical mucin-associated protein) (Drebrin-F) (HPK1-interacting protein of 55 kDa) (HIP-55) (SH3 domain-containing protein 7)	34	High	11	30	4	Human	FALSE	3 v 3	0.0485545	0.680367	2 v 2	-0.205807	0.773255	3 v 3	0.355527	0.0838624	3 v 3	-0.154075	0.611305	3 v 3	0.558157	0.136424	3 v 3	0.509602	0.077866	0.176115	-0.152607	0.122155	0.987974	0.199192	0.487303	0.323447	0.368591	0.520207	0.811859	0.351799	0.365148	0.147332	0.521198	0.398052	-0.664527	0.169399	0.0329039	7.81378
A0A494C1M4, B4DTU7, H0YHN9, Q3SY69	Q3SY69	A0A494C1M4	Q3SY69	ALDH1L2	Mitochondrial 10-formyltetrahydrofolate dehydrogenase (Mitochondrial 10-FTHFDH) (mtFDH) (EC 1.5.1.6) (Aldehyde dehydrogenase family 1 member L2)	23	High	19	35	16	Human	FALSE	3 v 3	-0.236778	0.346067	3 v 3	-0.205495	0.591318	3 v 3	0.0203141	0.955731	3 v 3	0.7798	0.262757	3 v 3	-0.996263	0.0293085	3 v 3	-0.759486	0.0777635	-0.0814788	-0.62179	-0.00706411	-0.651576	-1.12218	-1.21503	-0.677246	-0.468284	0.496139	-0.570098	-0.500395	-1.20796	-0.595767	0.153506	0.503204	-0.0256697	0.653901	1.71117	9.77857
A0A0X1KG80, Q96EF9, Q96K31	Q96EF9	Q96K31	Q96EF9	ZHX1-C8orf76	Zinc fingers and homeoboxes protein 1, isoform 2 (ZHX1-C8orf76 readthrough transcript protein)	5	High	1	1	1	Human	FALSE	1 v 1	-0.0416714	NA	1 v 1	-0.205251	NA	1 v 1	-0.40189	NA	1 v 1	-0.883487	NA	1 v 1	0.439926	NA	1 v 1	0.481598	NA	NA	NA	-0.0416714	NA	NA	0.439926	NA	NA	-0.443561	NA	NA	0.481598	NA	NA	-0.40189	NA	NA	-0.883487	NA
A0A3B3IRR6, A0A3B3IT54, A0A3B3ITA3, Q9H7E9	Q9H7E9	A0A3B3IT54	Q9H7E9	C8orf33	UPF0488 protein C8orf33	30	High	5	17	5	Human	FALSE	3 v 3	-0.142937	0.0293961	3 v 3	-0.202319	0.237522	3 v 3	0.322058	0.201089	3 v 3	-0.145134	0.53218	3 v 3	0.324254	0.0265324	3 v 3	0.467192	0.00775241	-0.106091	-0.190792	-0.13193	0.431645	0.278592	0.262525	-0.0770863	0.431961	0.182486	0.537736	0.469384	0.394455	0.0290043	0.622753	0.314416	-0.508731	0.153369	-0.0800386	4.49185
B3KR40, H3BU54, Q8TD30	A0A024R6R2	A0A024R6R2	Q8TD30	GPT2	Alanine aminotransferase 2 (ALT2) (EC 2.6.1.2) (Glutamate pyruvate transaminase 2) (GPT 2) (Glutamic--alanine transaminase 2) (Glutamic--pyruvic transaminase 2)	14	High	5	13	5	Human	FALSE	2 v 2	-0.714971	0.05034	3 v 3	-0.201128	0.597989	2 v 2	0.499822	0.144715	2 v 2	0.740847	0.10766	2 v 2	-0.955996	0.121985	2 v 2	-0.241025	0.50143	-0.658317	-0.771624	NA	-1.14145	-0.770539	NA	-0.274112	-0.156186	NA	-0.483136	0.00108523	NA	0.384205	0.615438	NA	0.867341	0.614353	NA	7.61397
H3BPV7, H3BRC9, H3BVA8, J3KRL2, Q15046, Q6ZTI3	Q15046	Q15046	Q15046	KARS1	Lysine--tRNA ligase (EC 2.7.7.-) (EC 6.1.1.6) (Lysyl-tRNA synthetase) (LysRS)	36	High	23	78	23	Human	FALSE	3 v 3	-0.203002	0.500871	2 v 2	-0.200869	0.6391	3 v 3	0.82382	0.0730384	3 v 3	-0.147829	0.655089	3 v 3	0.768648	0.122416	3 v 3	0.971649	0.0445542	0.0580036	-0.70122	0.0342105	1.34551	0.358119	0.60231	0.642066	0.594095	0.626294	1.28751	1.05934	0.568099	0.584062	1.29531	0.592084	-0.703448	0.235976	0.0239847	10.2325
B4DDF8, B4DXX3, B4YAH7, F8VP50, P00352, P05091, Q53FB6, Q59EJ0, Q9UN17, S4R3S4, V9HVX6	A0A384NPN7	A0A384NPN7	P05091	ALDH2	Aldehyde dehydrogenase, mitochondrial (EC 1.2.1.3) (ALDH class 2) (ALDH-E2) (ALDHI)	24	High	10	15	9	Human	FALSE	2 v 2	-0.324137	0.330837	3 v 3	-0.200095	0.663586	2 v 2	0.112482	0.229159	2 v 2	0.669724	0.155791	2 v 2	-0.881379	0.0436588	2 v 2	-0.557242	0.140383	NA	-0.509587	-0.138688	NA	-0.941918	-0.82084	NA	-0.439438	0.0161277	NA	-0.432332	-0.682153	NA	0.0701483	0.154815	NA	0.50248	0.836968	NA
H3BPW5, H3BQB0, H3BRQ0, H3BSE3, H3BU34, H3BU63, Q96CD2	Q96CD2	H3BRQ0	Q96CD2	PPCDC	Phosphopantothenoylcysteine decarboxylase (PPC-DC) (EC 4.1.1.36) (CoaC)	40	High	6	17	6	Human	FALSE	3 v 3	-0.214878	0.284712	3 v 3	-0.199129	0.469804	3 v 3	0.00581109	0.986859	3 v 3	-0.337665	0.366416	3 v 3	0.128598	0.652909	3 v 3	0.343476	0.112862	0.0196408	-0.489805	-0.174469	0.606535	-0.209287	-0.0114534	0.0879448	0.0235812	-0.738727	0.586894	0.280518	0.163016	0.068304	0.513386	-0.564257	-0.51859	0.232869	-0.727273	7.81506
L0R599	L0R599	L0R599	L0R599	CIRH1A	Alternative protein CIRH1A	23	High	1	5	1	Human	FALSE	3 v 3	-0.243099	0.549324	3 v 3	-0.199012	0.416383	3 v 3	0.0376036	0.959155	3 v 3	-0.48168	0.284563	3 v 3	0.276185	0.147197	3 v 3	0.519284	0.251623	0.020239	-0.91863	0.169095	0.514318	0.1765	0.137736	-0.191157	0.349254	-0.774582	0.494079	1.09513	-0.0313588	-0.211396	1.26788	-0.943677	-0.705475	0.172754	-0.912319	6.09803
H0YLT2, J3QSD7, Q9NYV4	Q9NYV4	Q9NYV4	Q9NYV4	CDK12	Cyclin-dependent kinase 12 (EC 2.7.11.22) (EC 2.7.11.23) (Cdc2-related kinase, arginine/serine-rich) (CrkRS) (Cell division cycle 2-related protein kinase 7) (CDC2-related protein kinase 7) (Cell division protein kinase 12) (hCDK12)	5	High	6	8	5	Human	FALSE	2 v 2	-0.265389	0.591271	3 v 3	-0.198706	0.259719	2 v 2	1.18519	0.112027	2 v 2	0.465792	0.277867	2 v 2	0.454006	0.416688	2 v 2	0.719395	0.00579046	NA	-0.620328	0.0895495	NA	0.10561	0.802401	NA	0.35412	1.48547	NA	0.725939	0.712852	NA	0.974449	1.39592	NA	0.24851	0.683073	NA
B2RAG9, B4DSK7, J3KSD7, J3QKZ7, Q15648	Q15648	Q15648	Q15648	MED1	Mediator of RNA polymerase II transcription subunit 1 (Activator-recruited cofactor 205 kDa component) (ARC205) (Mediator complex subunit 1) (Peroxisome proliferator-activated receptor-binding protein) (PBP) (PPAR-binding protein) (Thyroid hormone receptor-associated protein complex 220 kDa component) (Trap220) (Thyroid receptor-interacting protein 2) (TR-interacting protein 2) (TRIP-2) (Vitamin …	9	High	10	14	10	Human	FALSE	3 v 3	-0.0314615	0.890689	2 v 2	-0.198347	0.467457	3 v 3	0.732837	0.0627785	3 v 3	0.179144	0.581913	3 v 3	0.522232	0.152929	3 v 3	0.553693	0.0217219	0.198481	-0.434734	0.141869	0.903096	0.10321	0.560389	0.561931	0.386879	1.15532	0.704615	0.537944	0.41852	0.363451	0.821613	1.01345	-0.341164	0.283669	0.594929	5.9331
A2J1N0	A2J1N0	A2J1N0	A2J1N0		Rheumatoid factor RF-IP14 (Fragment)	18	High	1	2	1	Human	FALSE	1 v 1	0.41384	NA	1 v 1	-0.198334	NA	1 v 1	-0.857139	NA	1 v 1	0.123989	NA	1 v 1	-0.567288	NA	1 v 1	-0.981128	NA	NA	NA	0.41384	NA	NA	-0.567288	NA	NA	-0.443299	NA	NA	-0.981128	NA	NA	-0.857139	NA	NA	0.123989	NA
A0A0U1RRI0, A0A1W2PPU4, A0A3G1LBG2, A0A6C0W4U5, A0A6C0W4U7, A0A6C0W4Z3, A0A6C0W4Z4, A0A6C0W501, A0A6C0W5J5, A0A6C0W5U7, A0A6C0W5X7, A0A6C0W636, A0A6C0W763, B3GUD3, B3GUD4, B3GUD5, H0YF12, Q06124, Q16344	Q06124	Q06124	Q06124	PTPN11	Tyrosine-protein phosphatase non-receptor type 11 (EC 3.1.3.48) (Protein-tyrosine phosphatase 1D) (PTP-1D) (Protein-tyrosine phosphatase 2C) (PTP-2C) (SH-PTP2) (SHP-2) (Shp2) (SH-PTP3)	57	High	30	88	30	Human	FALSE	3 v 3	-0.279994	0.362088	2 v 2	-0.196399	0.666795	3 v 3	0.0788661	0.840749	3 v 3	-0.517123	0.27324	3 v 3	0.315995	0.405519	3 v 3	0.595989	0.0141174	0.147054	-0.679547	-0.307489	0.885634	-0.143946	0.206296	0.237776	-0.00790548	-0.833254	0.73858	0.535601	0.513785	0.0907214	0.671642	-0.525765	-0.647859	0.136041	-1.03955	10.1201
A0A024R3Z5, B2R602, B4DGM7, E9PHS0, F8WDS9, H7C2E3, O43813, Q6FHH6	Q53TN2	Q6FHH6	O43813	LANCL1	Glutathione S-transferase LANCL1 (EC 2.5.1.18) (40 kDa erythrocyte membrane protein) (p40) (LanC-like protein 1)	22	High	8	31	8	Human	FALSE	3 v 3	-0.288286	0.340974	3 v 3	-0.194561	0.440984	3 v 3	0.0881915	0.873584	3 v 3	-0.598996	0.310655	3 v 3	0.398901	0.207714	3 v 3	0.687187	0.00430838	0.0771183	-0.720449	-0.221528	0.784644	0.032944	0.379117	0.188322	0.203567	-0.992173	0.707526	0.753393	0.600644	0.111204	0.924016	-0.770645	-0.596322	0.170623	-1.37129	9.02486
A6NDF3, Q9BVG4, Q9P0N4	Q9BVG4	Q9BVG4	Q9BVG4	PBDC1	Protein PBDC1 (Polysaccharide biosynthesis domain-containing protein 1)	41	High	11	30	11	Human	FALSE	3 v 3	-0.223214	0.448966	3 v 3	-0.191595	0.624693	3 v 3	0.0240855	0.951016	3 v 3	-0.492263	0.292107	3 v 3	0.293134	0.405218	3 v 3	0.516348	0.0147425	0.11272	-0.685735	-0.0966281	0.754026	-0.213235	0.338613	0.0815069	-0.0344221	-0.644471	0.641305	0.472499	0.435241	-0.0312132	0.651313	-0.547843	-0.672519	0.178813	-0.983084	9.38133
A8K2P6, B3KXM8, Q96F45	Q96F45	Q96F45	Q96F45	ZNF503	Zinc finger protein 503	22	High	10	29	9	Human	FALSE	3 v 3	-0.197228	0.475329	3 v 3	-0.191333	0.532665	3 v 3	-0.00178334	0.996926	3 v 3	-0.470667	0.308572	3 v 3	0.271655	0.258406	3 v 3	0.468884	0.0201195	-0.134353	-0.616799	0.159467	0.39209	-0.0708814	0.493757	-0.0691182	0.0559723	-0.583889	0.526443	0.545918	0.33429	0.0652347	0.672772	-0.743356	-0.461208	0.126854	-1.07765	7.93664
A0A3B3ITR6, O95363, Q5JRF7	O95363	A0A3B3ITR6	O95363	FARS2	Phenylalanine--tRNA ligase, mitochondrial (EC 6.1.1.20) (Phenylalanyl-tRNA synthetase) (PheRS)	10	High	4	5	4	Human	FALSE	1 v 1	-0.46539	NA	1 v 1	-0.189845	NA	1 v 1	0.0241568	NA	1 v 1	0.492393	NA	1 v 1	-0.933626	NA	1 v 1	-0.468237	NA	NA	-0.46539	NA	NA	-0.933626	NA	NA	-0.441233	NA	NA	-0.468237	NA	NA	0.0241568	NA	NA	0.492393	NA	NA
B4DG76, P53370	P53370	P53370	P53370	NUDT6	Nucleoside diphosphate-linked moiety X motif 6 (Nudix motif 6) (EC 3.6.1.-) (Antisense basic fibroblast growth factor) (Protein GFG)	15	High	4	4	4	Human	FALSE	1 v 1	-0.755539	NA	1 v 1	-0.1884	NA	1 v 1	0.314364	NA	1 v 1	0.505931	NA	1 v 1	-0.947107	NA	1 v 1	-0.191568	NA	NA	-0.755539	NA	NA	-0.947107	NA	NA	-0.441176	NA	NA	-0.191568	NA	NA	0.314364	NA	NA	0.505931	NA	NA
Q8WVV4	Q8WVV4	Q8WVV4	Q8WVV4	POF1B	Protein POF1B (Premature ovarian failure protein 1B)	3	High	1	1	1	Human	FALSE	1 v 1	-0.0657364	NA	1 v 1	-0.187469	NA	1 v 1	-0.374216	NA	1 v 1	2.05197	NA	1 v 1	-2.49193	NA	1 v 1	-2.42619	NA	NA	NA	-0.0657364	NA	NA	-2.49193	NA	NA	-0.439952	NA	NA	-2.42619	NA	NA	-0.374216	NA	NA	2.05197	NA
B3KXP9, B7Z660, B7Z850, Q5VZ89, Q9NWQ5, X6R5W5, X6RAE7	Q5VZ89	B3KXP9	Q5VZ89	DENND4C	DENN domain-containing protein 4C	4	High	6	7	6	Human	FALSE	2 v 2	-0.368919	0.456602	3 v 3	-0.186794	0.53045	2 v 2	0.17252	0.0682572	2 v 2	-0.522228	0.0887949	2 v 2	0.325829	0.43705	2 v 2	0.694748	0.0500632	-0.0471562	NA	-0.690682	0.592844	NA	0.0588132	0.143932	NA	-0.53673	0.64	NA	0.749495	0.191088	NA	0.153951	-0.448912	NA	-0.595543	6.44956
Q9UK61	Q9UK61	Q9UK61	Q9UK61	TASOR	Protein TASOR (CTCL tumor antigen se89-1) (Retinoblastoma-associated protein RAP140) (Transgene activation suppressor protein)	2	High	3	4	1	Human	FALSE	2 v 2	-0.180245	0.557206	3 v 3	-0.185722	0.150475	2 v 2	1.26086	0.431766	2 v 2	1.64535	0.482245	2 v 2	-0.564732	0.331768	2 v 2	-0.384487	0.606175	-0.396188	NA	0.0356974	-0.240533	NA	-0.888932	-0.151223	NA	2.31246	0.155655	NA	-0.924629	0.244965	NA	2.27676	0.0893097	NA	3.20139	5.91648
B3KPK9, B4DEE7, B4DT78, B4DVC7, H3BPX8, H3BSH2, H3BSJ7, H3BUF3, I3L2A3, Q9H6Q4	Q9H6Q4	Q9H6Q4	Q9H6Q4	CIAO3	Cytosolic iron-sulfur assembly component 3 (Cytosolic Fe-S cluster assembly factor NARFL) (Iron-only hydrogenase-like protein 1) (IOP1) (Nuclear prelamin A recognition factor-like protein) (Protein related to Narf)	26	High	12	29	9	Human	FALSE	3 v 3	-0.204742	0.481521	3 v 3	-0.18539	0.496703	3 v 3	0.0101808	0.981741	3 v 3	-0.427972	0.341084	3 v 3	0.233411	0.287572	3 v 3	0.438152	0.0413132	0.0150704	-0.681785	0.0524896	0.303264	-0.0765228	0.473491	-0.00942895	0.0278541	-0.602108	0.288194	0.605262	0.421002	-0.0244993	0.709639	-0.654598	-0.312693	0.104377	-1.0756	6.63952
P17509	P17509	P17509	P17509	HOXB6	Homeobox protein Hox-B6 (Homeobox protein Hox-2.2) (Homeobox protein Hox-2B) (Homeobox protein Hu-2)	33	High	6	11	4	Human	FALSE	2 v 2	0.0023935	0.989966	3 v 3	-0.181805	0.587029	2 v 2	0.553925	0.234031	2 v 2	0.393147	0.111493	2 v 2	0.163171	0.678911	2 v 2	0.160778	0.464468	NA	-0.149452	0.154239	NA	-0.132437	0.45878	NA	0.191144	0.921492	NA	0.0170153	0.30454	NA	0.340596	0.767253	NA	0.323581	0.462713	NA
B7Z5N6, B7ZBU3, H0Y6Y1, Q5T1V5, Q5T1V6	Q5T1V6	Q5T1V6	Q5T1V6	DDX59	Probable ATP-dependent RNA helicase DDX59 (EC 3.6.4.13) (DEAD box protein 59) (Zinc finger HIT domain-containing protein 5)	21	High	11	22	11	Human	FALSE	3 v 3	-0.192289	0.480495	3 v 3	-0.180902	0.489589	3 v 3	0.000694446	0.998749	3 v 3	-0.463618	0.314839	3 v 3	0.272023	0.403097	3 v 3	0.464312	0.0261102	0.189572	-0.584908	-0.18153	0.771268	-0.094212	0.139014	0.186931	0.0970482	-0.858763	0.581696	0.490696	0.320544	-0.00264113	0.681957	-0.677232	-0.584337	0.19126	-0.997777	7.79572
A0A0G2JM12, A0A0G2JM58, A0A1U9X7J2, A0A7I2V500, A0A7I2YQ78, A0A7I2YQQ2, B4DUJ4, N0E466, N0E472, N0E638, N0E644, N0E650, N0E6J1, P67870, Q5SRQ3, Q5SRQ6	N0E4C7	N0E4C7	P67870	CSNK2B	Casein kinase II subunit beta (CK II beta) (Phosvitin) (Protein G5a)	41	High	7	15	7	Human	FALSE	2 v 2	-0.0767915	0.00341851	3 v 3	-0.180846	0.503926	2 v 2	0.803857	0.393704	2 v 2	0.323867	0.653569	2 v 2	0.403198	0.0585295	2 v 2	0.47999	0.0486627	-0.0772039	NA	-0.0763791	0.366024	NA	0.440372	0.154676	NA	1.29946	0.443228	NA	0.516751	0.23188	NA	1.37583	-0.211348	NA	0.859083	6.17193
A0A6Q8PF79, A0A6Q8PG52, A0A6Q8PGE6, A0A6Q8PH84, B4DPH9, C9IZZ0, C9J4S4, C9J4V0, C9J592, C9J7D1, C9J8S3, P51149	P51149	P51149	P51149	RAB7A	Ras-related protein Rab-7a (EC 3.6.5.2)	79	High	16	52	16	Human	FALSE	3 v 3	-0.0816759	0.804036	2 v 2	-0.179346	0.482998	3 v 3	1.93038	0.0631113	3 v 3	2.02098	0.140783	3 v 3	-0.17227	0.323655	3 v 3	-0.0905946	0.82876	0.0241122	-0.626678	0.357538	-0.426828	0.0198075	-0.109791	1.96099	0.418197	3.16694	-0.45094	0.646486	-0.467329	1.93688	1.04487	2.8094	2.38782	0.398389	3.27673	8.07788
A0A087WW06, Q96AY4	Q96AY4	Q96AY4	Q96AY4	TTC28	Tetratricopeptide repeat protein 28 (TPR repeat protein 28) (TPR repeat-containing big gene cloned at Keio)	2	High	5	16	5	Human	FALSE	3 v 3	0.0290505	0.897661	3 v 3	-0.178203	0.5399	3 v 3	0.441938	0.155004	3 v 3	-0.240472	0.18973	3 v 3	0.71146	0.030259	3 v 3	0.68241	0.0118175	0.406339	-0.272921	-0.0462665	0.958075	0.538074	0.638232	0.509565	0.515277	0.388123	0.551736	0.810995	0.684498	0.103226	0.788198	0.43439	-0.44851	-0.022797	-0.250108	4.926
A0A087WTE4, A0A087WTF6, A0A087WV75, A0A087WVU1, A0A087WWD4, A0A087WWJ5, A0A087WX77, A0A087WZS4, A0A087X1V2, A0A0C4DGS4, A0A0D9SF30, A0A0D9SF98, B4DSQ7, B7Z8D6, H7BYX6, O00557, P13591	P13591	A0A087WWD4	P13591	NCAM1	Neural cell adhesion molecule 1 (N-CAM-1) (NCAM-1) (CD antigen CD56)	23	High	15	22	15	Human	FALSE	2 v 2	-0.884743	0.597333	3 v 3	-0.178085	0.590761	2 v 2	1.71241	0.185762	2 v 2	1.95927	0.448991	2 v 2	-1.1316	0.0300309	2 v 2	-0.246855	0.865802	NA	-2.09182	0.322334	NA	-1.18502	-1.07818	NA	-0.893762	2.5491	NA	0.906802	-1.40051	NA	1.19806	2.22677	NA	0.291256	3.62728	NA
A8K559, F5GX80, F5H6J5, Q6NZY4	Q6NZY4	Q6NZY4	Q6NZY4	ZCCHC8	Zinc finger CCHC domain-containing protein 8 (TRAMP-like complex RNA-binding factor ZCCHC8)	19	High	10	16	10	Human	FALSE	3 v 3	0.153812	0.818298	2 v 2	-0.17765	0.673322	3 v 3	0.746927	0.139553	3 v 3	1.57199	0.41003	3 v 3	-0.671255	0.510646	3 v 3	-0.825067	0.605522	0.084746	-0.829393	1.20608	0.4462	-0.129979	-2.32999	0.206144	0.231389	2.26468	0.361454	0.699414	-3.53607	0.121398	1.06078	1.0586	-0.240056	0.361368	4.59467	7.36632
A0A5F9ZGM7, Q9BU89	Q9BU89	Q9BU89	Q9BU89	DOHH	Deoxyhypusine hydroxylase (hDOHH) (EC 1.14.99.29) (Deoxyhypusine dioxygenase) (Deoxyhypusine monooxygenase) (HEAT-like repeat-containing protein 1)	30	High	5	11	5	Human	FALSE	3 v 3	-0.274659	0.348127	3 v 3	-0.17685	0.242869	3 v 3	0.0833262	0.830549	3 v 3	-0.502005	0.310599	3 v 3	0.310672	0.392883	3 v 3	0.585331	0.0117697	0.102695	-0.678594	-0.24808	0.81163	-0.18432	0.304705	0.0869647	0.0415791	-0.702544	0.708935	0.494274	0.552785	-0.0157302	0.720173	-0.454464	-0.724665	0.225899	-1.00725	7.31379
A0A087WYT3, B3KUY2, B4DDC6, Q15185	Q15185	A0A087WYT3	Q15185	PTGES3	Prostaglandin E synthase 3 (EC 5.3.99.3) (Cytosolic prostaglandin E2 synthase) (cPGES) (Hsp90 co-chaperone) (Progesterone receptor complex p23) (Telomerase-binding protein p23)	34	High	5	20	5	Human	FALSE	3 v 3	-0.377171	0.0771539	3 v 3	-0.176129	0.440557	3 v 3	0.190377	0.555569	3 v 3	-0.440788	0.288665	3 v 3	0.253994	0.476415	3 v 3	0.631165	0.0814845	-0.202298	-0.583923	-0.345293	0.811115	-0.177644	0.128511	0.123757	-0.00633752	-0.677802	1.01341	0.406279	0.473804	0.326054	0.577586	-0.332509	-0.687358	0.171307	-0.806313	7.57592
A0A024RAR8, A0A075BSP6, A0A075BW43, A0A0A7E6D4, A0A0A7E6D8, A0A0A7E6I2, A0A0A7E6J5, A0A0A7E6K0, A0A0A7E6P0, A0A0A7E6P4, A0A0A7E6P9, A0A0A7E7S5, A0A0A7E7T3, A0A0A7E7W5, A0A0A7E7W9, A0A0A7E7X3, A8K6H1, Q9NZ08	Q9NZ08	A0A0A7E6P9	Q9NZ08	ERAP1	Endoplasmic reticulum aminopeptidase 1 (EC 3.4.11.-) (ARTS-1) (Adipocyte-derived leucine aminopeptidase) (A-LAP) (Aminopeptidase PILS) (Puromycin-insensitive leucyl-specific aminopeptidase) (PILS-AP) (Type 1 tumor necrosis factor receptor shedding aminopeptidase regulator)	1	High	1	1	1	Human	FALSE	1 v 1	-0.272923	NA	1 v 1	-0.176033	NA	1 v 1	-0.162874	NA	1 v 1	-0.631056	NA	1 v 1	0.195259	NA	1 v 1	0.468182	NA	NA	NA	-0.272923	NA	NA	0.195259	NA	NA	-0.435797	NA	NA	0.468182	NA	NA	-0.162874	NA	NA	-0.631056	NA
D6RBM3, D6RHU3, P55212	P55212	P55212	P55212	CASP6	Caspase-6 (CASP-6) (CSP-6) (EC 3.4.22.59) (Apoptotic protease Mch-2) [Cleaved into: Caspase-6 subunit p18 (Caspase-6 subunit p20); Caspase-6 subunit p11 (Caspase-6 subunit p10)]	19	High	4	8	4	Human	FALSE	3 v 3	-0.224673	0.430718	3 v 3	-0.174578	0.493944	3 v 3	0.0392824	0.921362	3 v 3	-0.496054	0.223986	3 v 3	0.310664	0.217911	3 v 3	0.535336	0.0156514	0.135495	-0.650982	-0.158531	0.623375	0.0180364	0.290579	0.0170393	0.0615854	-0.634796	0.487881	0.669019	0.44911	-0.118456	0.712568	-0.476265	-0.606336	0.043549	-0.925375	5.68089
G3V2H0, G3V3E6, G3V503, G3V5B3, Q96HE7	Q96HE7	Q96HE7	Q96HE7	ERO1A	ERO1-like protein alpha (ERO1-L) (ERO1-L-alpha) (EC 1.8.4.-) (Endoplasmic oxidoreductin-1-like protein) (Endoplasmic reticulum oxidoreductase alpha) (Oxidoreductin-1-L-alpha)	31	High	13	44	13	Human	FALSE	3 v 3	-0.275785	0.354619	3 v 3	-0.173654	0.168654	3 v 3	0.0948833	0.778801	3 v 3	-0.498536	0.245398	3 v 3	0.317634	0.447928	3 v 3	0.593419	0.0562847	0.0980582	-0.697229	-0.228185	0.971518	-0.165925	0.147308	0.112916	-0.0547004	-0.600921	0.87346	0.531304	0.375492	0.014858	0.642529	-0.372737	-0.858602	0.111224	-0.748229	8.09434
E9PIX1, E9PP75, E9PR52, H0YD88, Q15782, Q53FH2	Q15782	E9PR52	Q15782	CHI3L2	Chitinase-3-like protein 2 (Chondrocyte protein 39) (YKL-39)	3	Medium	1	2	1	Human	FALSE	1 v 1	-0.774869	NA	1 v 1	-0.173502	NA	1 v 1	0.340778	NA	1 v 1	0.373983	NA	1 v 1	-0.808075	NA	1 v 1	-0.033205	NA	NA	-0.774869	NA	NA	-0.808075	NA	NA	-0.434092	NA	NA	-0.033205	NA	NA	0.340778	NA	NA	0.373983	NA	NA
B3KMK3, B4DLT2, D6RA13, E9PF10, O75694	O75694	O75694	O75694	NUP155	Nuclear pore complex protein Nup155 (155 kDa nucleoporin) (Nucleoporin Nup155)	26	High	29	92	28	Human	FALSE	3 v 3	-0.202772	0.38628	3 v 3	-0.173308	0.000843329	3 v 3	0.0259219	0.891256	3 v 3	0.342988	0.170034	3 v 3	-0.519839	0.0380904	3 v 3	-0.317067	0.115273	0.0233939	-0.568257	-0.0634533	-0.318708	-0.669372	-0.571436	-0.271321	-0.297637	0.0384072	-0.342102	-0.101115	-0.507983	-0.294715	0.27062	0.10186	0.0473868	0.371735	0.609843	10.7114
A0A0A0MQX8, A0A7P0T9I3, A0PJJ3, A2A3S3, B1AKI6, B4DLS5, B4E233, B4E3F7, C9J4T8, C9JCX1, C9JP00, H7C4T5, H7C4Y1, O95205, Q5VZF2, Q86VM6, Q9NR56, Q9NUK0	Q9NR56	A0A0A0MQX8	Q9NR56	MBNL1	Muscleblind-like protein 1 (Triplet-expansion RNA-binding protein)	19	High	5	8	5	Human	FALSE	3 v 3	-0.171528	0.517709	2 v 2	-0.172993	0.263625	3 v 3	-0.00460104	0.989751	3 v 3	-0.48778	0.335965	3 v 3	0.311651	0.424266	3 v 3	0.483179	0.0358727	0.149998	-0.593185	-0.0713971	0.793927	-0.275022	0.41605	0.00958472	0.00719713	-0.545169	0.643928	0.318163	0.487447	-0.140414	0.600382	-0.473772	-0.784342	0.282219	-0.961218	6.54689
A0A024R456, Q01955	Q01955	Q01955	Q01955	COL4A3	Collagen alpha-3(IV) chain (Goodpasture antigen) [Cleaved into: Tumstatin]	1	High	2	7	2	Human	FALSE	2 v 2	-0.233255	0.139833	2 v 2	-0.172924	0.550847	2 v 2	0.545838	0.100389	2 v 2	0.129929	0.77379	2 v 2	0.182654	0.665837	2 v 2	0.415909	0.359342	-0.181181	-0.28533	NA	0.49807	-0.132762	NA	0.277863	0.347303	NA	0.679251	0.152568	NA	0.459044	0.632632	NA	-0.220207	0.480065	NA	5.66676
A0JLR2, Q12986	Q12986	Q12986	Q12986	NFX1	Transcriptional repressor NF-X1 (EC 2.3.2.-) (Nuclear transcription factor, X box-binding protein 1)	5	High	5	7	5	Human	FALSE	1 v 1	-1.12172	NA	1 v 1	-0.171707	NA	1 v 1	0.690474	NA	1 v 1	-0.0232906	NA	1 v 1	-0.407961	NA	1 v 1	0.713764	NA	NA	-1.12172	NA	NA	-0.407961	NA	NA	-0.431251	NA	NA	0.713764	NA	NA	0.690474	NA	NA	-0.0232906	NA	NA
A8K3C5, B4DJ96, D6RDI2, D6RHH0, H0YA81, H0YAR4, H0YBV7, J3KPP4, O95232, Q6PKC2, Q86Y74, U3KQT3	O95232	A8K3C5	O95232	LUC7L3	Luc7-like protein 3 (Cisplatin resistance-associated-overexpressed protein) (Luc7A) (Okadaic acid-inducible phosphoprotein OA48-18) (cAMP regulatory element-associated protein 1) (CRE-associated protein 1) (CREAP-1)	20	High	9	26	9	Human	FALSE	3 v 3	-0.0363963	0.800563	2 v 2	-0.171464	0.171789	3 v 3	0.443975	0.190666	3 v 3	0.0992926	0.743942	3 v 3	0.308286	0.421765	3 v 3	0.344682	0.213745	0.0139127	-0.276194	0.153092	0.612593	-0.306859	0.619123	0.187888	-0.0150967	1.04994	0.598681	-0.0306649	0.46603	0.173976	0.261097	0.896851	-0.424705	0.291762	0.430821	8.89026
A0A7P0T839, A0A7P0T843, A0A7P0T896, A0A7P0T8E8, A0A7P0T8P6, A0A7P0T9A5, A0A7P0TA15, A0A7P0TAH4, A0A7P0TB19, A0A7P0TBL3, A0A7P0Z4K4, A8K0I0, B4DRD4, C9JDF0, Q13356	A0A024R1C1	A0A7P0TA15	Q13356	PPIL2	RING-type E3 ubiquitin-protein ligase PPIL2 (EC 2.3.2.27) (CYC4) (Cyclophilin-60) (Cyclophilin-like protein Cyp-60) (Cyp60) (hCyP-60) (Probable inactive peptidyl-prolyl cis-trans isomerase-like 2) (PPIase) (Rotamase PPIL2)	21	High	10	18	10	Human	FALSE	3 v 3	-0.194403	0.213576	3 v 3	-0.171297	0.0759292	3 v 3	0.0198252	0.953087	3 v 3	-0.419139	0.259087	3 v 3	0.244561	0.461045	3 v 3	0.438964	0.227292	-0.118444	-0.407438	-0.0573258	0.785046	-0.0185072	-0.0328556	-0.0134966	0.0815379	-0.591774	0.903491	0.388931	0.0244703	0.104948	0.488976	-0.534449	-0.798543	0.100045	-0.558919	6.66391
A0A087WT12, A0A087X247, A0A087X2I2, A0A0A0MTT1, K7EJ20, K7EKX7, K7ENB4, K7ERP4, P36969, Q6PI42, Q6PJX4, R4GNE4	P36969	K7ERP4	P36969	GPX4	Phospholipid hydroperoxide glutathione peroxidase (PHGPx) (EC 1.11.1.12) (Glutathione peroxidase 4) (GPx-4) (GSHPx-4)	28	High	5	11	5	Human	FALSE	3 v 3	-0.311091	0.464001	3 v 3	-0.170965	0.527335	3 v 3	0.137437	0.727799	3 v 3	-0.34521	0.331621	3 v 3	0.171556	0.603782	3 v 3	0.482646	0.0224062	0.2745	-0.924717	-0.283055	0.676228	-0.295358	0.133797	-0.0655703	-0.120677	-0.334714	0.401727	0.62936	0.416852	-0.340071	0.80404	-0.0516594	-0.741798	0.17468	-0.468511	7.14975
A0A5C2GA89	A0A5C2GA89	A0A5C2GA89	A0A5C2GA89		IGH c185_heavy__IGHV3-7_IGHD3-16_IGHJ4 (Fragment)	16	High	1	15	1	Human	FALSE	1 v 1	-0.138314	NA	1 v 1	-0.168478	NA	1 v 1	-0.291286	NA	1 v 1	-0.59465	NA	1 v 1	0.16505	NA	1 v 1	0.303364	NA	NA	NA	-0.138314	NA	NA	0.16505	NA	NA	-0.4296	NA	NA	0.303364	NA	NA	-0.291286	NA	NA	-0.59465	NA
A0A087WTW5, A0A096LP21, A7E2C0, Q9UKL3	Q9UKL3	Q9UKL3	Q9UKL3	CASP8AP2	CASP8-associated protein 2 (FLICE-associated huge protein)	1	High	1	1	1	Human	FALSE	1 v 1	-0.524003	NA	1 v 1	-0.167474	NA	1 v 1	0.122995	NA	1 v 1	-0.599369	NA	1 v 1	0.198361	NA	1 v 1	0.722364	NA	-0.524003	NA	NA	0.198361	NA	NA	-0.401008	NA	NA	0.722364	NA	NA	0.122995	NA	NA	-0.599369	NA	NA	3.6893
B3KQW9, Q5T190, Q5T191, Q5T196, Q8NFF5	Q8NFF5	Q8NFF5	Q8NFF5	FLAD1	FAD synthase (EC 2.7.7.2) (FAD pyrophosphorylase) (FMN adenylyltransferase) (Flavin adenine dinucleotide synthase) [Includes: Molybdenum cofactor biosynthesis protein-like region; FAD synthase region]	17	High	9	20	9	Human	FALSE	3 v 3	-0.322502	0.391339	3 v 3	-0.166156	0.68224	3 v 3	0.149193	0.669624	3 v 3	-0.366113	0.214522	3 v 3	0.192805	0.435089	3 v 3	0.515306	0.158489	-0.253463	-0.868424	0.154382	0.532081	-0.157492	0.203825	-0.180054	-0.163458	-0.176412	0.785544	0.710932	0.0494431	0.0734083	0.704966	-0.330795	-0.712136	-0.00596567	-0.380238	6.99322
Q86XU0	Q86XU0	Q86XU0	Q86XU0	ZNF677	Zinc finger protein 677	7	High	3	6	1	Human	FALSE	2 v 2	-0.327611	0.0208938	2 v 2	-0.165562	0.669807	2 v 2	0.154619	0.325623	2 v 2	-0.251604	0.131827	2 v 2	0.0786111	0.18251	2 v 2	0.406223	0.0530527	-0.316855	-0.338367	NA	0.055436	0.101786	NA	-0.249026	-0.0969597	NA	0.372291	0.440154	NA	0.0678293	0.241408	NA	-0.304462	-0.198746	NA	1.848
Q96H79	Q96H79	Q96H79	Q96H79	ZC3HAV1L	Zinc finger CCCH-type antiviral protein 1-like	35	High	8	43	8	Human	FALSE	3 v 3	-0.205888	0.417902	3 v 3	-0.16519	0.655756	3 v 3	0.0345911	0.896919	3 v 3	-0.270468	0.28961	3 v 3	0.0991713	0.624707	3 v 3	0.305059	0.068724	0.012501	-0.612236	-0.017929	0.38874	-0.210242	0.119016	-0.133756	-0.10961	-0.270524	0.376239	0.401994	0.136945	-0.146257	0.502626	-0.252595	-0.522496	0.100631	-0.38954	9.17742
Q92686	Q92686	Q92686	Q92686	NRGN	Neurogranin (Ng) (RC3) [Cleaved into: NEUG(55-78)]	32	High	3	6	3	Human	FALSE	1 v 1	-0.124365	NA	1 v 1	-0.165077	NA	1 v 1	-0.272488	NA	1 v 1	-0.859826	NA	1 v 1	0.462972	NA	1 v 1	0.587337	NA	-0.124365	NA	NA	0.462972	NA	NA	-0.396854	NA	NA	0.587337	NA	NA	-0.272488	NA	NA	-0.859826	NA	NA	7.28077
B4DY17, Q96GX9, S4R3D6	Q96GX9	Q96GX9	Q96GX9	APIP	Methylthioribulose-1-phosphate dehydratase (MTRu-1-P dehydratase) (EC 4.2.1.109) (APAF1-interacting protein) (hAPIP)	52	High	10	26	10	Human	FALSE	3 v 3	-0.342141	0.131219	3 v 3	-0.164921	0.723049	3 v 3	0.171176	0.613533	3 v 3	-0.258181	0.350107	3 v 3	0.0872155	0.74996	3 v 3	0.429357	0.138311	-0.141428	-0.606306	-0.278689	0.563236	-0.116996	-0.184593	0.0587747	0.0500465	-0.621717	0.704664	0.48931	0.0940959	0.200203	0.656353	-0.343028	-0.504462	0.167043	-0.437124	9.57005
A0A087WYF2, F5H2F2, P54687	A0A024RAV0	A0A024RAV0	P54687	BCAT1	Branched-chain-amino-acid aminotransferase, cytosolic (BCAT(c)) (EC 2.6.1.42) (Protein ECA39)	18	High	7	22	7	Human	FALSE	3 v 3	-0.269384	0.342913	3 v 3	-0.164872	0.583201	3 v 3	0.103227	0.799964	3 v 3	-0.526038	0.277386	3 v 3	0.359882	0.38475	3 v 3	0.629265	0.0334064	0.0991823	-0.657079	-0.250254	0.964208	-0.154521	0.269958	0.360953	-0.0292881	-0.830134	0.865026	0.502559	0.520211	0.261771	0.627791	-0.57988	-0.603255	0.125232	-1.10009	8.3966
A0A2U3TZJ3, A0A804HHS7, B1Q3L0, C9JWN8, D8L1Z7, D8L1Z8, D8L1Z9, D8L200, D8L201, D8L202, D8L203, E7EQQ5, H7C134, L7REZ6, Q05CU3, Q9C035	Q9C035	Q9C035	Q9C035	TRIM5	Tripartite motif-containing protein 5 (EC 2.3.2.27) (RING finger protein 88) (RING-type E3 ubiquitin transferase TRIM5)	20	High	10	22	10	Human	FALSE	2 v 2	-0.142431	0.0482317	3 v 3	-0.164023	0.557284	2 v 2	-0.0231308	0.947387	2 v 2	-0.46178	0.228822	2 v 2	0.296218	0.238623	2 v 2	0.438649	0.150574	-0.13162	NA	-0.153243	0.412758	NA	0.179677	0.124495	NA	-0.455619	0.544378	NA	0.33292	0.256114	NA	-0.302376	-0.288263	NA	-0.635296	7.73877
A0A024R3E4, B4E2Y3, H0YCI3, K0KVU2, P46937, Q86T74	P46937	A0A024R3E4	P46937	YAP1	Transcriptional coactivator YAP1 (Yes-associated protein 1) (Protein yorkie homolog) (Yes-associated protein YAP65 homolog)	20	High	6	11	6	Human	FALSE	3 v 3	-0.258176	0.626581	3 v 3	-0.162607	0.714884	3 v 3	1.14338	0.072685	3 v 3	1.25591	0.10635	3 v 3	-0.370703	0.449068	3 v 3	-0.112527	0.643272	-0.711668	-0.71172	0.64886	-1.03927	-0.407566	0.33473	0.0314782	0.185323	2.43881	-0.327604	0.304153	-0.31413	0.743146	0.897043	1.78995	1.07075	0.592889	2.10408	3.08746
J3KR35, Q8WUD4	Q8WUD4	Q8WUD4	Q8WUD4	CCDC12	Coiled-coil domain-containing protein 12	11	High	1	1	1	Human	FALSE	1 v 1	-0.398836	NA	1 v 1	-0.162136	NA	1 v 1	0.0206398	NA	1 v 1	-0.360038	NA	1 v 1	-0.0181584	NA	1 v 1	0.380678	NA	-0.398836	NA	NA	-0.0181584	NA	NA	-0.378196	NA	NA	0.380678	NA	NA	0.0206398	NA	NA	-0.360038	NA	NA	6.00675
O75934, Q53HE3	B2R7W3	B2R7W3	O75934	BCAS2	Pre-mRNA-splicing factor SPF27 (Breast carcinoma-amplified sequence 2) (DNA amplified in mammary carcinoma 1 protein) (Spliceosome-associated protein SPF 27)	36	High	8	14	8	Human	FALSE	3 v 3	0.0659482	0.697429	3 v 3	-0.16187	0.700668	3 v 3	0.742488	0.204085	3 v 3	0.6526	0.141142	3 v 3	0.155836	0.589241	3 v 3	0.0898878	0.550505	0.11927	-0.210919	0.289494	0.0380762	-0.196467	0.6259	0.237279	0.412569	1.77546	-0.081194	0.0144519	0.336406	0.118009	0.623489	1.48597	0.199203	0.609037	1.14956	8.64422
A0A3B3ISK9, F5GX20, F5H2G6, F5H362, F5H5A1, F5H755, H0YGC7, Q4G176, Q6P2C7	Q4G176	Q4G176	Q4G176	ACSF3	Malonate--CoA ligase ACSF3, mitochondrial (EC 6.2.1.n3) (Acyl-CoA synthetase family member 3)	12	High	7	14	7	Human	FALSE	1 v 1	-0.176863	NA	1 v 1	-0.157231	NA	1 v 1	-0.189723	NA	1 v 1	0.160328	NA	1 v 1	-0.526914	NA	1 v 1	-0.350051	NA	-0.176863	NA	NA	-0.526914	NA	NA	-0.366586	NA	NA	-0.350051	NA	NA	-0.189723	NA	NA	0.160328	NA	NA	7.41109
H0YG27, H0YGS7, K7EJ59, K7EM44, Q6PJ69, Q96DX1	Q6PJ69	Q6PJ69	Q6PJ69	TRIM65	Tripartite motif-containing protein 65	37	High	15	52	15	Human	FALSE	3 v 3	-0.146919	0.492121	3 v 3	-0.155045	0.625752	3 v 3	-0.0182705	0.967772	3 v 3	-0.424538	0.321989	3 v 3	0.259348	0.349401	3 v 3	0.406267	0.0703785	0.0836852	-0.493009	-0.0314345	0.668709	-0.053888	0.163223	0.197469	0.107166	-0.800205	0.585023	0.439121	0.194658	0.113784	0.600175	-0.768771	-0.47124	0.161054	-0.963429	9.01848
A0A087WW35, B4DSX4, Q6P1Q9, Q96IZ6, Q9P0B4	Q6P1Q9	Q6P1Q9	Q6P1Q9	METTL2B	tRNA N(3)-methylcytidine methyltransferase METTL2B (EC 2.1.1.-) (Methyltransferase-like protein 2B)	19	High	6	17	6	Human	FALSE	3 v 3	-0.266988	0.239154	3 v 3	-0.154031	0.65586	3 v 3	0.102067	0.75793	3 v 3	-0.530584	0.278587	3 v 3	0.365663	0.198444	3 v 3	0.632651	0.0192041	0.00428382	-0.252321	-0.552928	0.749732	0.204774	0.142482	0.135487	0.335589	-0.96584	0.745448	0.457095	0.69541	0.131203	0.58791	-0.412912	-0.614245	0.130815	-1.10832	6.99209
B3KP71, B4DQP6, B9TX32, B9TX33, B9TX35, M0QYR4, M0QZQ2, Q71SY5	Q71SY5	Q71SY5	Q71SY5	MED25	Mediator of RNA polymerase II transcription subunit 25 (Activator interaction domain-containing protein 1) (Activator-recruited cofactor 92 kDa component) (ARC92) (Mediator complex subunit 25) (p78)	6	High	3	5	3	Human	FALSE	2 v 2	-0.428059	0.186335	3 v 3	-0.153753	0.433808	2 v 2	0.815055	0.282143	2 v 2	0.21387	0.616115	2 v 2	0.173126	0.188146	2 v 2	0.601184	0.0803536	-0.299063	-0.557054	NA	0.225835	0.120417	NA	0.129098	0.644893	NA	0.524898	0.677471	NA	0.428162	1.20195	NA	-0.0967362	0.524476	NA	6.19377
F5GWI9	F5GWI9	F5GWI9	F5GWI9	WASHC3	Coiled-coil domain-containing protein 53 (WASH complex subunit 3)	17	High	2	3	1	Human	FALSE	1 v 1	-0.482707	NA	1 v 1	-0.153517	NA	1 v 1	0.122826	NA	1 v 1	-0.241932	NA	1 v 1	-0.11795	NA	1 v 1	0.364757	NA	NA	NA	-0.482707	NA	NA	-0.11795	NA	NA	-0.359882	NA	NA	0.364757	NA	NA	0.122826	NA	NA	-0.241932	NA
A0A024R7G3, A8K8L2, B4DHS5, K7EMZ2, K7ENI9, K7EQQ8, K7EQU7, K7EQY6, K7ERR5, Q9NXH9	A0A024R7I5	A0A024R7I5	Q9NXH9	TRMT1	tRNA (guanine(26)-N(2))-dimethyltransferase (EC 2.1.1.216) (tRNA 2,2-dimethylguanosine-26 methyltransferase) (tRNA(guanine-26,N(2)-N(2)) methyltransferase) (tRNA(m(2,2)G26)dimethyltransferase)	10	High	5	9	5	Human	FALSE	3 v 3	-0.12743	0.368411	3 v 3	-0.152379	0.664015	3 v 3	0.306279	0.148802	3 v 3	-0.0851671	0.564136	3 v 3	0.264016	0.10653	3 v 3	0.391446	0.029931	-0.15249	-0.305249	0.0754487	0.363543	0.0764477	0.352057	0.139016	0.239355	0.158175	0.516033	0.381697	0.276608	0.291506	0.544605	0.0827266	-0.224527	0.162908	-0.193882	6.38024
A0A5C2GGD0	A0A5C2GGD0	A0A5C2GGD0	A0A5C2GGD0		IG c695_heavy_IGHV3-7_IGHD3-10_IGHJ5 (Fragment)	13	High	1	7	1	Human	FALSE	1 v 1	0.611614	NA	1 v 1	-0.151379	NA	1 v 1	-0.966892	NA	1 v 1	0.298515	NA	1 v 1	-0.653793	NA	1 v 1	-1.26541	NA	NA	NA	0.611614	NA	NA	-0.653793	NA	NA	-0.355278	NA	NA	-1.26541	NA	NA	-0.966892	NA	NA	0.298515	NA
B3KQM3, O43353, Q2TU65	A0A0S2Z4Z8	A0A0S2Z4Z8	O43353	RIPK2	Receptor-interacting serine/threonine-protein kinase 2 (EC 2.7.11.1) (CARD-containing interleukin-1 beta-converting enzyme-associated kinase) (CARD-containing IL-1 beta ICE-kinase) (RIP-like-interacting CLARP kinase) (Receptor-interacting protein 2) (RIP-2) (Tyrosine-protein kinase RIPK2) (EC 2.7.10.2)	29	High	12	33	11	Human	FALSE	3 v 3	-0.21975	0.316653	3 v 3	-0.150209	0.669192	3 v 3	0.0548777	0.87779	3 v 3	-0.451262	0.304274	3 v 3	0.28639	0.341055	3 v 3	0.50614	0.0200473	0.0467592	-0.52451	-0.181499	0.697862	-0.101911	0.26322	0.102982	0.0755358	-0.673134	0.651103	0.422599	0.444718	0.0562231	0.600046	-0.491636	-0.59488	0.177447	-0.936354	9.11764
A0A0S2Z423, Q5NT82, Q9BY32	A0A0S2Z3W7	A0A0S2Z3W7	Q9BY32	ITPA	Inosine triphosphate pyrophosphatase (ITPase) (Inosine triphosphatase) (EC 3.6.1.9) (Non-canonical purine NTP pyrophosphatase) (Non-standard purine NTP pyrophosphatase) (Nucleoside-triphosphate diphosphatase) (Nucleoside-triphosphate pyrophosphatase) (NTPase) (Putative oncogene protein hlc14-06-p)	13	High	2	10	2	Human	FALSE	3 v 3	-0.168246	0.551463	2 v 2	-0.150011	0.665943	3 v 3	0.00422263	0.99201	3 v 3	-0.460895	0.291098	3 v 3	0.296872	0.416467	3 v 3	0.465118	0.0854619	0.120459	-0.638292	0.0130955	0.83532	-0.168806	0.224101	0.123848	0.0135843	-0.629502	0.714861	0.469485	0.211006	0.00338918	0.651876	-0.642597	-0.711472	0.182391	-0.853603	7.51333
A0A1B0GTX1, A0A1C7CYY6, A0A2X0U4N6, B3KY33, B4E0Q3, Q6XZF7	Q6XZF7	Q6XZF7	Q6XZF7	DNMBP	Dynamin-binding protein (Scaffold protein Tuba)	9	High	12	20	12	Human	FALSE	3 v 3	-0.210357	0.437457	2 v 2	-0.149967	0.767739	3 v 3	0.599039	0.0677685	3 v 3	-0.108015	0.683242	3 v 3	0.496698	0.198793	3 v 3	0.707054	0.0198664	0.0249767	-0.647137	-0.00890891	0.923964	0.0194335	0.546695	0.390151	0.269044	0.506852	0.898987	0.666571	0.555604	0.365174	0.916181	0.515761	-0.533813	0.249611	-0.0398435	6.4363
A0A024R0Q9, A0A7I2V3G8, A0A7I2V4Z6, A0A7I2V544, A0A7I2V5Z5, M0R001, M0R011, M0R0L2, Q96D53	Q96D53	A0A024R0Q9	Q96D53	COQ8B	Atypical kinase COQ8B, mitochondrial (EC 2.7.-.-) (AarF domain-containing protein kinase 4) (Coenzyme Q protein 8B)	7	High	2	2	2	Human	FALSE	1 v 1	-0.55952	NA	1 v 1	-0.149177	NA	1 v 1	0.204639	NA	1 v 1	0.318285	NA	1 v 1	-0.673166	NA	1 v 1	-0.113646	NA	NA	-0.55952	NA	NA	-0.673166	NA	NA	-0.354881	NA	NA	-0.113646	NA	NA	0.204639	NA	NA	0.318285	NA	NA
A0A1B0GTC3, A0A1B0GTC5, A0A1B0GTI3, A0A1B0GTY1, A0A1B0GU26, A0A1B0GUC3, A0A1B0GUY7, A0A1B0GV98, A0A1B0GVH5, B3KU60, B4DHN4, Q9C0B1	Q9C0B1	Q9C0B1	Q9C0B1	FTO	Alpha-ketoglutarate-dependent dioxygenase FTO (Fat mass and obesity-associated protein) (U6 small nuclear RNA (2'-O-methyladenosine-N(6)-)-demethylase FTO) (EC 1.14.11.-) (U6 small nuclear RNA N(6)-methyladenosine-demethylase FTO) (EC 1.14.11.-) (mRNA (2'-O-methyladenosine-N(6)-)-demethylase FTO) (m6A(m)-demethylase FTO) (EC 1.14.11.-) (mRNA N(6)-methyladenosine demethylase FTO) (EC 1.14.11.53) (…	19	High	9	27	9	Human	FALSE	3 v 3	-0.263216	0.425517	3 v 3	-0.149012	0.883787	3 v 3	0.108171	0.791528	3 v 3	-0.495861	0.30092	3 v 3	0.340815	0.352049	3 v 3	0.604031	0.00161708	0.197833	-0.720773	-0.266708	0.849063	-0.130167	0.30355	0.16231	0.0681858	-0.695632	0.65123	0.590606	0.570258	-0.0355234	0.788959	-0.428923	-0.686753	0.198353	-0.999181	9.45594
B4E1L0, P30520, Q8N142	A0A024R5Q7	A0A024R5Q7	P30520	ADSS2	Adenylosuccinate synthetase isozyme 2 (AMPSase 2) (AdSS 2) (EC 6.3.4.4) (Adenylosuccinate synthetase, acidic isozyme) (Adenylosuccinate synthetase, liver isozyme) (L-type adenylosuccinate synthetase) (IMP--aspartate ligase 2)	36	High	16	55	16	Human	FALSE	3 v 3	-0.24708	0.381419	3 v 3	-0.148441	0.577619	3 v 3	0.0930484	0.821488	3 v 3	-0.544851	0.246449	3 v 3	0.39082	0.306239	3 v 3	0.6379	0.023418	0.0994051	-0.66054	-0.180104	0.924517	-0.0584722	0.306416	0.238218	0.036514	-0.736825	0.825111	0.602068	0.48652	0.138813	0.697054	-0.556721	-0.686299	0.0949862	-1.04324	9.77297
Q9Y570	A0A140VK39	A0A140VK39	Q9Y570	PPME1	Protein phosphatase methylesterase 1 (PME-1) (EC 3.1.1.89)	28	High	9	19	9	Human	FALSE	3 v 3	-0.215335	0.335521	3 v 3	-0.14753	0.595922	3 v 3	0.0651253	0.876505	3 v 3	-0.567236	0.308234	3 v 3	0.417027	0.289543	3 v 3	0.632361	0.0376096	0.0652625	-0.525701	-0.185566	0.943684	-0.0652367	0.372632	0.117633	0.186632	-0.754893	0.878422	0.460464	0.558198	0.0523702	0.712333	-0.569327	-0.826051	0.251869	-1.12753	7.1334
A8K128, B0QZ35, B3KNK3, E9PC49, I1Y8W7, Q96EB6	A0A024QZQ1	A0A024QZQ1	Q96EB6	SIRT1	NAD-dependent protein deacetylase sirtuin-1 (hSIRT1) (EC 2.3.1.286) (NAD-dependent protein deacylase sirtuin-1) (EC 2.3.1.-) (Regulatory protein SIR2 homolog 1) (SIR2-like protein 1) (hSIR2) [Cleaved into: SirtT1 75 kDa fragment (75SirT1)]	12	High	5	8	5	Human	FALSE	2 v 2	0.231584	0.479874	3 v 3	-0.146393	0.673911	2 v 2	-0.381595	0.0693921	2 v 2	-0.562805	0.327943	2 v 2	0.412794	0.0910848	2 v 2	0.18121	0.631042	0.44897	NA	0.0141987	0.353327	NA	0.472261	0.109135	NA	-0.409156	-0.0956427	NA	0.458063	-0.339835	NA	-0.423355	-0.244193	NA	-0.881417	4.03562
A6H8K3, Q14573, Q59ES2	Q14573	Q14573	Q14573	ITPR3	Inositol 1,4,5-trisphosphate receptor type 3 (IP3 receptor isoform 3) (IP3R 3) (InsP3R3) (Type 3 inositol 1,4,5-trisphosphate receptor) (Type 3 InsP3 receptor)	12	High	26	36	20	Human	FALSE	3 v 3	-1.15165	0.267052	3 v 3	-0.146061	0.68821	3 v 3	1.00264	0.0746574	3 v 3	1.88189	0.0961513	3 v 3	-2.03091	0.100197	3 v 3	-0.879254	0.360335	-1.39616	-2.3213	0.262498	-3.34825	-1.76345	-0.981019	-0.963008	-1.1334	1.64937	-1.95209	0.557846	-1.24352	0.433149	1.1879	1.38687	2.38524	0.63005	2.63039	4.41954
B4DWZ8, Q7L8L6	Q7L8L6	Q7L8L6	Q7L8L6	FASTKD5	FAST kinase domain-containing protein 5, mitochondrial	6	High	4	6	4	Human	FALSE	1 v 1	0.209328	NA	1 v 1	-0.143923	NA	1 v 1	-0.542505	NA	1 v 1	-0.053136	NA	1 v 1	-0.280042	NA	1 v 1	-0.489369	NA	0.209328	NA	NA	-0.280042	NA	NA	-0.333178	NA	NA	-0.489369	NA	NA	-0.542505	NA	NA	-0.053136	NA	NA	6.10643
A0A024QZJ1, A0A024QZN5, A6NH27, B4DP12, O95229	O95229	A0A024QZN5	O95229	ZWINT	ZW10 interactor (ZW10-interacting protein 1) (Zwint-1)	16	High	4	7	4	Human	FALSE	1 v 1	-1.20174	NA	1 v 1	-0.143106	NA	1 v 1	0.871064	NA	1 v 1	0.179492	NA	1 v 1	-0.510164	NA	1 v 1	0.691573	NA	NA	-1.20174	NA	NA	-0.510164	NA	NA	-0.330672	NA	NA	0.691573	NA	NA	0.871064	NA	NA	0.179492	NA	NA
A0A0A6YYH1, H0YL03, H0YL85, H0YMK0, H0YMP5, Q7Z6K5	Q7Z6K5	A0A0A6YYH1	Q7Z6K5	ARPIN	Arpin (Arp2/3 inhibition protein)	40	High	8	23	8	Human	FALSE	3 v 3	-0.199584	0.450765	3 v 3	-0.142797	0.628161	3 v 3	0.0511432	0.892991	3 v 3	-0.372797	0.357847	3 v 3	0.224356	0.505265	3 v 3	0.42394	0.0683615	0.120747	-0.607466	-0.112032	0.752343	-0.194219	0.114945	0.0916711	0.061611	-0.598604	0.631597	0.413247	0.226977	-0.0290756	0.669077	-0.486572	-0.660672	0.25583	-0.713549	6.77215
A2A304, Q96NH3	Q96NH3	Q96NH3	Q96NH3	TBC1D32	Protein broad-minded (TBC1 domain family member 32)	1	Medium	1	3	1	Human	FALSE	3 v 3	-0.666445	0.59346	3 v 3	-0.141705	0.448077	3 v 3	1.62584	0.0861407	3 v 3	3.33603	0.135355	3 v 3	-2.37663	0.227512	3 v 3	-1.71019	0.299378	-1.40218	-2.0187	1.42154	-5.09051	-1.4688	-0.570582	-0.317277	-0.872888	4.06836	-3.68834	0.549898	-1.99212	1.0849	1.14581	2.64682	4.77323	0.595914	4.63894	3.71149
Q96BH1	Q96BH1	Q96BH1	Q96BH1	RNF25	E3 ubiquitin-protein ligase RNF25 (EC 2.3.2.27) (RING finger protein 25) (RING-type E3 ubiquitin transferase RNF25)	20	High	6	11	6	Human	FALSE	3 v 3	-0.264567	0.335842	3 v 3	-0.141598	0.700357	3 v 3	0.117038	0.738524	3 v 3	-0.505133	0.252314	3 v 3	0.357604	0.297917	3 v 3	0.622171	0.00691109	0.0837107	-0.643785	-0.233627	0.809724	-0.0782679	0.341355	0.144058	0.0284434	-0.615091	0.726013	0.565518	0.574983	0.0603478	0.672229	-0.381464	-0.665665	0.106711	-0.956446	4.79181
A0A0A0MSQ0, B4DPU6, B4DPW9, F2Z2Z9, H7C4N2, P13796, P13797, Q53FI1, Q53GY0, Q59GX5, Q5TBN3, Q96HI1, U3KQI3, V9HWJ7	P13797	Q53GY0	P13797	PLS3	Plastin-3 (T-plastin)	57	High	36	272	17	Human	FALSE	3 v 3	-0.220585	0.437237	3 v 3	-0.140398	0.630503	3 v 3	0.074192	0.847017	3 v 3	-0.573439	0.266981	3 v 3	0.427046	0.351281	3 v 3	0.647631	0.0393712	0.172157	-0.621375	-0.212537	1.08269	-0.133302	0.331752	0.260081	0.0328004	-0.732061	0.91053	0.488073	0.54429	0.0879239	0.654176	-0.519523	-0.822606	0.166102	-1.06381	12.159
A0A0A0MR85, A0A3B3IRM5, A8HT81, B9ZVX7, E7EWW9, E9PGV1, E9PHN6, E9PHN7, E9PLF1, F6XZQ7, H3BQT3, H3BRM6, P09488, P28161, P46439, Q03013, Q0D2I8, Q5T8R1, Q9UE37, X5D7U4, X5D932, X5DNN9	P28161	E9PHN7	P28161	GSTM2	Glutathione S-transferase Mu 2 (EC 2.5.1.18) (GST class-mu 2) (GSTM2-2)	40	High	9	22	8	Human	FALSE	3 v 3	-0.236066	0.517649	2 v 2	-0.140009	0.73649	3 v 3	0.0900045	0.830476	3 v 3	-0.41121	0.337264	3 v 3	0.265149	0.570912	3 v 3	0.501214	0.0790943	0.300654	-0.748632	-0.26022	1.04695	-0.22009	-0.0314132	0.2926	0.0255861	-0.75637	0.746295	0.528541	0.228807	-0.00805403	0.774218	-0.49615	-0.754349	0.245676	-0.724957	8.73674
A0A024R3B0, A0A087WT99, A0A1W2PNF3, A0A1W2PNW7, A0A1W2PPP8, A0A1W2PQ48, A0A1W2PR99, A0A1W2PRB8, A0A1W2PRX4, A0A1W2PS27, A0A1W2PS69, A0A384NYG5, A8K718, B4DSE1, E9PIP1, E9PKQ4, E9PLB3, E9PLC5, E9PM72, E9PPB5, E9PQS1, E9PR95, E9PSC3, Q9H0W9, Q9NVC6	A0A1W2PRB8	A0A1W2PRB8	A0A1W2PRB8		Cofactor required for Sp1 transcriptional activation subunit 6	5	High	4	7	4	Human	FALSE	3 v 3	-0.275673	0.439564	3 v 3	-0.139945	0.671843	3 v 3	0.132875	0.783758	3 v 3	-0.340452	0.340812	3 v 3	0.197655	0.390747	3 v 3	0.473327	0.0872295	-0.00849479	-0.851304	0.032781	0.49317	-0.133885	0.23368	0.238037	-0.0471104	-0.619318	0.501665	0.717418	0.200899	0.246532	0.804193	-0.652099	-0.255133	0.086775	-0.852998	6.17792
Q96GX2	Q96GX2	Q96GX2	Q96GX2	ATXN7L3B	Ataxin-7-like protein 3B	10	High	1	6	1	Human	FALSE	3 v 3	-0.137464	0.546244	3 v 3	-0.139928	0.695362	3 v 3	-0.00413403	0.992968	3 v 3	-0.540606	0.352924	3 v 3	0.399008	0.283215	3 v 3	0.536472	0.026755	0.0865518	-0.517211	0.0182661	0.780259	-0.13365	0.550414	0.246519	0.102422	-0.773736	0.693707	0.383561	0.532147	0.159968	0.619633	-0.792002	-0.53374	0.236072	-1.32415	6.77742
A0A024R8R3, A0A024RB10, B4DDL9, E7ESI2, G3V317, G3V5T9, K7EJ83, P24941, Q00526	P24941	P24941	P24941	CDK2	Cyclin-dependent kinase 2 (EC 2.7.11.22) (Cell division protein kinase 2) (p33 protein kinase)	62	High	15	47	12	Human	FALSE	3 v 3	-0.239333	0.406568	3 v 3	-0.139917	0.721112	3 v 3	0.0989344	0.774243	3 v 3	-0.483027	0.255596	3 v 3	0.342628	0.352574	3 v 3	0.581961	0.0130754	0.123407	-0.664371	-0.177034	0.839771	-0.14812	0.336234	0.241157	-0.0522287	-0.610123	0.716364	0.516251	0.513268	0.117749	0.612143	-0.433089	-0.598614	0.0958913	-0.946357	10.3746
Q8IX90	Q8IX90	Q8IX90	Q8IX90	SKA3	Spindle and kinetochore-associated protein 3	13	High	4	12	4	Human	FALSE	2 v 2	-0.180534	0.181004	3 v 3	-0.139797	0.638522	2 v 2	0.0405259	0.93082	2 v 2	-0.780571	0.229986	2 v 2	0.640562	0.0236169	2 v 2	0.821096	0.0591673	-0.233293	NA	-0.127775	0.664336	NA	0.616788	0.1787	NA	-0.458717	0.897629	NA	0.744563	0.411993	NA	-0.330941	-0.485636	NA	-1.0755	6.99774
F5GZK9, Q8IZD4	Q8IZD4	Q8IZD4	Q8IZD4	DCP1B	mRNA-decapping enzyme 1B (EC 3.6.1.62)	22	High	8	10	8	Human	FALSE	2 v 2	-0.417704	0.515955	2 v 2	-0.138705	0.706446	2 v 2	0.684077	0.236483	2 v 2	-0.202083	0.646595	2 v 2	0.468456	0.519803	2 v 2	0.88616	0.0425818	0.0214803	-0.856889	NA	0.967002	-0.03009	NA	0.439074	0.093672	NA	0.945521	0.826798	NA	0.417594	0.95056	NA	-0.527928	0.123762	NA	7.19869
C9J0E4, P01040	P01040	P01040	P01040	CSTA	Cystatin-A (Cystatin-AS) (Stefin-A) [Cleaved into: Cystatin-A, N-terminally processed]	61	High	4	7	4	Human	FALSE	1 v 1	-0.0563643	NA	1 v 1	-0.137423	NA	1 v 1	-0.267936	NA	1 v 1	0.842858	NA	1 v 1	-1.16716	NA	1 v 1	-1.11079	NA	NA	NA	-0.0563643	NA	NA	-1.16716	NA	NA	-0.3243	NA	NA	-1.11079	NA	NA	-0.267936	NA	NA	0.842858	NA
A0A024RC24, A0A3B3ITH3, J3KT25, J3QQU0, J3QRS6, Q9P2X3	A0A024RC24	A0A024RC24	A0A024RC24	IMPACT	Protein IMPACT	29	High	9	15	9	Human	FALSE	3 v 3	-0.21347	0.479099	2 v 2	-0.13737	0.930796	3 v 3	0.338148	0.326516	3 v 3	-0.0750563	0.680543	3 v 3	0.199734	0.420616	3 v 3	0.413204	0.227602	0.00982371	-0.707435	0.0571999	0.597044	0.0066527	-0.00449538	0.212756	0.137535	0.0237416	0.58722	0.714087	-0.0616953	0.202932	0.844969	-0.0334583	-0.384288	0.130882	0.028237	5.97269
A0A804HHW9, A0A804HJN6, A0A804HL54, B4DVX2, P41252, Q59G75, Q6P0M4, Q7L4K8, Q7Z355, Q9P1N9	P41252	P41252	P41252	IARS1	Isoleucine--tRNA ligase, cytoplasmic (EC 6.1.1.5) (Isoleucyl-tRNA synthetase) (IRS) (IleRS)	35	High	41	159	2	Human	FALSE	3 v 3	-0.198992	0.475967	2 v 2	-0.136698	0.701809	3 v 3	0.84314	0.0783317	3 v 3	-0.118244	0.530831	3 v 3	0.762392	0.0261909	3 v 3	0.961384	0.0256508	-0.029802	-0.651595	0.08442	0.985983	0.550427	0.750765	0.584611	0.692842	0.65499	1.01579	1.20202	0.666345	0.614413	1.34444	0.57057	-0.401372	0.142416	-0.0957748	11.4759
A0A0A0MRJ6, A0A3F2YNX8, B7Z972, C9J0F2, F6S8N6, F8WAV5, F8WAX2, F8WDT3, H7C4X2, P22061	P22061	P22061	P22061	PCMT1	Protein-L-isoaspartate(D-aspartate) O-methyltransferase (PIMT) (EC 2.1.1.77) (L-isoaspartyl protein carboxyl methyltransferase) (Protein L-isoaspartyl/D-aspartyl methyltransferase) (Protein-beta-aspartate methyltransferase)	69	High	14	86	14	Human	FALSE	3 v 3	-0.152497	0.565177	3 v 3	-0.136024	0.607312	3 v 3	0.0125517	0.9764	3 v 3	-0.514783	0.245918	3 v 3	0.374838	0.292484	3 v 3	0.527335	0.0411857	0.170672	-0.581074	-0.0470889	0.874448	-0.0268241	0.276891	0.218498	0.0643204	-0.702654	0.703776	0.55425	0.32398	0.0478256	0.645394	-0.655565	-0.65595	0.0911445	-0.979545	10.6063
A0A024R5R8, B4DTJ4, Q9H5Q4	Q9H5Q4	Q9H5Q4	Q9H5Q4	TFB2M	Dimethyladenosine transferase 2, mitochondrial (EC 2.1.1.-) (Hepatitis C virus NS5A-transactivated protein 5) (HCV NS5A-transactivated protein 5) (Mitochondrial 12S rRNA dimethylase 2) (Mitochondrial transcription factor B2) (h-mtTFB) (h-mtTFB2) (hTFB2M) (mtTFB2) (S-adenosylmethionine-6-N', N'-adenosyl(rRNA) dimethyltransferase 2)	8	High	3	3	3	Human	FALSE	1 v 1	-0.22473	NA	1 v 1	-0.134456	NA	1 v 1	-0.0949772	NA	1 v 1	0.833737	NA	1 v 1	-1.15344	NA	1 v 1	-0.928714	NA	NA	NA	-0.22473	NA	NA	-1.15344	NA	NA	-0.319707	NA	NA	-0.928714	NA	NA	-0.0949772	NA	NA	0.833737	NA
B4DYF9, B4DYQ1, F8WE13, Q05BW5, Q05CR1, Q58EY4, Q92922	Q92922	Q58EY4	Q92922	SMARCC1	SWI/SNF complex subunit SMARCC1 (BRG1-associated factor 155) (BAF155) (SWI/SNF complex 155 kDa subunit) (SWI/SNF-related matrix-associated actin-dependent regulator of chromatin subfamily C member 1)	22	High	22	41	15	Human	FALSE	3 v 3	-0.149972	0.431483	3 v 3	-0.134453	0.671863	3 v 3	0.649419	0.0991065	3 v 3	0.296843	0.374525	3 v 3	0.202604	0.399572	3 v 3	0.352576	0.017036	0.0361299	-0.454373	-0.0316726	0.48023	-0.162949	0.290531	0.273282	0.262001	0.963057	0.4441	0.291424	0.322204	0.237152	0.716374	0.99473	-0.206948	0.42495	0.672526	6.22882
B7ZKJ3, B7ZKW7, F8VP57, F8W9W0, P54756, Q59FT4	P54756	F8W9W0	P54756	EPHA5	Ephrin type-A receptor 5 (EC 2.7.10.1) (Brain-specific kinase) (EPH homology kinase 1) (EHK-1) (EPH-like kinase 7) (EK7) (hEK7)	2	High	2	4	2	Human	FALSE	2 v 2	-0.0819418	0.907926	2 v 2	-0.133655	0.827481	2 v 2	1.42564	0.343579	2 v 2	2.4973	0.508696	2 v 2	-1.15361	0.498973	2 v 2	-1.07167	0.644023	-0.644552	NA	0.480668	-0.00371571	NA	-2.3035	-0.0728892	NA	2.76028	0.640836	NA	-2.78417	0.571663	NA	2.27961	-0.0691735	NA	5.06378	5
A0A090N8Q5, B7Z1C8, C9JRT6, F8WDB6, F8WDL9, H3BM14, H3BM74, H7C5N1, Q9Y5A7	Q9Y5A7	Q9Y5A7	Q9Y5A7	NUB1	NEDD8 ultimate buster 1 (Negative regulator of ubiquitin-like proteins 1) (Renal carcinoma antigen NY-REN-18)	30	High	18	42	18	Human	FALSE	3 v 3	-0.301788	0.274691	3 v 3	-0.133386	0.607936	3 v 3	0.161859	0.725166	3 v 3	-0.473472	0.348582	3 v 3	0.333544	0.28067	3 v 3	0.635331	0.00438207	0.00750627	-0.682985	-0.229884	0.723226	-0.0656051	0.34301	0.163515	0.175301	-0.758601	0.71572	0.61738	0.572894	0.156008	0.858286	-0.528716	-0.559712	0.240906	-1.10161	9.61268
A0A024R0F6, B3KN30, B4DXI9, H0Y612, Q9UPN9	Q9UPN9	A0A024R0F6	Q9UPN9	TRIM33	E3 ubiquitin-protein ligase TRIM33 (EC 2.3.2.27) (Ectodermin homolog) (RET-fused gene 7 protein) (Protein Rfg7) (RING-type E3 ubiquitin transferase TRIM33) (Transcription intermediary factor 1-gamma) (TIF1-gamma) (Tripartite motif-containing protein 33)	20	High	18	34	17	Human	FALSE	3 v 3	0.0127869	0.959702	2 v 2	-0.133304	0.521208	3 v 3	0.405296	0.127491	3 v 3	-0.155861	0.593297	3 v 3	0.573945	0.215309	3 v 3	0.561158	0.0329443	0.406949	-0.369379	0.000790181	1.17697	0.0836669	0.461199	0.581017	0.344322	0.328911	0.770018	0.453046	0.460409	0.174067	0.713701	0.32812	-0.595951	0.260655	-0.132288	6.45943
Q9Y535	Q9Y535	Q9Y535	Q9Y535	POLR3H	DNA-directed RNA polymerase III subunit RPC8 (RNA polymerase III subunit C8) (DNA-directed RNA polymerase III subunit H) (RNA polymerase III subunit 22.9 kDa subunit) (RPC22.9)	14	High	1	1	1	Human	FALSE	1 v 1	-0.308533	NA	1 v 1	-0.133074	NA	1 v 1	0.015359	NA	1 v 1	-0.38951	NA	1 v 1	0.0963352	NA	1 v 1	0.404869	NA	-0.308533	NA	NA	0.0963352	NA	NA	-0.293174	NA	NA	0.404869	NA	NA	0.015359	NA	NA	-0.38951	NA	NA	6.38198
K7EK06, K7EPH2, K7ER00, K7ER16, K7ERS0, Q9Y285	Q6IBR2	K7ER00	Q9Y285	FARSA	Phenylalanine--tRNA ligase alpha subunit (EC 6.1.1.20) (CML33) (Phenylalanyl-tRNA synthetase alpha subunit) (PheRS)	46	High	21	108	21	Human	FALSE	3 v 3	-0.246425	0.455775	3 v 3	-0.132149	0.503315	3 v 3	0.106508	0.822466	3 v 3	-0.417791	0.356696	3 v 3	0.277874	0.389889	3 v 3	0.524299	0.0171282	0.184535	-0.739678	-0.184131	0.752073	-0.122569	0.204119	0.307294	0.081657	-0.8087	0.567538	0.617109	0.388249	0.122759	0.821335	-0.62457	-0.44478	0.204226	-1.01282	10.7353
A0A0A0MRE6, B4DHA1, E9PKZ6, E9PR96, O94967	O94967	O94967	O94967	WDR47	WD repeat-containing protein 47 (Neuronal enriched MAP-interacting protein) (Nemitin)	3	High	3	4	3	Human	FALSE	1 v 1	0.161247	NA	1 v 1	-0.131879	NA	1 v 1	-0.451645	NA	1 v 1	-0.496394	NA	1 v 1	0.205995	NA	1 v 1	0.0447485	NA	NA	NA	0.161247	NA	NA	0.205995	NA	NA	-0.290399	NA	NA	0.0447485	NA	NA	-0.451645	NA	NA	-0.496394	NA
E9PLW6, E9PNF3, Q9NRN7	Q9NRN7	Q9NRN7	Q9NRN7	AASDHPPT	L-aminoadipate-semialdehyde dehydrogenase-phosphopantetheinyl transferase (EC 2.7.8.7) (4'-phosphopantetheinyl transferase) (Alpha-aminoadipic semialdehyde dehydrogenase-phosphopantetheinyl transferase) (AASD-PPT) (LYS5 ortholog)	28	High	8	13	8	Human	FALSE	3 v 3	-0.174426	0.514844	3 v 3	-0.130719	0.667706	3 v 3	0.0346291	0.943924	3 v 3	-0.413132	0.365066	3 v 3	0.273336	0.325673	3 v 3	0.447761	0.0687102	0.0383789	-0.618892	0.0572355	0.645852	-0.0870282	0.261183	0.0307662	0.191112	-0.641269	0.607474	0.531864	0.203947	-0.00761271	0.810005	-0.698505	-0.615086	0.278141	-0.902452	7.48704
A0A087WVD4, Q9HBK9	Q9HBK9	Q9HBK9	Q9HBK9	AS3MT	Arsenite methyltransferase (EC 2.1.1.137) (Methylarsonite methyltransferase) (S-adenosyl-L-methionine:arsenic(III) methyltransferase)	33	High	12	30	12	Human	FALSE	3 v 3	-0.24275	0.331185	3 v 3	-0.130092	0.654706	3 v 3	0.106726	0.759353	3 v 3	-0.335656	0.340908	3 v 3	0.199633	0.513949	3 v 3	0.442383	0.0610226	0.080726	-0.579804	-0.229172	0.70356	-0.105283	0.000621371	0.0780387	0.100252	-0.586362	0.622834	0.474521	0.229793	-0.00268727	0.680056	-0.35719	-0.625521	0.205535	-0.586983	8.75121
Q13643, Q96C98, Q9P100	Q13643	Q13643	Q13643	FHL3	Four and a half LIM domains protein 3 (FHL-3) (Skeletal muscle LIM-protein 2) (SLIM-2)	40	High	8	18	8	Human	FALSE	3 v 3	-0.473822	0.173568	3 v 3	-0.129049	0.543528	3 v 3	0.340436	0.452179	3 v 3	-0.699613	0.204482	3 v 3	0.566227	0.117928	3 v 3	1.04005	0.00163145	-0.124855	-0.903207	-0.393404	0.838809	0.144519	0.715354	0.0212015	0.148498	-0.569857	0.963664	1.04773	1.10876	0.146057	1.0517	-0.176453	-0.817608	0.00397857	-1.28521	5.95187
A0A7P0T877, A0A7P0T915, A0A7P0T9N1, A0A7P0T9X1, A0A7P0TA05, A0A7P0TBF5, A0A7P0Z490, A0A7P0Z4F6, A0A7P0Z4N6, Q9NXA8	Q9NXA8	Q9NXA8	Q9NXA8	SIRT5	NAD-dependent protein deacylase sirtuin-5, mitochondrial (EC 2.3.1.-) (Regulatory protein SIR2 homolog 5) (SIR2-like protein 5)	23	High	6	15	6	Human	FALSE	3 v 3	-0.134476	0.630405	3 v 3	-0.128417	0.804426	3 v 3	0.279145	0.618978	3 v 3	-0.813367	0.209469	3 v 3	0.958036	0.0574198	3 v 3	1.09251	0.00117053	0.299408	-0.525368	-0.177467	1.41976	0.613366	0.840979	0.513748	0.613869	-0.693609	1.12036	1.13873	1.01845	0.21434	1.13924	-0.516142	-0.906015	0.00050285	-1.53459	6.59544
A0A0C4DGB2, A0A2R8Y648, A0A2R8YEL6, B4E2I4, D6RGF8, E1CEI4, P48506	Q14TF0	Q14TF0	P48506	GCLC	Glutamate--cysteine ligase catalytic subunit (EC 6.3.2.2) (GCS heavy chain) (Gamma-ECS) (Gamma-glutamylcysteine synthetase)	20	High	14	45	13	Human	FALSE	3 v 3	-0.23551	0.390954	3 v 3	-0.12816	0.662305	3 v 3	0.103361	0.769107	3 v 3	-0.47644	0.264915	3 v 3	0.344291	0.338369	3 v 3	0.579801	0.0330944	0.0568252	-0.659161	-0.104194	0.839121	-0.114609	0.30836	0.0323062	0.0299684	-0.458722	0.782295	0.544552	0.412554	-0.0245191	0.689129	-0.354528	-0.806815	0.144577	-0.767082	9.93059
A8MVM1, C9JXR7, P42574, Q5HYI3	P42574	P42574	P42574	CASP3	Caspase-3 (CASP-3) (EC 3.4.22.56) (Apopain) (Cysteine protease CPP32) (CPP-32) (Protein Yama) (SREBP cleavage activity 1) (SCA-1) [Cleaved into: Caspase-3 subunit p17; Caspase-3 subunit p12]	12	High	2	5	2	Human	FALSE	1 v 1	-0.120048	NA	1 v 1	-0.127815	NA	1 v 1	-0.169668	NA	1 v 1	-0.126621	NA	1 v 1	-0.163096	NA	1 v 1	-0.043048	NA	NA	NA	-0.120048	NA	NA	-0.163096	NA	NA	-0.289716	NA	NA	-0.043048	NA	NA	-0.169668	NA	NA	-0.126621	NA
B4DUT7, P49915, Q53F90	P49915	P49915	P49915	GMPS	GMP synthase [glutamine-hydrolyzing] (EC 6.3.5.2) (GMP synthetase) (Glutamine amidotransferase)	50	High	31	107	31	Human	FALSE	3 v 3	-0.25216	0.467287	3 v 3	-0.127676	0.72467	3 v 3	0.121441	0.766914	3 v 3	-0.459985	0.280015	3 v 3	0.329266	0.342811	3 v 3	0.581426	0.006675	0.222828	-0.757055	-0.222254	0.818421	-0.100935	0.270312	0.21379	0.0397813	-0.645729	0.595592	0.65612	0.492566	-0.00903888	0.796836	-0.423475	-0.604631	0.140716	-0.916041	10.51
A0A804HIX8, A0A804HJ38, A0A804HJ46, A0A804HKH9, A0A804HKK3, A0A804HKL7, A0A804HKP8, A3RDR6, A3RDR7, A3RDR9, A3RDS1, A5JGZ4, A7KS92, A7KS93, A7KS94, A7YDK2, A7YDK6, A7YDK7, A8BQF1, B3TMT2, B7SBB1, C0JXB8, C0JXB9, C8CHN4, C8CK04, C8CK05, D0EKE4, D0EKE5, D0EKE6, D0EKE7, D2CVN5, D5LTB3, E5L4L0, E9PMH2, G9I2H4, O00170, V9GYQ3	B7SBB1	B7SBB1	B7SBB1	AIP	Peptidylprolyl isomerase (EC 5.2.1.8)	45	High	14	49	14	Human	FALSE	3 v 3	-0.234718	0.348451	3 v 3	-0.126888	0.693538	3 v 3	0.104626	0.73763	3 v 3	-0.519082	0.200279	3 v 3	0.38899	0.321899	3 v 3	0.623708	0.036191	0.104514	-0.564704	-0.243965	0.968237	-0.0230628	0.221795	0.218057	0.00668313	-0.615017	0.863723	0.541641	0.46576	0.113543	0.571387	-0.371053	-0.75018	0.0297459	-0.836812	9.15152
H3BMX9, H3BN22, H3BNK9, H3BP64, H3BPF9, H3BPH9, H3BQQ6, H3BSF0, H3BSY6, H3BTI2, H3BTP8, H3BU93, H3BUL4, Q2VIL1, Q6P4H7, Q9GZU8	A0A024R6T8	A0A024R6T8	Q9GZU8	PSME3IP1	PSME3-interacting protein (NEFA-interacting nuclear protein NIP30) (PA28G-interacting protein)	40	High	11	25	11	Human	FALSE	3 v 3	-0.225825	0.38768	3 v 3	-0.126825	0.436931	3 v 3	0.0967764	0.755502	3 v 3	-0.46684	0.0777318	3 v 3	0.337791	0.186963	3 v 3	0.563616	0.0579263	0.0330017	-0.633239	-0.0772385	0.676396	0.126339	0.210638	0.149366	-0.0765016	-0.460011	0.643394	0.759578	0.287876	0.116365	0.556737	-0.382773	-0.52703	-0.202841	-0.670649	6.54226
A0A1B0GVS3, B4DM97, B4DMT4, B4DXP9, P61163, R4GMT0	P61163	B4DM97	P61163	ACTR1A	Alpha-centractin (Centractin) (ARP1) (Actin-RPV) (Centrosome-associated actin homolog)	27	High	9	19	5	Human	FALSE	3 v 3	0.00751154	0.987336	3 v 3	-0.125362	0.776587	3 v 3	0.643394	0.122147	3 v 3	0.257984	0.482681	3 v 3	0.392921	0.263512	3 v 3	0.385409	0.4484	0.190161	-0.792755	0.625129	0.899662	0.0868935	0.192207	0.63545	0.343879	0.973385	0.709501	0.879649	-0.432922	0.445289	1.13663	0.348257	-0.264211	0.256986	0.781178	4.76553
D3DT44, P48507	P48507	P48507	P48507	GCLM	Glutamate--cysteine ligase regulatory subunit (GCS light chain) (Gamma-ECS regulatory subunit) (Gamma-glutamylcysteine synthetase regulatory subunit) (Glutamate--cysteine ligase modifier subunit)	38	High	9	33	9	Human	FALSE	3 v 3	-0.160756	0.524822	3 v 3	-0.125043	0.633281	3 v 3	0.032596	0.913834	3 v 3	-0.354024	0.327856	3 v 3	0.225864	0.478101	3 v 3	0.38662	0.0189785	0.227458	-0.495863	-0.213864	0.722144	-0.162625	0.118074	0.217435	0.0181536	-0.620069	0.494686	0.333238	0.331938	-0.0100234	0.514016	-0.406205	-0.504709	0.180778	-0.738142	9.38716
A0A024QYX7, A1KYQ7, B3KNZ4, B4DDN4, B4DRU0, B4DVQ5, B4DVU3, B4E2Z6, B5ME19, H3BPE4, Q3B7B9, Q99613	Q99613	B4DVQ5	Q99613	EIF3C	Eukaryotic translation initiation factor 3 subunit C (eIF3c) (Eukaryotic translation initiation factor 3 subunit 8) (eIF3 p110)	20	High	19	40	19	Human	FALSE	3 v 3	-0.093966	0.777177	3 v 3	-0.124969	0.509018	3 v 3	1.09049	0.0524226	3 v 3	0.342686	0.41036	3 v 3	0.653841	0.0397863	3 v 3	0.747807	0.0412156	-0.156604	-0.563215	0.437921	0.608488	0.446954	0.906081	0.421142	0.708534	1.8599	0.765092	1.01017	0.46816	0.577746	1.27175	1.42198	-0.187346	0.26158	0.953824	8.51373
A0A0C4DGL3, H0YKC5, H0YKI0, H0YMM5, H0YMP1, H0YNJ9, H0YNW5, P33316	P33316	A0A0C4DGL3	P33316	DUT	Deoxyuridine 5'-triphosphate nucleotidohydrolase, mitochondrial (dUTPase) (EC 3.6.1.23) (dUTP pyrophosphatase)	39	High	8	51	8	Human	FALSE	3 v 3	-0.173664	0.399518	3 v 3	-0.123326	0.687523	3 v 3	0.0459876	0.912108	3 v 3	-0.411032	0.324513	3 v 3	0.283356	0.339788	3 v 3	0.457019	0.0518056	0.0855808	-0.475961	-0.13061	0.730062	-0.0187927	0.138797	0.207867	0.166788	-0.757683	0.644482	0.457169	0.269407	0.122286	0.64275	-0.627073	-0.522196	0.185581	-0.89648	9.85611
P47928	P47928	P47928	P47928	ID4	DNA-binding protein inhibitor ID-4 (Class B basic helix-loop-helix protein 27) (bHLHb27) (Inhibitor of DNA binding 4) (Inhibitor of differentiation 4)	10	High	1	1	1	Human	FALSE	1 v 1	-0.932083	NA	1 v 1	-0.12304	NA	1 v 1	0.651837	NA	1 v 1	0.156292	NA	1 v 1	-0.436537	NA	1 v 1	0.495546	NA	NA	-0.932083	NA	NA	-0.436537	NA	NA	-0.280246	NA	NA	0.495546	NA	NA	0.651837	NA	NA	0.156292	NA	NA
A2VCQ9, O15541, Q8IZP6	O15541	O15541	O15541	RNF113A	E3 ubiquitin-protein ligase RNF113A (EC 2.3.2.27) (Cwc24 homolog) (RING finger protein 113A) (Zinc finger protein 183)	17	High	5	9	5	Human	FALSE	1 v 1	-0.0139007	NA	1 v 1	-0.122985	NA	1 v 1	-0.262032	NA	1 v 1	-0.199756	NA	1 v 1	-0.0761766	NA	1 v 1	-0.0622759	NA	NA	NA	-0.0139007	NA	NA	-0.0761766	NA	NA	-0.275932	NA	NA	-0.0622759	NA	NA	-0.262032	NA	NA	-0.199756	NA
F8VWL0, F8VX55, Q12800	A0A024R120	A0A024R120	Q12800	TFCP2	Alpha-globin transcription factor CP2 (SAA3 enhancer factor) (Transcription factor LSF)	12	High	4	20	2	Human	FALSE	3 v 3	0.14421	0.58994	2 v 2	-0.121014	0.650662	3 v 3	0.463069	0.301694	3 v 3	0.375372	0.182016	3 v 3	0.231907	0.543269	3 v 3	0.0876967	0.710626	0.558867	-0.222392	0.0961555	0.515181	-0.40558	0.586119	0.521974	0.10272	1.19714	-0.0436861	-0.183187	0.489963	-0.0368929	0.325113	1.10099	0.00679316	0.5083	0.611024	6.73335
A0A1B0GVC6, B4DPC1, P20226, Q32MN6, Q32MN7, Q5U0C8, Q6SJ96	P20226	B4DPC1	P20226	TBP	TATA-box-binding protein (TATA sequence-binding protein) (TATA-binding factor) (TATA-box factor) (Transcription initiation factor TFIID TBP subunit)	3	Medium	1	1	1	Human	FALSE	1 v 1	-0.281163	NA	1 v 1	-0.119221	NA	1 v 1	0.0058274	NA	1 v 1	-0.231376	NA	1 v 1	-0.043959	NA	1 v 1	0.237203	NA	-0.281163	NA	NA	-0.043959	NA	NA	-0.275335	NA	NA	0.237203	NA	NA	0.0058274	NA	NA	-0.231376	NA	NA	6.66818
A0A024R095, A0A6Q8PEZ7, A0A6Q8PF11, A0A6Q8PF97, A0A6Q8PFF7, A0A6Q8PFH1, A0A6Q8PFT6, A0A6Q8PG14, A0A6Q8PG30, A0A6Q8PG68, A0A6Q8PG75, A0A6Q8PGA4, A0A6Q8PHQ1, B3KQX4, Q5T1P5, Q96S66	Q96S66	Q96S66	Q96S66	CLCC1	Chloride channel CLIC-like protein 1 (Mid-1-related chloride channel protein 1)	16	High	7	14	7	Human	FALSE	3 v 3	-0.275201	0.467124	3 v 3	-0.117871	0.526864	3 v 3	0.148313	0.434163	3 v 3	0.358772	0.288046	3 v 3	-0.48566	0.190607	3 v 3	-0.210459	0.275012	0.0500556	-0.892938	0.0172805	-0.0610125	-0.92384	-0.472127	-0.105643	-0.619853	0.344833	-0.111068	-0.0309023	-0.489408	-0.155699	0.273084	0.327553	-0.0446308	0.303987	0.816961	7.41785
B4DND0, C9J486, C9JIP2, C9K0J2, F8WD51, Q16831, Q86Y75	Q16831	Q16831	Q16831	UPP1	Uridine phosphorylase 1 (UPase 1) (UrdPase 1) (EC 2.4.2.3)	31	High	9	25	9	Human	FALSE	3 v 3	-0.272124	0.249822	3 v 3	-0.117112	0.730648	3 v 3	0.145299	0.642049	3 v 3	-0.322391	0.355662	3 v 3	0.195566	0.438331	3 v 3	0.46769	0.0228847	0.00431141	-0.580598	-0.240086	0.587617	-0.0963968	0.0954766	-0.125833	0.100651	-0.355293	0.583306	0.484201	0.335562	-0.130144	0.681249	-0.115207	-0.71345	0.197048	-0.450769	8.3746
A0A1B0GUS7	A0A1B0GUS7	A0A1B0GUS7	A0A1B0GUS7	UNC13B	Protein unc-13 homolog B	2	High	7	8	1	Human	FALSE	2 v 2	0.0151188	0.923156	3 v 3	-0.115484	0.589508	2 v 2	0.578458	0.0952906	2 v 2	0.287094	0.436808	2 v 2	0.306483	0.0481166	2 v 2	0.291364	0.29895	-0.109525	NA	0.139763	0.329692	NA	0.283275	0.381695	NA	0.805459	0.439217	NA	0.143512	0.491221	NA	0.665695	0.0520035	NA	0.522184	3.33628
A6NG10, B4DFL8, B4DV07, K7EIJ0, K7EIK1, K7EIN1, K7EMC9, K7ENL2, K7ESN4, Q7Z511, Q969T9	A0A024R8L1	A0A024R8L1	Q969T9	WBP2	WW domain-binding protein 2 (WBP-2)	37	High	7	20	7	Human	FALSE	3 v 3	-0.269877	0.29708	2 v 2	-0.115237	0.758357	3 v 3	0.612409	0.0645753	3 v 3	0.18554	0.498966	3 v 3	0.156991	0.375417	3 v 3	0.426868	0.0521899	-0.16287	-0.644742	-0.00201955	0.358254	-0.109225	0.221945	0.122473	0.142309	0.762813	0.521124	0.535517	0.223964	0.285343	0.787051	0.764832	-0.235781	0.251534	0.540868	7.79766
B4DHB9, H3BPG7, H3BQ23, H3BT65, H3BTT4, H3BTZ8, H3BUG4, H3BV90, Q6FI81	Q6FI81	Q6FI81	Q6FI81	CIAPIN1	Anamorsin (Cytokine-induced apoptosis inhibitor 1) (Fe-S cluster assembly protein DRE2 homolog)	52	High	16	43	16	Human	FALSE	3 v 3	-0.199387	0.355073	3 v 3	-0.113748	0.715398	3 v 3	0.0743435	0.819484	3 v 3	-0.420289	0.255649	3 v 3	0.295245	0.40171	3 v 3	0.494632	0.0897257	0.0525655	-0.515438	-0.135287	0.844348	-0.0709414	0.112329	0.152037	0.0419744	-0.569141	0.791783	0.444497	0.247617	0.0994716	0.557413	-0.433854	-0.692311	0.112916	-0.68147	9.61673
Q9UNI6	Q9UNI6	Q9UNI6	Q9UNI6	DUSP12	Dual specificity protein phosphatase 12 (EC 3.1.3.16) (EC 3.1.3.48) (Dual specificity tyrosine phosphatase YVH1)	3	High	1	3	1	Human	FALSE	1 v 1	-0.506293	NA	1 v 1	-0.112714	NA	1 v 1	0.238706	NA	1 v 1	0.0921498	NA	1 v 1	-0.359736	NA	1 v 1	0.146556	NA	NA	-0.506293	NA	NA	-0.359736	NA	NA	-0.267587	NA	NA	0.146556	NA	NA	0.238706	NA	NA	0.0921498	NA	NA
A0A024R1U1, A0A024R1W9, K7EK12, K7ELD8, K7EQS1, K7ERB6, Q9P2W1	A0A158RUX1	A0A024R1U1	Q9P2W1	PSMC3IP	Homologous-pairing protein 2 homolog (Nuclear receptor coactivator GT198) (PSMC3-interacting protein) (Proteasome 26S ATPase subunit 3-interacting protein) (Tat-binding protein 1-interacting protein) (TBP-1-interacting protein)	23	High	4	6	4	Human	FALSE	1 v 1	-0.16766	NA	1 v 1	-0.112351	NA	1 v 1	-0.0927828	NA	1 v 1	-0.616961	NA	1 v 1	0.356519	NA	1 v 1	0.524178	NA	NA	NA	-0.16766	NA	NA	0.356519	NA	NA	-0.260443	NA	NA	0.524178	NA	NA	-0.0927828	NA	NA	-0.616961	NA
A0A3B3ITN0, B7ZB72, Q5SZF2, Q5SZG1, Q86TP1	Q86TP1	Q86TP1	Q86TP1	PRUNE1	Exopolyphosphatase PRUNE1 (EC 3.6.1.1) (Drosophila-related expressed sequence 17) (DRES-17) (DRES17) (HTcD37) (Protein prune homolog 1) (hPrune)	22	High	8	22	8	Human	FALSE	3 v 3	-0.229528	0.344957	3 v 3	-0.10961	0.621293	3 v 3	0.106202	0.784403	3 v 3	-0.494902	0.317766	3 v 3	0.371576	0.289135	3 v 3	0.601104	0.0152461	0.0790432	-0.567483	-0.200143	0.82332	-0.0771892	0.368599	0.129755	0.153615	-0.653347	0.744276	0.490294	0.568741	0.0507117	0.721098	-0.453204	-0.693565	0.230804	-1.02195	7.98299
B2RCA2, F5GXW3, F5GYR2, F5H0H9, F5H4F8, F8W771, Q8TBY8	Q8TBY8	F5GXW3	Q8TBY8	PMFBP1	Polyamine-modulated factor 1-binding protein 1 (PMF-1-binding protein)	1	Medium	1	3	1	Human	FALSE	1 v 1	0.256245	NA	1 v 1	-0.109489	NA	1 v 1	-0.516008	NA	1 v 1	-0.752149	NA	1 v 1	0.492386	NA	1 v 1	0.236141	NA	NA	NA	0.256245	NA	NA	0.492386	NA	NA	-0.259763	NA	NA	0.236141	NA	NA	-0.516008	NA	NA	-0.752149	NA
H0YAL2, Q15645	Q15645	Q15645	Q15645	TRIP13	Pachytene checkpoint protein 2 homolog (Human papillomavirus type 16 E1 protein-binding protein) (16E1-BP) (HPV16 E1 protein-binding protein) (Thyroid hormone receptor interactor 13) (Thyroid receptor-interacting protein 13) (TR-interacting protein 13) (TRIP-13)	25	High	9	22	9	Human	FALSE	3 v 3	-0.141537	0.487178	3 v 3	-0.10872	0.773967	3 v 3	0.0236662	0.930925	3 v 3	-0.372986	0.362241	3 v 3	0.255115	0.450495	3 v 3	0.396652	0.067548	0.0752478	-0.471211	-0.0286491	0.648234	-0.272772	0.389882	0.092933	-0.0259728	-0.420573	0.572986	0.198438	0.418531	0.0176852	0.445238	-0.391924	-0.555301	0.246799	-0.810455	8.8857
A0A3B3ISX8, B2RTX2, D6R9F5, D6RBB1, F8WA26, H0Y952, H0YA05, L0R8B3, Q4W5A6, Q7L8P5, Q8WX93	Q8WX93	Q8WX93	Q8WX93	PALLD	Palladin (SIH002) (Sarcoma antigen NY-SAR-77)	22	High	24	68	23	Human	FALSE	3 v 3	-0.198364	0.35587	3 v 3	-0.108418	0.62282	3 v 3	0.0812513	0.845317	3 v 3	-0.391205	0.342792	3 v 3	0.274092	0.316837	3 v 3	0.472456	0.0352732	0.0582847	-0.510623	-0.142753	0.675731	-0.0149282	0.161474	0.164141	0.193557	-0.709035	0.617446	0.495695	0.304227	0.105856	0.70418	-0.566282	-0.51159	0.208485	-0.870509	10.7859
D3DW85, P48200	P48200	D3DW85	P48200	IREB2	Iron-responsive element-binding protein 2 (IRE-BP 2) (Iron regulatory protein 2) (IRP2)	2	High	2	5	2	Human	FALSE	1 v 1	-0.0454011	NA	1 v 1	-0.106637	NA	1 v 1	-0.213452	NA	1 v 1	-0.99771	NA	1 v 1	0.738857	NA	1 v 1	0.784258	NA	-0.0454011	NA	NA	0.738857	NA	NA	-0.258853	NA	NA	0.784258	NA	NA	-0.213452	NA	NA	-0.99771	NA	NA	6.70598
A0A0A0MRN5, B3KMQ6, Q05BV5, Q6PK21, Q9NZT2, V9H0E3, V9H0H8	Q9NZT2	Q9NZT2	Q9NZT2	OGFR	Opioid growth factor receptor (OGFr) (Protein 7-60) (Zeta-type opioid receptor)	31	High	15	47	15	Human	FALSE	3 v 3	-0.268298	0.365344	3 v 3	-0.106619	0.727322	3 v 3	0.15455	0.731685	3 v 3	-0.512711	0.283355	3 v 3	0.398963	0.179864	3 v 3	0.667261	0.00368465	0.0634423	-0.712659	-0.155679	0.708227	0.0334426	0.455218	0.16991	0.144242	-0.655398	0.644785	0.746102	0.610897	0.106468	0.856901	-0.499719	-0.538317	0.110799	-1.11062	8.45162
D3DX63, K7EQF2, Q8N3E9	Q8N3E9	Q8N3E9	Q8N3E9	PLCD3	1-phosphatidylinositol 4,5-bisphosphate phosphodiesterase delta-3 (EC 3.1.4.11) (Phosphoinositide phospholipase C-delta-3) (Phospholipase C-delta-3) (PLC-delta-3)	5	High	3	3	3	Human	FALSE	1 v 1	-0.66587	NA	1 v 1	-0.105301	NA	1 v 1	0.410811	NA	1 v 1	0.283575	NA	1 v 1	-0.538635	NA	1 v 1	0.127235	NA	NA	-0.66587	NA	NA	-0.538635	NA	NA	-0.255059	NA	NA	0.127235	NA	NA	0.410811	NA	NA	0.283575	NA	NA
A0A6M4C8G8, A6N6J7, B3KXF6, B4E1Y0, E9PFH2, H7BZF9, P41229, Q9BY66	P41229	P41229	P41229	KDM5C	Lysine-specific demethylase 5C (EC 1.14.11.67) (Histone demethylase JARID1C) (Jumonji/ARID domain-containing protein 1C) (Protein SmcX) (Protein Xe169) ([histone H3]-trimethyl-L-lysine(4) demethylase 5C)	6	High	7	8	7	Human	FALSE	1 v 1	0.572623	NA	1 v 1	-0.104685	NA	1 v 1	-0.825593	NA	1 v 1	-0.0952977	NA	1 v 1	-0.157672	NA	1 v 1	-0.730295	NA	NA	NA	0.572623	NA	NA	-0.157672	NA	NA	-0.25297	NA	NA	-0.730295	NA	NA	-0.825593	NA	NA	-0.0952977	NA
A0A248RGE3, A0A2R8Y422, A8CGI2, A8K674, B4DV12, F5GXK7, F5GYU3, F5GZ39, F5H265, F5H2Z3, F5H388, F5H6Q2, F5H747, J3QKN0, J3QS39, J3QSA3, J3QTR3, L8B196, L8B4I8, L8B4J3, L8B4M0, L8B4R0, L8B4Z6, M0R1M6, M0R1V7, M0R2S1, P0CG47, P0CG48, P62979, P62987, Q49A90, Q59EM9, Q5PY61, Q5RKT7, Q5UGI3, Q66K58, Q8WYN9, Q96C32, Q96H31, Q96MH4, Q9UFQ0	B2RDW1	B2RDW1	P62979	RPS27A	Ubiquitin-40S ribosomal protein S27a (Ubiquitin carboxyl extension protein 80) [Cleaved into: Ubiquitin; 40S ribosomal protein S27a (Small ribosomal subunit protein eS31)]	62	High	11	229	11	Human	TRUE	3 v 3	0.275143	0.178244	1 v 1	-0.10406	NA	3 v 3	0.774085	0.186117	3 v 3	0.793015	0.125603	3 v 3	0.256213	0.362765	3 v 3	-0.0189305	0.843868	0.174767	0.108426	0.542237	0.114939	-0.0323903	0.68609	0.538258	0.511929	2.0975	-0.0598278	-0.140817	0.143853	0.363492	0.403502	1.55526	0.423319	0.544319	1.41141	11.235
E9PK03, E9PP76, J3KNF4, O14618	O14618	J3KNF4	O14618	CCS	Copper chaperone for superoxide dismutase (Superoxide dismutase copper chaperone)	39	High	10	28	10	Human	FALSE	3 v 3	-0.25799	0.13049	3 v 3	-0.10317	0.69136	3 v 3	0.148379	0.619923	3 v 3	-0.315991	0.33849	3 v 3	0.206381	0.286662	3 v 3	0.46437	0.0153279	-0.11089	-0.457975	-0.205104	0.466845	-0.027705	0.180002	-0.00176823	0.150974	-0.478037	0.577735	0.43027	0.385106	0.109122	0.608948	-0.272933	-0.468613	0.178679	-0.658039	7.30378
B4DS97, H3BR94, H3BS05, H3BUD2, Q9BTE1	Q9BTE1	Q9BTE1	Q9BTE1	DCTN5	Dynactin subunit 5 (Dynactin subunit p25)	10	High	2	4	2	Human	FALSE	3 v 3	-0.213421	0.50728	2 v 2	-0.102107	0.586035	3 v 3	0.557002	0.0484009	3 v 3	0.0504257	0.793141	3 v 3	0.293155	0.3389	3 v 3	0.506576	0.10377	0.0303319	-0.745835	0.0752412	0.729413	-0.0776255	0.227679	0.452659	0.0654307	0.512654	0.699081	0.66821	0.152438	0.422327	0.811266	0.437413	-0.276754	0.143056	0.284975	6.73877
P02070	P02070	P02070	P02070	HBB	Hemoglobin subunit beta (Beta-globin) (Hemoglobin beta chain) [Cleaved into: Spinorphin]	16	High	3	10	2		TRUE	3 v 3	-0.0563731	0.917736	1 v 1	-0.101917	NA	3 v 3	1.1061	0.248871	3 v 3	1.04023	0.2749	3 v 3	0.00949316	0.98162	3 v 3	0.0658662	0.632481	0.156486	-0.978674	0.653069	0.162086	-0.685324	0.551717	-0.0630038	0.474508	2.73766	0.00560038	0.29335	-0.101352	-0.21949	1.45318	2.08459	-0.22509	1.15983	2.18595	6.2891
A0A096LNL9, A0A096LNW1, A0A096LNX6, A0A6Q8PHA4, A4LAA3, B4DHH8, B4DLE1, B4DLW1, B7Z1D8, P46100	P46100	P46100	P46100	ATRX	Transcriptional regulator ATRX (EC 3.6.4.12) (ATP-dependent helicase ATRX) (X-linked helicase II) (X-linked nuclear protein) (XNP) (Znf-HX)	3	High	7	13	5	Human	FALSE	3 v 3	0.298918	0.24703	2 v 2	-0.100142	0.792703	3 v 3	0.768498	0.139827	3 v 3	0.487702	0.396106	3 v 3	0.579715	0.206102	3 v 3	0.280797	0.234482	0.463456	-0.0698181	0.503115	1.07298	-0.00341181	0.669573	0.706855	0.637774	1.85762	0.609526	0.0664063	0.166458	0.243398	0.707592	1.35451	-0.366128	0.641185	1.18805	4.41278
B2RDC9, E9PCJ7, G3V2G3, G3V336, G3V3Q6, H0YJA0, H0YJM2, H0YJY4, Q05DA8, Q8N806	Q8N806	Q8N806	Q8N806	UBR7	Putative E3 ubiquitin-protein ligase UBR7 (EC 2.3.2.27) (N-recognin-7) (RING-type E3 ubiquitin transferase UBR7)	18	High	7	22	7	Human	FALSE	3 v 3	-0.187976	0.443196	3 v 3	-0.0998791	0.790379	3 v 3	0.0792561	0.852839	3 v 3	-0.397245	0.320376	3 v 3	0.288526	0.30825	3 v 3	0.476501	0.030283	0.131443	-0.55124	-0.14413	0.703768	-0.00133447	0.163144	0.312648	0.123466	-0.762272	0.572324	0.549905	0.307275	0.181204	0.674706	-0.618142	-0.39112	0.124801	-0.925417	6.94953
A0A0A0MRN0, Q5VTL8, Q69YH0	Q5VTL8	Q5VTL8	Q5VTL8	PRPF38B	Pre-mRNA-splicing factor 38B (Sarcoma antigen NY-SAR-27)	16	High	10	23	10	Human	FALSE	3 v 3	-0.195824	0.522424	3 v 3	-0.0998302	0.577683	3 v 3	0.0874057	0.71403	3 v 3	-0.651751	0.145667	3 v 3	0.543332	0.218076	3 v 3	0.739157	0.0097206	0.281301	-0.58911	-0.279664	1.06695	0.0061894	0.556853	0.208464	-0.0908092	-0.44291	0.785653	0.595299	0.836517	-0.072837	0.498301	-0.163247	-0.85849	-0.0969986	-0.999764	7.69488
A8K3S3, B4DY48, B7Z6Q6, B7Z7M6, H0Y5Z9, Q5JR89, Q5JR91, Q8N4N8, Q8N5N1, Q99661	A0A140VKF1	A0A140VKF1	Q99661	KIF2C	Kinesin-like protein KIF2C (Kinesin-like protein 6) (Mitotic centromere-associated kinesin) (MCAK)	35	High	24	66	21	Human	FALSE	3 v 3	-0.266227	0.326398	3 v 3	-0.0992925	0.698897	3 v 3	0.159608	0.676054	3 v 3	-0.32787	0.322975	3 v 3	0.221251	0.35104	3 v 3	0.487478	0.0250742	0.104598	-0.609312	-0.293968	0.587242	0.016794	0.0597151	0.148423	0.170205	-0.638486	0.482645	0.626106	0.353683	0.043825	0.779516	-0.344517	-0.43882	0.153411	-0.698201	9.98698
Q4W5I2, Q9UM13	Q9UM13	Q4W5I2	Q9UM13	ANAPC10	Anaphase-promoting complex subunit 10 (APC10) (Cyclosome subunit 10)	6	High	1	2	1	Human	FALSE	1 v 1	-0.55138	NA	1 v 1	-0.0968224	NA	1 v 1	0.301133	NA	1 v 1	0.32801	NA	1 v 1	-0.578257	NA	1 v 1	-0.0268776	NA	NA	NA	-0.55138	NA	NA	-0.578257	NA	NA	-0.250247	NA	NA	-0.0268776	NA	NA	0.301133	NA	NA	0.32801	NA
A6NCQ0, A6NFX8, A6NJU6, C9JYY9, H0YEY4, Q9UKK9	Q9UKK9	A6NFX8	Q9UKK9	NUDT5	ADP-sugar pyrophosphatase (EC 3.6.1.13) (8-oxo-dGDP phosphatase) (EC 3.6.1.58) (Nuclear ATP-synthesis protein NUDIX5) (EC 2.7.7.96) (Nucleoside diphosphate-linked moiety X motif 5) (Nudix motif 5) (hNUDT5) (YSA1H)	17	High	3	6	3	Human	FALSE	3 v 3	0.280938	0.598214	3 v 3	-0.0962942	0.684914	3 v 3	0.84022	0.015218	3 v 3	0.517871	0.268776	3 v 3	0.603288	0.208148	3 v 3	0.32235	0.406835	-0.0182901	-0.309601	1.1707	0.868875	-0.05088	0.991868	0.707845	0.740042	1.91559	0.887165	0.258721	-0.178837	0.726135	1.04964	0.744883	-0.16103	0.790922	0.923719	5.56071
I6NLS4, O76074, Q9P0K4, Q9P0K6	O76074	O76074	O76074	PDE5A	cGMP-specific 3',5'-cyclic phosphodiesterase (EC 3.1.4.35) (cGMP-binding cGMP-specific phosphodiesterase) (CGB-PDE)	2	High	2	3	2	Human	FALSE	1 v 1	-0.0162494	NA	1 v 1	-0.0960756	NA	1 v 1	-0.231345	NA	1 v 1	-0.79455	NA	1 v 1	0.546956	NA	1 v 1	0.563206	NA	NA	NA	-0.0162494	NA	NA	0.546956	NA	NA	-0.247594	NA	NA	0.563206	NA	NA	-0.231345	NA	NA	-0.79455	NA
B4DFI6, B4DMJ2, B4DMJ6, B4DP82, H3BM89, H3BTP7, H3BU31, P36578, Q53G74, Q59GY2	P36578	P36578	P36578	RPL4	60S ribosomal protein L4 (60S ribosomal protein L1) (Large ribosomal subunit protein uL4)	51	High	24	118	23	Human	FALSE	3 v 3	-0.273055	0.31546	2 v 2	-0.0957799	0.519739	3 v 3	0.952437	0.0577238	3 v 3	0.293604	0.373601	3 v 3	0.385778	0.0511333	3 v 3	0.658833	0.0307323	-0.38352	-0.560864	0.125219	0.302311	0.28793	0.567093	0.0992727	0.706367	1.23251	0.685831	0.848793	0.441874	0.482793	1.26723	1.10729	-0.203038	0.418438	0.665412	9.80284
H3BPN2, H3BSA6, Q9H773	Q9H773	Q9H773	Q9H773	DCTPP1	dCTP pyrophosphatase 1 (EC 3.6.1.12) (Deoxycytidine-triphosphatase 1) (dCTPase 1) (RS21C6) (XTP3-transactivated gene A protein)	50	High	7	40	7	Human	FALSE	3 v 3	-0.256081	0.237899	3 v 3	-0.0954688	0.736333	3 v 3	0.15291	0.693912	3 v 3	-0.583438	0.229007	3 v 3	0.480267	0.168536	3 v 3	0.736348	0.0223673	-0.073511	-0.561838	-0.132892	0.883406	0.0981844	0.459211	0.046237	0.189415	-0.545163	0.956917	0.660023	0.592103	0.119748	0.751253	-0.412271	-0.837169	0.0912305	-1.00437	9.37308
A0A140TA71, B4DJ93, P22102, Q59HH3	P22102	P22102	P22102	GART	Trifunctional purine biosynthetic protein adenosine-3 [Includes: Phosphoribosylamine--glycine ligase (EC 6.3.4.13) (Glycinamide ribonucleotide synthetase) (GARS) (Phosphoribosylglycinamide synthetase); Phosphoribosylformylglycinamidine cyclo-ligase (EC 6.3.3.1) (AIR synthase) (AIRS) (Phosphoribosyl-aminoimidazole synthetase); Phosphoribosylglycinamide formyltransferase (EC 2.1.2.2) (5'-phosphorib…	53	High	48	217	2	Human	FALSE	3 v 3	-0.230949	0.405471	3 v 3	-0.0952836	0.842989	3 v 3	0.13107	0.764375	3 v 3	-0.597086	0.229528	3 v 3	0.497207	0.219758	3 v 3	0.728156	0.0161548	0.124687	-0.635667	-0.181866	1.02693	0.0654686	0.399222	0.330523	0.116944	-0.747105	0.902243	0.701136	0.581088	0.205836	0.752612	-0.565239	-0.696407	0.0514755	-1.14633	11.4277
B9EK39, Q9C0D5	Q9C0D5	Q9C0D5	Q9C0D5	TANC1	Protein TANC1 (Tetratricopeptide repeat, ankyrin repeat and coiled-coil domain-containing protein 1)	1	High	2	4	1	Human	FALSE	1 v 1	-0.151778	NA	1 v 1	-0.095051	NA	1 v 1	-0.0941403	NA	1 v 1	-0.372922	NA	1 v 1	0.127004	NA	1 v 1	0.278781	NA	NA	NA	-0.151778	NA	NA	0.127004	NA	NA	-0.245918	NA	NA	0.278781	NA	NA	-0.0941403	NA	NA	-0.372922	NA
Q2VIL4, Q8WXX5	Q8WXX5	Q8WXX5	Q8WXX5	DNAJC9	DnaJ homolog subfamily C member 9 (HDJC9) (DnaJ protein SB73)	46	High	12	34	12	Human	FALSE	3 v 3	-0.219288	0.473464	3 v 3	-0.0949227	0.226628	3 v 3	0.119458	0.697795	3 v 3	-0.376882	0.331154	3 v 3	0.277052	0.489097	3 v 3	0.49634	0.0448927	0.117408	-0.708605	-0.0666677	0.83107	-0.30941	0.309496	0.159579	-0.0938924	-0.365177	0.713662	0.399195	0.376163	0.0421717	0.614713	-0.29851	-0.67149	0.215518	-0.674673	10.1071
B3KSL3, Q9BRF8	Q9BRF8	Q9BRF8	Q9BRF8	CPPED1	Serine/threonine-protein phosphatase CPPED1 (EC 3.1.3.16) (Calcineurin-like phosphoesterase domain-containing protein 1) (Complete S-transactivated protein 1)	34	High	9	26	9	Human	FALSE	3 v 3	-0.181856	0.524107	2 v 2	-0.0947202	0.858817	3 v 3	0.0825634	0.828626	3 v 3	-0.316315	0.311557	3 v 3	0.217023	0.459449	3 v 3	0.398879	0.0950472	0.15364	-0.641179	-0.0580279	0.682869	-0.107423	0.075622	0.195111	0.0421604	-0.535149	0.529229	0.533757	0.13365	0.0414711	0.68334	-0.477121	-0.487758	0.149583	-0.610771	8.84894
A0A087WU27, A0A087WUS4, A6NKB8, C9JMZ3, H7C2T3, Q7RU04, Q9H4A4	Q9H4A4	Q9H4A4	Q9H4A4	RNPEP	Aminopeptidase B (AP-B) (EC 3.4.11.6) (Arginine aminopeptidase) (Arginyl aminopeptidase)	40	High	22	62	22	Human	FALSE	3 v 3	-0.247476	0.372912	3 v 3	-0.0946528	0.752276	3 v 3	0.152008	0.640226	3 v 3	-0.46393	0.214144	3 v 3	0.368461	0.320525	3 v 3	0.615937	0.021647	0.144789	-0.605918	-0.2813	0.922355	0.00580889	0.177219	0.235448	0.0566469	-0.578501	0.777565	0.611727	0.458519	0.0906585	0.662565	-0.297201	-0.686907	0.050838	-0.75572	9.46189
A0A087X1Z3, H0YKU2, H0YM70, Q2TNB3, Q6FHK9, Q9UL46	Q9UL46	Q2TNB3	Q9UL46	PSME2	Proteasome activator complex subunit 2 (11S regulator complex subunit beta) (REG-beta) (Activator of multicatalytic protease subunit 2) (Proteasome activator 28 subunit beta) (PA28b) (PA28beta)	42	High	13	33	13	Human	FALSE	3 v 3	-0.238035	0.524956	3 v 3	-0.0921208	0.731588	3 v 3	0.142751	0.754826	3 v 3	-0.645334	0.218008	3 v 3	0.55005	0.295548	3 v 3	0.788085	0.0168782	0.348062	-0.715469	-0.346699	1.32382	0.0552443	0.271086	0.518135	0.104554	-0.90854	0.975757	0.770713	0.617785	0.170073	0.820023	-0.561842	-0.805684	0.0493102	-1.17963	8.63372
A0A087WZV0, B4DGV1, D6RBU4, H0Y9M0, H0Y9S9, O43314	O43314	O43314	O43314	PPIP5K2	Inositol hexakisphosphate and diphosphoinositol-pentakisphosphate kinase 2 (EC 2.7.4.21) (EC 2.7.4.24) (Diphosphoinositol pentakisphosphate kinase 2) (Histidine acid phosphatase domain-containing protein 1) (InsP6 and PP-IP5 kinase 2) (VIP1 homolog 2) (hsVIP2)	2	High	2	2	2	Human	FALSE	1 v 1	-0.0893165	NA	1 v 1	-0.0919181	NA	1 v 1	-0.156199	NA	1 v 1	-0.803941	NA	1 v 1	0.558425	NA	1 v 1	0.647742	NA	NA	NA	-0.0893165	NA	NA	0.558425	NA	NA	-0.245516	NA	NA	0.647742	NA	NA	-0.156199	NA	NA	-0.803941	NA
A0A087WYF6, B4E255, B7ZME8, E7ESD2, F8W7U3, Q5SNT8, Q641Q2, Q6P0Q7, Q9NVB8, Q9Y4N4	Q641Q2	F8W7U3	Q641Q2	WASHC2A	WASH complex subunit 2A	32	High	30	71	4	Human	FALSE	3 v 3	-0.317812	0.157478	3 v 3	-0.0911416	0.474184	3 v 3	0.222889	0.249447	3 v 3	-0.310063	0.00521785	3 v 3	0.21514	0.0381133	3 v 3	0.532952	0.0481005	-0.208748	-0.60258	-0.142107	0.173434	0.17037	0.301617	-0.181013	-0.111233	0.00747771	0.382183	0.77295	0.443724	0.0277352	0.491347	0.149585	-0.354448	-0.281603	-0.294139	7.49105
A0A024R857, B3KTC9, B4DH63, H0Y6I6, Q96ME1	A0A024R857	A0A024R857	A0A024R857	FBXL18	F-box and leucine-rich repeat protein 18, isoform CRA_b	10	High	6	11	6	Human	FALSE	2 v 2	0.371318	0.291407	3 v 3	-0.0906882	0.705227	2 v 2	-0.466038	0.299675	2 v 2	-0.887245	0.103408	2 v 2	0.792525	0.212401	2 v 2	0.421207	0.136555	0.554243	NA	0.188392	1.06721	NA	0.517839	0.325364	NA	-0.514804	0.512968	NA	0.329446	-0.228879	NA	-0.703197	-0.741847	NA	-1.03264	7.37417
A0A0S2Z5P5, A0A0S2Z614, Q9BTE3	A0A0S2Z5P5	A0A0S2Z5P5	A0A0S2Z5P5	MCMBP	Mini-chromosome maintenance complex-binding protein (Fragment)	29	High	15	46	15	Human	FALSE	3 v 3	-0.350584	0.138915	3 v 3	-0.0884879	0.741489	3 v 3	0.255932	0.54313	3 v 3	-0.400953	0.319542	3 v 3	0.3063	0.131285	3 v 3	0.656885	0.00531955	-0.170394	-0.64051	-0.24085	0.511275	0.0844866	0.32314	0.130732	0.201862	-0.616552	0.681669	0.724996	0.56399	0.301126	0.842372	-0.375703	-0.380543	0.117375	-0.939692	8.6837
A0A024R8N6, B5BU32, B5BUF9, K7ENW5, K7ERJ1, K7ERV3, K7ES52, P04183	P04183	P04183	P04183	TK1	Thymidine kinase, cytosolic (EC 2.7.1.21)	46	High	12	42	12	Human	FALSE	3 v 3	-0.314564	0.0613239	3 v 3	-0.0861765	0.807352	3 v 3	0.222443	0.363367	3 v 3	-0.407588	0.17162	3 v 3	0.315468	0.237027	3 v 3	0.630031	0.0280239	-0.158372	-0.351066	-0.434253	0.684464	0.201956	0.0599823	0.0968267	0.183785	-0.556974	0.842837	0.553022	0.494235	0.255199	0.534851	-0.122721	-0.587638	-0.0181717	-0.616956	9.15026
A0A024R326, A0A3B3ITT5, P47914, Q6IPI1	P47914	A0A024R326	P47914	RPL29	60S ribosomal protein L29 (Cell surface heparin-binding protein HIP) (Large ribosomal subunit protein eL29)	27	High	6	40	6	Human	FALSE	3 v 3	-0.200261	0.506043	2 v 2	-0.0854802	0.301709	3 v 3	0.876288	0.0684944	3 v 3	0.149823	0.606573	3 v 3	0.526203	0.063437	3 v 3	0.726465	0.043014	-0.0324232	-0.690712	0.12235	0.751767	0.271962	0.55488	0.413718	0.592605	1.02176	0.78419	0.962674	0.43253	0.446141	1.28332	0.899405	-0.338049	0.320643	0.466875	9.28193
B4DR25, H0YCV6, P22059	P22059	P22059	P22059	OSBP	Oxysterol-binding protein 1	19	High	10	15	10	Human	FALSE	3 v 3	-0.179705	0.602603	2 v 2	-0.0849443	0.0538984	3 v 3	0.681906	0.0803367	3 v 3	0.0699492	0.856016	3 v 3	0.432252	0.312259	3 v 3	0.611957	0.0461958	0.0345655	-0.75998	0.186299	0.899564	-0.186745	0.583937	0.309091	0.0735457	1.12397	0.864999	0.573235	0.397638	0.274525	0.833526	0.937668	-0.590474	0.260291	0.54003	5.19771
B8ZZB8, Q96F85	Q96F85	B8ZZB8	Q96F85	CNRIP1	CB1 cannabinoid receptor-interacting protein 1 (CRIP-1)	29	High	3	3	3	Human	FALSE	1 v 1	-0.898732	NA	1 v 1	-0.0830061	NA	1 v 1	0.658945	NA	1 v 1	0.242546	NA	1 v 1	-0.482333	NA	1 v 1	0.416399	NA	NA	-0.898732	NA	NA	-0.482333	NA	NA	-0.239787	NA	NA	0.416399	NA	NA	0.658945	NA	NA	0.242546	NA	NA
A0A087WW40, Q9Y371	Q9Y371	Q9Y371	Q9Y371	SH3GLB1	Endophilin-B1 (Bax-interacting factor 1) (Bif-1) (SH3 domain-containing GRB2-like protein B1)	27	High	11	21	10	Human	FALSE	3 v 3	-0.102517	0.766052	3 v 3	-0.0829551	0.853368	3 v 3	0.384003	0.309432	3 v 3	-0.443566	0.281658	3 v 3	0.725051	0.169422	3 v 3	0.827569	0.0106454	0.389717	-0.64955	-0.0477178	1.36313	0.184307	0.627721	0.433325	0.299275	0.111857	0.97341	0.833857	0.675439	0.0436088	0.948825	0.159575	-0.929802	0.114969	-0.515864	7.2937
Q53GY5, Q8WYQ5	Q8WYQ5	Q8WYQ5	Q8WYQ5	DGCR8	Microprocessor complex subunit DGCR8 (DiGeorge syndrome critical region 8)	4	High	2	2	2	Human	FALSE	1 v 1	-0.232773	NA	1 v 1	-0.0827622	NA	1 v 1	-0.00460852	NA	1 v 1	-0.179255	NA	1 v 1	-0.0581271	NA	1 v 1	0.174646	NA	-0.232773	NA	NA	-0.0581271	NA	NA	-0.237382	NA	NA	0.174646	NA	NA	-0.00460852	NA	NA	-0.179255	NA	NA	6.24793
B2R9C5, B4E071, Q5SY74, Q96IY1	Q53FM2	B2R9C5	Q96IY1	NSL1	Kinetochore-associated protein NSL1 homolog	27	High	5	10	5	Human	FALSE	3 v 3	-0.298529	0.323151	3 v 3	-0.0819834	0.795452	3 v 3	0.207387	0.596171	3 v 3	-0.432414	0.343434	3 v 3	0.341272	0.32589	3 v 3	0.639801	0.0339606	-0.199975	-0.736178	0.0405665	0.67835	-0.180149	0.525616	-0.0918662	0.0897926	-0.271351	0.878325	0.556029	0.485049	0.108108	0.825971	-0.311918	-0.770216	0.269942	-0.796967	6.75221
A0A024RDT5, B1ALD9, B7Z6G1, C0IMJ3, Q15063, Q2KJC7	Q15063	Q15063	Q15063	POSTN	Periostin (PN) (Osteoblast-specific factor 2) (OSF-2)	1	Medium	1	1	1	Human	TRUE	1 v 1	0.0626782	NA	3 v 3	-0.0819614	0.936955	1 v 1	-0.427183	NA	1 v 1	-0.708281	NA	1 v 1	0.343777	NA	1 v 1	0.281099	NA	NA	NA	0.0626782	NA	NA	0.343777	NA	NA	-0.364505	NA	NA	0.281099	NA	NA	-0.427183	NA	NA	-0.708281	NA
B1ALC2, B5MDS3	B5MDS3	B5MDS3	B5MDS3	ZNF618	Zinc finger protein 618 (Fragment)	31	High	7	18	2	Human	FALSE	1 v 1	-0.840316	NA	1 v 1	-0.0817834	NA	1 v 1	0.613281	NA	1 v 1	0.155104	NA	1 v 1	-0.382139	NA	1 v 1	0.458178	NA	NA	-0.840316	NA	NA	-0.382139	NA	NA	-0.227035	NA	NA	0.458178	NA	NA	0.613281	NA	NA	0.155104	NA	NA
F5GX23, F5H169, F5H5V4, F5H7X1, J3KN29, O00233	O00233	O00233	O00233	PSMD9	26S proteasome non-ATPase regulatory subunit 9 (26S proteasome regulatory subunit p27)	44	High	11	30	11	Human	FALSE	3 v 3	-0.211597	0.438572	3 v 3	-0.0814796	0.711891	3 v 3	0.120909	0.702649	3 v 3	-0.579809	0.207972	3 v 3	0.48912	0.243871	3 v 3	0.700717	0.0133937	0.119542	-0.629496	-0.124837	0.9713	-0.0592784	0.555339	0.235609	-0.0307049	-0.476968	0.851758	0.570217	0.680177	0.116066	0.598791	-0.352131	-0.735692	0.0285735	-1.03231	8.25692
A0A024R2H7, A0A494C0A0, A0A494C0N8, A0A494C0Y2, A0A494C181, A0A494C1D4, A0A494C1L4, C9JRS7, F8W8C3, Q96Q11	Q96Q11	Q96Q11	Q96Q11	TRNT1	CCA tRNA nucleotidyltransferase 1, mitochondrial (EC 2.7.7.72) (Mitochondrial tRNA nucleotidyl transferase, CCA-adding) (mt CCA-adding enzyme) (mt tRNA CCA-diphosphorylase) (mt tRNA CCA-pyrophosphorylase) (mt tRNA adenylyltransferase)	8	High	3	5	3	Human	FALSE	1 v 1	0.00665349	NA	1 v 1	-0.0810672	NA	1 v 1	-0.232584	NA	1 v 1	-0.324565	NA	1 v 1	0.0986348	NA	1 v 1	0.0919813	NA	NA	NA	0.00665349	NA	NA	0.0986348	NA	NA	-0.225931	NA	NA	0.0919813	NA	NA	-0.232584	NA	NA	-0.324565	NA
A8K6T5, B4DEM3, B4DPT1, F5H8F7, H0YBF6, Q9UBL3	Q9UBL3	Q9UBL3	Q9UBL3	ASH2L	Set1/Ash2 histone methyltransferase complex subunit ASH2 (ASH2-like protein)	17	High	10	24	10	Human	FALSE	3 v 3	-0.145241	0.449544	2 v 2	-0.0795212	0.862492	3 v 3	0.668519	0.064309	3 v 3	-0.0964706	0.614684	3 v 3	0.619749	0.032122	3 v 3	0.764989	0.0384054	0.0970586	-0.435965	-0.0968161	0.819089	0.615333	0.424823	0.439157	0.51987	0.610807	0.722031	1.0513	0.521639	0.342098	0.955835	0.707623	-0.379932	-0.095463	0.185984	7.74819
D3YTB5, F8WAB6, H7C1F0, H7C224, H7C2I6, H7C3C1, H7C3G8, P51617	P51617	D3YTB5	P51617	IRAK1	Interleukin-1 receptor-associated kinase 1 (IRAK-1) (EC 2.7.11.1)	30	High	16	54	16	Human	FALSE	3 v 3	-0.229018	0.415269	2 v 2	-0.0794026	0.716099	3 v 3	0.14053	0.730764	3 v 3	-0.370037	0.337491	3 v 3	0.281549	0.297727	3 v 3	0.510567	0.0158268	0.0651765	-0.670247	-0.0819828	0.621329	-0.0770268	0.300346	0.195918	0.0907779	-0.55216	0.556152	0.59322	0.382329	0.130742	0.761025	-0.470177	-0.42541	0.167805	-0.852506	8.72144
A0A0U1RQI9, Q9UPU5	Q9UPU5	Q9UPU5	Q9UPU5	USP24	Ubiquitin carboxyl-terminal hydrolase 24 (EC 3.4.19.12) (Deubiquitinating enzyme 24) (Ubiquitin thioesterase 24) (Ubiquitin-specific-processing protease 24)	26	High	54	179	53	Human	FALSE	3 v 3	-0.251318	0.343135	3 v 3	-0.0782979	0.638763	3 v 3	0.165142	0.705518	3 v 3	-0.42905	0.308437	3 v 3	0.342874	0.273796	3 v 3	0.594192	0.021344	0.097827	-0.608673	-0.243109	0.796697	0.056201	0.175723	0.210911	0.237314	-0.706754	0.69887	0.664874	0.418832	0.113084	0.845987	-0.463645	-0.585787	0.181113	-0.882477	10.9648
A3KFJ0, A3KFJ1, A3KFJ2, B2R6Z3, B4DX16, O14965, Q5QPD1, Q5QPD2, Q5QPD4	O14965	O14965	O14965	AURKA	Aurora kinase A (EC 2.7.11.1) (Aurora 2) (Aurora/IPL1-related kinase 1) (ARK-1) (Aurora-related kinase 1) (hARK1) (Breast tumor-amplified kinase) (Serine/threonine-protein kinase 15) (Serine/threonine-protein kinase 6) (Serine/threonine-protein kinase aurora-A)	34	High	12	29	12	Human	FALSE	3 v 3	-0.184288	0.318148	3 v 3	-0.0781739	0.831145	3 v 3	0.102305	0.751456	3 v 3	-0.491606	0.267254	3 v 3	0.409623	0.26078	3 v 3	0.593911	0.0414674	0.0810078	-0.393383	-0.24049	0.921127	0.0412942	0.266448	0.204458	0.186313	-0.636721	0.840119	0.434678	0.506937	0.12345	0.579696	-0.396231	-0.716669	0.145019	-0.903169	7.5691
A0A087WZK4, H0YBN6, P78368, Q9H4N7, Q9Y6M4	Q9Y6M4	Q9Y6M4	Q9Y6M4	CSNK1G3	Casein kinase I isoform gamma-3 (CKI-gamma 3) (EC 2.7.11.1)	21	High	8	10	4	Human	FALSE	2 v 2	-0.310178	0.791444	3 v 3	-0.0767253	0.851312	2 v 2	1.34377	0.272086	2 v 2	2.31961	0.115962	2 v 2	-1.28602	0.449748	2 v 2	-0.975846	0.119136	-1.22288	NA	0.602529	-2.38351	NA	-0.188536	-0.49116	NA	2.55834	-1.16063	NA	-0.791065	0.731724	NA	1.95581	1.89235	NA	2.74687	5.63807
A6NHB5, A6NHN7, A6NL54, A8K3Z7, Q14202	Q14202	Q14202	Q14202	ZMYM3	Zinc finger MYM-type protein 3 (Zinc finger protein 261)	4	High	5	9	5	Human	FALSE	2 v 2	-0.0447496	0.872108	3 v 3	-0.0757773	0.879735	2 v 2	0.421506	0.303046	2 v 2	0.401099	0.553964	2 v 2	-0.0243422	0.96761	2 v 2	0.0204074	0.949803	0.175001	-0.2645	NA	0.453685	-0.50237	NA	0.379192	0.374321	NA	0.278684	-0.23787	NA	0.204192	0.638821	NA	-0.0744928	0.87669	NA	6.62352
Q96SB3	Q96SB3	Q96SB3	Q96SB3	PPP1R9B	Neurabin-2 (Neurabin-II) (Protein phosphatase 1 regulatory subunit 9B) (Spinophilin)	44	High	29	74	17	Human	FALSE	3 v 3	-0.966053	0.372312	3 v 3	-0.0754212	0.726317	3 v 3	0.884092	0.125269	3 v 3	2.21705	0.0942119	3 v 3	-2.29901	0.0400429	3 v 3	-1.33296	0.259445	-1.09284	-2.36592	0.560608	-3.23058	-1.98929	-1.67717	-0.899825	-1.0955	1.74944	-2.13773	0.376637	-2.23778	0.193019	1.27042	1.18883	2.33075	0.893785	3.42661	6.75221
A0A0S2Z4Z1, A0A0S2Z4Z5, A0A0S2Z506, A0A0S2Z553, Q5T1S4, Q7Z6M1	A0A024R8A0	A0A024R8A0	Q7Z6M1	RABEPK	Rab9 effector protein with kelch motifs (40 kDa Rab9 effector protein) (p40)	9	High	3	5	3	Human	FALSE	1 v 1	-0.684935	NA	1 v 1	-0.0743261	NA	1 v 1	0.469048	NA	1 v 1	0.114472	NA	1 v 1	-0.330358	NA	1 v 1	0.354577	NA	NA	-0.684935	NA	NA	-0.330358	NA	NA	-0.215886	NA	NA	0.354577	NA	NA	0.469048	NA	NA	0.114472	NA	NA
E9PHV4, O15514, Q53T47	O15514	O15514	O15514	POLR2D	DNA-directed RNA polymerase II subunit RPB4 (RNA polymerase II subunit B4) (DNA-directed RNA polymerase II subunit D) (RNA polymerase II 16 kDa subunit) (RPB16)	11	High	1	3	1	Human	FALSE	2 v 2	0.11233	0.734124	3 v 3	-0.0737267	0.630788	2 v 2	1.03039	0.223939	2 v 2	0.667751	0.0450634	2 v 2	0.474965	0.565306	2 v 2	0.362636	0.470825	NA	-0.140813	0.365472	NA	-0.109011	1.05894	NA	0.511394	1.77404	NA	0.0318021	0.693469	NA	0.652207	1.40857	NA	0.620405	0.715097	NA
A0A140VJQ3, B2RD96, B4DIZ6, B4DLR9, K7EIN2, K7ENA3, Q96DE0, Q9BRJ7, W4VSQ8	Q9BRJ7	B2RD96	Q9BRJ7	NUDT16L1	Tudor-interacting repair regulator protein (NUDT16-like protein 1) (Protein syndesmos)	45	High	9	24	9	Human	FALSE	3 v 3	-0.263851	0.357664	2 v 2	-0.0730486	0.443532	3 v 3	-0.188108	0.369763	3 v 3	0.0211871	0.911778	3 v 3	-0.473146	0.197059	3 v 3	-0.209295	0.0461334	0.161327	-0.590839	-0.362041	0.018994	-0.777521	-0.660911	-0.248276	-0.45902	-0.64858	-0.142333	-0.186682	-0.29887	-0.409603	0.131819	-0.286539	-0.26727	0.3185	0.0123305	9.12076
B4DQT7, H0Y3M2, J3KRB6, J3KRW6, J3KS31, J3KTL1, J3QRS9, J3QS27, O43670, Q59G94, Q8N395, X6R4W8	O43670	Q59G94	O43670	ZNF207	BUB3-interacting and GLEBS motif-containing protein ZNF207 (BuGZ) (hBuGZ) (Zinc finger protein 207)	14	High	6	19	6	Human	FALSE	3 v 3	-0.151233	0.623301	2 v 2	-0.0715666	0.756302	3 v 3	0.362388	0.182143	3 v 3	-0.101068	0.707968	3 v 3	0.312223	0.419501	3 v 3	0.463456	0.0263636	0.209867	-0.662939	-0.000627482	0.823371	-0.24625	0.359547	0.302003	0.0412989	0.290162	0.613504	0.416689	0.360175	0.0921365	0.704238	0.29079	-0.521367	0.287549	-0.0693851	7.50383
A0A1W2PP79, A0A7I2V4S2, A0A7I2YQA0, B3KSH1, B4DEW9, B4DMT5, H0YDT6, O00303, Q9BX72	O00303	H0YDT6	O00303	EIF3F	Eukaryotic translation initiation factor 3 subunit F (eIF3f) (Deubiquitinating enzyme eIF3f) (EC 3.4.19.12) (Eukaryotic translation initiation factor 3 subunit 5) (eIF-3-epsilon) (eIF3 p47)	25	High	8	23	8	Human	FALSE	3 v 3	0.0231896	0.95396	3 v 3	-0.0709942	0.748133	3 v 3	1.02105	0.0887307	3 v 3	0.4273	0.280111	3 v 3	0.616939	0.0541197	3 v 3	0.593749	0.113381	0.24676	-0.673623	0.496432	0.616155	0.3581	0.876561	0.615544	0.656912	1.86026	0.369395	1.03172	0.380129	0.368784	1.33054	1.36383	-0.000611182	0.298812	0.9837	5.51096
A0A087WUU7, Q96GX5	Q96GX5	Q96GX5	Q96GX5	MASTL	Serine/threonine-protein kinase greatwall (GW) (GWL) (hGWL) (EC 2.7.11.1) (Microtubule-associated serine/threonine-protein kinase-like) (MAST-L)	25	High	18	50	17	Human	FALSE	3 v 3	-0.22441	0.397475	3 v 3	-0.0708333	0.884088	3 v 3	0.142931	0.643757	3 v 3	-0.459221	0.208645	3 v 3	0.377741	0.245775	3 v 3	0.602151	0.00596575	0.135522	-0.592458	-0.216296	0.81348	0.0190968	0.300646	0.157754	0.0579169	-0.46011	0.677958	0.611555	0.516942	0.0222316	0.650375	-0.243814	-0.655726	0.0388201	-0.760756	8.78431
F8WFE7, Q86WX3	A0A024R1T1	A0A024R1T1	Q86WX3	RPS19BP1	Active regulator of SIRT1 (40S ribosomal protein S19-binding protein 1) (RPS19-binding protein 1) (S19BP)	39	High	5	11	5	Human	FALSE	2 v 2	0.225039	0.130953	3 v 3	-0.0707116	0.2821	2 v 2	-0.304442	0.237462	2 v 2	0.894817	0.189752	2 v 2	-0.974219	0.0708104	2 v 2	-1.19926	0.0822266	0.178084	0.271993	NA	-0.865409	-1.08303	NA	-0.245492	0.086687	NA	-1.04349	-1.35502	NA	-0.423577	-0.185306	NA	0.619917	1.16972	NA	6.42122
Q9H8M7, X6R9S5, X6RC30, X6RC97	Q9H8M7	Q9H8M7	Q9H8M7	MINDY3	Ubiquitin carboxyl-terminal hydrolase MINDY-3 (EC 3.4.19.12) (Dermal papilla-derived protein 5) (Deubiquitinating enzyme MINDY-3) (Protein CARP)	15	High	7	24	7	Human	FALSE	3 v 3	-0.229349	0.391022	3 v 3	-0.0702044	0.887484	3 v 3	0.151051	0.645295	3 v 3	-0.345724	0.298961	3 v 3	0.267426	0.331078	3 v 3	0.496775	0.0140571	0.0708408	-0.636871	-0.122017	0.636843	-0.0908254	0.256261	0.0693128	0.0598706	-0.364077	0.566003	0.546045	0.378277	-0.00152804	0.696741	-0.24206	-0.567531	0.150696	-0.620338	8.41193
B3KMN7, B8ZZK2, H7BZK5, M0QZK8, O75223	A0A090N7V5	A0A090N7V5	O75223	GGCT	Gamma-glutamylcyclotransferase (EC 4.3.2.9) (Cytochrome c-releasing factor 21)	41	High	7	23	7	Human	FALSE	2 v 2	-0.42385	0.360438	3 v 3	-0.0697519	0.608725	2 v 2	-0.0736939	0.934086	2 v 2	-0.376647	0.646896	2 v 2	-0.120897	0.603141	2 v 2	0.302953	0.205343	NA	-0.693242	-0.154458	NA	-0.289035	0.0472415	NA	-0.057723	-0.937365	NA	0.404208	0.201699	NA	0.635519	-0.782907	NA	0.231312	-0.984606	NA
O95881, V9GY50, V9GYV4	O95881	O95881	O95881	TXNDC12	Thioredoxin domain-containing protein 12 (EC 1.8.4.2) (Endoplasmic reticulum resident protein 18) (ER protein 18) (ERp18) (Endoplasmic reticulum resident protein 19) (ER protein 19) (ERp19) (Thioredoxin-like protein p19) (hTLP19)	48	High	8	32	8	Human	FALSE	3 v 3	-0.198744	0.35105	3 v 3	-0.0693779	0.861469	3 v 3	0.12057	0.779733	3 v 3	-0.460024	0.368292	3 v 3	0.38185	0.294805	3 v 3	0.580594	0.0374977	0.0710198	-0.497514	-0.169737	0.881972	-0.0512332	0.314811	0.234274	0.254602	-0.723398	0.810952	0.446281	0.484547	0.163254	0.752116	-0.553661	-0.647698	0.305835	-1.03821	7.97957
B4DUG4, K7ELG9, Q3MHD2	Q3MHD2	Q3MHD2	Q3MHD2	LSM12	Protein LSM12 homolog	26	High	5	26	5	Human	FALSE	3 v 3	-0.233471	0.283781	3 v 3	-0.0686298	0.837688	3 v 3	0.15805	0.634959	3 v 3	-0.367596	0.311926	3 v 3	0.292175	0.262353	3 v 3	0.525646	0.0113975	0.00487732	-0.539784	-0.165506	0.632026	-0.0214797	0.265979	0.0685569	0.152316	-0.447137	0.627149	0.518304	0.431485	0.0636796	0.6921	-0.281631	-0.563469	0.173796	-0.713116	9.70546
A0A2U9QGI0, A8MXH2, B4DS05, B7ZAC7, B7ZAK9, B7ZB83, C9J1B1, C9J6D1, C9JZI7, E9PJJ2, E9PKI2, E9PKT8, E9PNJ7, E9PNW0, E9PP22, E9PS34, H0YCI4, Q99733	A0A024RCC9	B7ZAK9	Q99733	NAP1L4	Nucleosome assembly protein 1-like 4 (Nucleosome assembly protein 2) (NAP-2)	32	High	12	29	11	Human	FALSE	3 v 3	0.230879	0.345912	3 v 3	-0.0670598	0.789914	3 v 3	0.830925	0.117443	3 v 3	0.321363	0.393197	3 v 3	0.740441	0.0694385	3 v 3	0.509562	0.281686	-0.146659	0.414035	0.425261	0.977755	0.330112	0.913456	0.778448	0.661848	1.74511	1.12441	-0.083923	0.488194	0.925107	0.247813	1.31985	-0.199307	0.331736	0.831659	6.89845
Q9NZT1	Q9NZT1	Q9NZT1	Q9NZT1	CALML5	Calmodulin-like protein 5 (Calmodulin-like skin protein)	21	High	2	2	2	Human	FALSE	1 v 1	-0.219759	NA	1 v 1	-0.0661607	NA	1 v 1	0.00910677	NA	1 v 1	0.98025	NA	1 v 1	-1.1909	NA	1 v 1	-0.971144	NA	NA	NA	-0.219759	NA	NA	-1.1909	NA	NA	-0.210652	NA	NA	-0.971144	NA	NA	0.00910677	NA	NA	0.98025	NA
B4DID5, F2Z393, P37837	P37837	P37837	P37837	TALDO1	Transaldolase (EC 2.2.1.2)	19	High	7	8	7	Human	FALSE	2 v 2	0.66822	0.460319	3 v 3	-0.0644501	0.723129	2 v 2	0.764925	0.214372	2 v 2	0.920138	0.369267	2 v 2	0.513007	0.677587	2 v 2	-0.155213	0.723877	NA	0.0785095	1.25793	NA	-0.41183	1.43784	NA	1.11121	1.75508	NA	-0.490339	0.179914	NA	1.0327	0.497149	NA	1.52304	0.317236	NA
A8MPP1, B4DK70, B4DMS8, B4DZY1, B4E115, C9K0E8, F5GXJ8, F5GXL6, F5GYY1, F5H235, F6WZM0, Q2NKM7, Q92771, Q93000, Q96FC9	A8MPP1	Q2NKM7	A8MPP1	DDX11L8	Putative ATP-dependent RNA helicase DDX11-like protein 8 (EC 3.6.4.13) (DEAD/H box protein 11-like 8)	6	High	5	8	5	Human	FALSE	1 v 1	-0.22804	NA	1 v 1	-0.0641703	NA	1 v 1	0.0227897	NA	1 v 1	-0.611254	NA	1 v 1	0.406004	NA	1 v 1	0.634044	NA	NA	NA	-0.22804	NA	NA	0.406004	NA	NA	-0.205251	NA	NA	0.634044	NA	NA	0.0227897	NA	NA	-0.611254	NA
P11055	P11055	P11055	P11055	MYH3	Myosin-3 (Muscle embryonic myosin heavy chain) (Myosin heavy chain 3) (Myosin heavy chain, fast skeletal muscle, embryonic) (SMHCE)	0	Medium	1	1	1	Human	FALSE	1 v 1	-0.314337	NA	1 v 1	-0.063913	NA	1 v 1	0.116003	NA	1 v 1	0.789036	NA	1 v 1	-0.987371	NA	1 v 1	-0.673033	NA	NA	-0.314337	NA	NA	-0.987371	NA	NA	-0.198334	NA	NA	-0.673033	NA	NA	0.116003	NA	NA	0.789036	NA	NA
B4E1Q4, I6L994, O14730	B0YJ89	B0YJ89	O14730	RIOK3	Serine/threonine-protein kinase RIO3 (EC 2.7.11.1) (RIO kinase 3) (sudD homolog)	10	High	4	7	4	Human	FALSE	1 v 1	-0.573429	NA	1 v 1	-0.0616481	NA	1 v 1	0.383584	NA	1 v 1	0.0302175	NA	1 v 1	-0.220062	NA	1 v 1	0.353366	NA	NA	-0.573429	NA	NA	-0.220062	NA	NA	-0.189845	NA	NA	0.353366	NA	NA	0.383584	NA	NA	0.0302175	NA	NA
A0A3B3IRI9, A0A3B3IRJ3, A0A3B3IRJ8, A0A3B3IRP8, A0A3B3IRV1, A0A3B3IRZ0, A0A3B3IRZ8, A0A3B3IS68, A0A3B3IS93, A0A3B3ISE4, A0A3B3ISJ4, A0A3B3ISS7, A0A3B3ISY0, A0A3B3IT04, A0A3B3IT30, A0A3B3IT84, A0A3B3IT95, A0A3B3ITV2, A0A3B3ITZ3, A0A3B3IU01, A0A3B3IU21, A0A3B3IU62, A0A3B3IUD1, A6NFW1, A6NGJ7, A6NGT0, A6NMT1, B4DH31, B4DQE7, C9J8F0, E7EVA8, E7EW22, Q9BY41	Q9BY41	A6NGJ7	Q9BY41	HDAC8	Histone deacetylase 8 (HD8) (EC 3.5.1.98) (Protein deacetylase HDAC8) (EC 3.5.1.-) (Protein decrotonylase HDAC8) (EC 3.5.1.-)	19	High	5	20	5	Human	FALSE	3 v 3	-0.256665	0.295296	2 v 2	-0.0611851	0.732083	3 v 3	0.185832	0.712484	3 v 3	-0.749592	0.225015	3 v 3	0.678759	0.11207	3 v 3	0.935425	0.00559824	0.075556	-0.554637	-0.290915	1.15154	0.308893	0.575846	0.411157	0.303307	-0.926963	1.07598	0.86353	0.866761	0.335601	0.857944	-0.636048	-0.740382	-0.0055867	-1.50281	8.16038
B7Z2T1, D6RBW1, D6RFJ3, H0Y8J7, P06730, Q32Q75, X5D7E3	P06730	Q32Q75	P06730	EIF4E	Eukaryotic translation initiation factor 4E (eIF-4E) (eIF4E) (eIF-4F 25 kDa subunit) (mRNA cap-binding protein)	30	High	7	26	7	Human	FALSE	3 v 3	-0.243653	0.433168	2 v 2	-0.0603479	0.833754	3 v 3	0.172941	0.494503	3 v 3	-0.432051	0.207731	3 v 3	0.361339	0.330682	3 v 3	0.604992	0.0338869	0.0413291	-0.742789	-0.0294992	0.844292	-0.137809	0.377534	0.0152724	-0.152531	-0.0748756	0.802962	0.60498	0.407034	-0.0260568	0.590257	-0.0453764	-0.829019	-0.0147225	-0.45241	8.7046
A0A1U9X972, A0A1U9X975, A0A1U9X977, A0A1U9X982, A0A1U9X985, A0A1U9X987, A0A1U9X988, A0A1U9X993, A0A1U9X996, A0A1U9X998, A0A1U9X999, A0A1U9X9A5, A0A1U9X9A9, B4DLY2, B4DQ12, B4DZ56, P48634	P48634	A0A1U9X982	P48634	PRRC2A	Protein PRRC2A (HLA-B-associated transcript 2) (Large proline-rich protein BAT2) (Proline-rich and coiled-coil-containing protein 2A) (Protein G2)	29	High	43	93	42	Human	FALSE	3 v 3	-0.303722	0.423389	3 v 3	-0.0602768	0.704258	3 v 3	0.928297	0.0593755	3 v 3	0.316296	0.407805	3 v 3	0.30828	0.0455044	3 v 3	0.612001	0.13317	-0.289697	-0.837666	0.216198	0.382445	0.172248	0.370145	0.191754	0.450378	1.23159	0.672142	1.00991	0.153947	0.481451	1.28804	1.01539	-0.190691	0.27813	0.861448	9.05961
A0A2X0SFJ0, B4E3M5, D3DTD2, E7EPJ7, E7EWP2, F5H228, O75962	O75962	O75962	O75962	TRIO	Triple functional domain protein (EC 2.7.11.1) (PTPRF-interacting protein)	2	High	5	9	5	Human	FALSE	2 v 2	0.634897	0.75709	3 v 3	-0.0580758	0.175646	2 v 2	2.18642	0.270076	2 v 2	2.02528	0.457328	2 v 2	0.796038	0.501359	2 v 2	0.161141	0.87078	NA	-0.947498	2.21729	NA	-0.0034066	1.59548	NA	0.251403	5.39124	NA	0.944091	-0.62181	NA	1.1989	3.17394	NA	0.254809	3.79575	NA
B4DWB5, O95340	Q5TB52	Q5TB52	O95340	PAPSS2	Bifunctional 3'-phosphoadenosine 5'-phosphosulfate synthase 2 (PAPS synthase 2) (PAPSS 2) (Sulfurylase kinase 2) (SK 2) (SK2) [Includes: Sulfate adenylyltransferase (EC 2.7.7.4) (ATP-sulfurylase) (Sulfate adenylate transferase) (SAT); Adenylyl-sulfate kinase (EC 2.7.1.25) (3'-phosphoadenosine-5'-phosphosulfate synthase) (APS kinase) (Adenosine-5'-phosphosulfate 3'-phosphotransferase) (Adenylylsul…	8	High	4	6	2	Human	FALSE	1 v 1	0.20689	NA	1 v 1	-0.0565584	NA	1 v 1	-0.395291	NA	1 v 1	-0.462544	NA	1 v 1	0.274144	NA	1 v 1	0.0672536	NA	NA	NA	0.20689	NA	NA	0.274144	NA	NA	-0.1884	NA	NA	0.0672536	NA	NA	-0.395291	NA	NA	-0.462544	NA
A0A024RBG1, A0A0C4DGJ4, B2RE29, F8VRL4, F8VRR0, Q9NZJ9	Q9NZJ9	Q9NZJ9	Q9NZJ9	NUDT4	Diphosphoinositol polyphosphate phosphohydrolase 2 (DIPP-2) (EC 3.6.1.52) (Diadenosine 5',5'''-P1,P6-hexaphosphate hydrolase 2) (Nucleoside diphosphate-linked moiety X motif 4) (Nudix motif 4)	36	High	5	9	2	Human	FALSE	1 v 1	0.124869	NA	1 v 1	-0.0560176	NA	1 v 1	-0.312339	NA	1 v 1	-0.825142	NA	1 v 1	0.637673	NA	1 v 1	0.512804	NA	0.124869	NA	NA	0.637673	NA	NA	-0.187469	NA	NA	0.512804	NA	NA	-0.312339	NA	NA	-0.825142	NA	NA	4.19377
A0A7P0T7Z5, A0A7P0T8A6, A0A7P0T9P2, A0A7P0Z4L3, B0QY86, B0QY91, H0Y6J8, Q641Q8, Q68D58, Q8N3F8	Q8N3F8	B0QY91	Q8N3F8	MICALL1	MICAL-like protein 1 (Molecule interacting with Rab13) (MIRab13)	12	High	9	14	9	Human	FALSE	2 v 2	-0.250884	0.68751	2 v 2	-0.0551555	0.902787	2 v 2	0.559205	0.301919	2 v 2	-0.114965	0.828579	2 v 2	0.423286	0.608325	2 v 2	0.67417	0.120843	0.218505	-0.720273	NA	1.0222	-0.175634	NA	0.490653	0.125988	NA	0.8037	0.54464	NA	0.272149	0.846261	NA	-0.531552	0.301622	NA	8.25125
H7C176	H7C176	H7C176	H7C176	IFNAR2	Interferon alpha/beta receptor 2 (Fragment)	19	Medium	1	2	1	Human	FALSE	1 v 1	-0.365349	NA	1 v 1	-0.0545929	NA	1 v 1	0.189316	NA	1 v 1	-0.22533	NA	1 v 1	0.0492971	NA	1 v 1	0.414646	NA	-0.365349	NA	NA	0.0492971	NA	NA	-0.176033	NA	NA	0.414646	NA	NA	0.189316	NA	NA	-0.22533	NA	NA	6.78529
B2R9P2, B3KSZ2, B5BU17, H3BU09, O43255, Q53ES4, Q8IUQ4	Q8IUQ4	B5BU17	Q8IUQ4	SIAH1	E3 ubiquitin-protein ligase SIAH1 (EC 2.3.2.27) (RING-type E3 ubiquitin transferase SIAH1) (Seven in absentia homolog 1) (Siah-1) (Siah-1a)	24	High	7	29	7	Human	FALSE	3 v 3	-0.287755	0.231746	3 v 3	-0.0532304	0.786303	3 v 3	0.21755	0.683399	3 v 3	-0.544505	0.3244	3 v 3	0.474301	0.0837538	3 v 3	0.762056	0.00325709	0.0231528	-0.560415	-0.326002	0.763116	0.285736	0.374051	0.325244	0.409785	-0.945642	0.739964	0.846152	0.700052	0.302091	0.970201	-0.61964	-0.437873	0.124049	-1.31969	6.72656
B2R960, B3KT45, K7EKG2, K7EME7, K7EML9, K7EPB7, K7ER96, O43396, Q59G46	O43396	B2R960	O43396	TXNL1	Thioredoxin-like protein 1 (32 kDa thioredoxin-related protein)	65	High	13	50	13	Human	FALSE	3 v 3	-0.231908	0.446639	3 v 3	-0.052764	0.850698	3 v 3	0.16253	0.770207	3 v 3	-0.587822	0.250953	3 v 3	0.518444	0.197762	3 v 3	0.750352	0.0455821	0.084077	-0.718378	-0.0614233	1.04924	0.143634	0.362462	0.306241	0.255822	-0.770196	0.96516	0.862012	0.423885	0.222164	0.974199	-0.708773	-0.742996	0.112187	-1.13266	9.07521
A0A024R6D1, A0A7I2V454, A0A7I2V4E9, A0A7I2V5R1, B3KY50, G3V2Z5, G3V459, G3V5V0, Q6PKF2, Q8TD19	Q8TD19	A0A7I2V5R1	Q8TD19	NEK9	Serine/threonine-protein kinase Nek9 (EC 2.7.11.1) (Nercc1 kinase) (Never in mitosis A-related kinase 9) (NimA-related protein kinase 9) (NimA-related kinase 8) (Nek8)	44	High	32	109	32	Human	FALSE	3 v 3	-0.257749	0.425902	3 v 3	-0.0517389	0.79065	3 v 3	0.189119	0.695847	3 v 3	-0.525298	0.264771	3 v 3	0.456668	0.194331	3 v 3	0.714418	0.0132992	0.115909	-0.757604	-0.131553	0.885291	0.0653863	0.419327	0.28022	0.169057	-0.655166	0.769383	0.82299	0.55088	0.164311	0.926661	-0.523613	-0.605072	0.10367	-1.07449	11.0859
B4DR60, Q8N3C0	Q8N3C0	Q8N3C0	Q8N3C0	ASCC3	Activating signal cointegrator 1 complex subunit 3 (EC 3.6.4.12) (ASC-1 complex subunit p200) (ASC1p200) (Helicase, ATP binding 1) (Trip4 complex subunit p200)	5	High	11	19	11	Human	FALSE	3 v 3	-0.159739	0.689172	2 v 2	-0.0513379	0.895014	3 v 3	0.796843	0.106323	3 v 3	0.0607225	0.74084	3 v 3	0.576382	0.0987715	3 v 3	0.736121	0.0478085	0.20008	-0.850322	0.171024	0.867076	0.203357	0.658713	0.623133	0.501274	0.786905	0.666996	1.05368	0.487689	0.423053	1.3516	0.615881	-0.243943	0.297918	0.128193	7.02126
A0A384P5M7, Q8NHU6	Q8NHU6	Q8NHU6	Q8NHU6	TDRD7	Tudor domain-containing protein 7 (PCTAIRE2-binding protein) (Tudor repeat associator with PCTAIRE-2) (Trap)	13	High	14	26	14	Human	FALSE	3 v 3	-0.17475	0.465565	3 v 3	-0.0513292	0.501765	3 v 3	0.221618	0.447765	3 v 3	-0.277135	0.409574	3 v 3	0.324002	0.305211	3 v 3	0.498752	0.0182089	0.0244172	-0.565569	0.0169013	0.659639	-0.134063	0.44643	0.0791727	0.122914	-0.0614833	0.635222	0.431506	0.429529	0.0547554	0.688483	-0.0783846	-0.580467	0.256977	-0.507914	7.86233
A0A087WZ15, A0A087X0J3, B2RDY9, B4DI38, B4DNA3, B4DNW7, B4DNY3, B4DUZ8, B7Z385, B7Z4M3, D3DPU2, E9PDI2, F8WDB9, P40123, Q01518, Q5JPJ8, Q5T0R1, Q5T0R2, Q5T0R3, Q5T0R4, Q5T0R5, Q5T0R6, Q5T0R7, Q5T0R8, Q5T0R9, Q5T0S3	B2RDY9	B4DI38	B2RDY9	CAP1	Adenylyl cyclase-associated protein	19	High	8	17	8	Human	FALSE	3 v 3	0.148642	0.641662	3 v 3	-0.0509672	0.91097	3 v 3	1.27473	0.0233437	3 v 3	0.437117	0.337855	3 v 3	0.986259	0.0610086	3 v 3	0.837617	0.0442476	0.324026	-0.38837	0.51027	1.42317	0.538485	0.997119	1.20257	1.09795	1.96961	1.09915	0.926855	0.486849	0.87854	1.48632	1.45934	-0.220607	0.559469	0.972489	4.87774
Q5BKU9	Q5BKU9	Q5BKU9	Q5BKU9	OXLD1	Oxidoreductase-like domain-containing protein 1	10	High	1	2	1	Human	FALSE	2 v 2	-0.301561	0.318603	3 v 3	-0.0490528	0.848923	2 v 2	0.240376	0.0744061	2 v 2	0.589184	0.0420166	2 v 2	-0.650369	0.167924	2 v 2	-0.348807	0.0195581	-0.136638	-0.466485	NA	-0.474725	-0.826012	NA	0.0755157	-0.197886	NA	-0.338088	-0.359527	NA	0.212153	0.268599	NA	0.550241	0.628126	NA	5.06178
Q0IIN1, Q147W7, Q7Z794	Q7Z794	Q7Z794	Q7Z794	KRT77	Keratin, type II cytoskeletal 1b (Cytokeratin-1B) (CK-1B) (Keratin-77) (K77) (Type-II keratin Kb39)	9	High	6	40	2	Human	TRUE	1 v 1	-0.492061	NA	3 v 3	-0.0485973	0.909199	1 v 1	0.156344	NA	1 v 1	-1.94644	NA	1 v 1	1.61072	NA	1 v 1	2.10278	NA	-0.492061	NA	NA	1.61072	NA	NA	-0.335716	NA	NA	2.10278	NA	NA	0.156344	NA	NA	-1.94644	NA	NA	5.54844
A0A0C4DGW6, A6NDU8	A6NDU8	A0A0C4DGW6	A6NDU8	RIMOC1	RAB7A-interacting MON1-CCZ1 complex subunit 1 (UPF0600 protein C5orf51)	7	High	2	3	2	Human	FALSE	2 v 2	0.236394	0.115052	3 v 3	-0.0476351	0.878781	2 v 2	-0.296742	0.351218	2 v 2	-0.851881	0.076528	2 v 2	0.791533	0.098078	2 v 2	0.555139	0.0908057	0.279587	NA	0.193201	0.914451	NA	0.668615	0.165471	NA	-0.286167	0.634864	NA	0.475414	-0.114116	NA	-0.479367	-0.74898	NA	-0.954781	5.37156
B3KPH3, B4DRH1, Q71VH6, Q99943, Q9HBM8	Q99943	Q71VH6	Q99943	AGPAT1	1-acyl-sn-glycerol-3-phosphate acyltransferase alpha (EC 2.3.1.51) (1-acylglycerol-3-phosphate O-acyltransferase 1) (1-AGP acyltransferase 1) (1-AGPAT 1) (Lysophosphatidic acid acyltransferase alpha) (LPAAT-alpha) (Protein G15)	7	High	1	3	1	Human	FALSE	1 v 1	-0.230992	NA	1 v 1	-0.047629	NA	1 v 1	0.05749	NA	1 v 1	0.234476	NA	1 v 1	-0.407978	NA	1 v 1	-0.176986	NA	NA	NA	-0.230992	NA	NA	-0.407978	NA	NA	-0.173502	NA	NA	-0.176986	NA	NA	0.05749	NA	NA	0.234476	NA
A0A183YE00, B3KML9, Q3ZCM7, Q96HX0	B3KML9	B3KML9	B3KML9		Delta-tubulin (Tubulin delta chain)	55	High	18	177	2	Human	FALSE	3 v 3	-0.232631	0.301913	3 v 3	-0.0473625	0.875535	3 v 3	0.1794	0.252162	3 v 3	-0.401795	0.190609	3 v 3	0.348565	0.249914	3 v 3	0.581195	0.0249353	0.102128	-0.363266	-0.436755	0.764487	0.031384	0.249823	0.186687	0.0404718	-0.38685	0.662359	0.39465	0.686577	0.0845582	0.403737	0.0499051	-0.577801	0.00908774	-0.636672	8.02015
O14880, Q53GB9, Q5VV87, Q5VV89	Q53GB9	Q53GB9	Q53GB9		Microsomal glutathione S-transferase 3 variant (Fragment)	22	High	3	7	3	Human	FALSE	2 v 2	-0.366156	0.382631	3 v 3	-0.0469673	0.218348	2 v 2	2.24305	0.48455	2 v 2	3.93106	0.369049	2 v 2	-2.05416	0.0574944	2 v 2	-1.688	0.161299	-0.617214	NA	-0.115098	-1.86814	NA	-2.24018	-0.510903	NA	4.2647	-1.25093	NA	-2.12508	0.106311	NA	4.3798	1.35724	NA	6.50488	4.79701
E5RJR3, Q9NZL9	A0A140VJP2	A0A140VJP2	Q9NZL9	MAT2B	Methionine adenosyltransferase 2 subunit beta (Methionine adenosyltransferase II beta) (MAT II beta) (Putative dTDP-4-keto-6-deoxy-D-glucose 4-reductase)	36	High	11	51	2	Human	FALSE	3 v 3	-0.27221	0.371837	3 v 3	-0.0465462	0.540691	3 v 3	0.219446	0.583813	3 v 3	-0.468389	0.25178	3 v 3	0.415625	0.22677	3 v 3	0.687836	0.00775808	0.121561	-0.701991	-0.236202	0.86934	0.0477757	0.329759	0.236128	0.150025	-0.544445	0.747779	0.749766	0.565962	0.114567	0.852015	-0.308243	-0.633212	0.102249	-0.874204	9.94237
A0A0S2Z4P4, A0A0S2Z4Z3, A0A0S2Z5C6, A0A3B3ITB1, A0PJA8, A6NHC7, B4DH62, E9PK10, E9PKE1, E9PMK0, E9PMM4, H0YDF0, O14772, Q53FM8, V9GXZ4	O14772	A0A0S2Z5C6	O14772	FPGT	Fucose-1-phosphate guanylyltransferase (EC 2.7.7.30) (GDP-L-fucose diphosphorylase) (GDP-L-fucose pyrophosphorylase)	19	High	10	21	10	Human	FALSE	3 v 3	-0.149506	0.531693	3 v 3	-0.0463389	0.556926	3 v 3	0.0977675	0.738421	3 v 3	-0.295299	0.306418	3 v 3	0.24356	0.424111	3 v 3	0.393066	0.072403	0.135439	-0.533756	-0.0502019	0.709696	-0.117409	0.138393	0.201072	0.0210223	-0.377311	0.574258	0.416347	0.188595	0.065633	0.554778	-0.327109	-0.508625	0.138431	-0.515704	6.92719
A0A060L980, A0A087X2D8, B4DS36, D6RHI8, H0YBE9, H0YBS5, O60271, Q5JB53, Q719J0, Q7Z5Q8	O60271	O60271	O60271	SPAG9	C-Jun-amino-terminal kinase-interacting protein 4 (JIP-4) (JNK-interacting protein 4) (Cancer/testis antigen 89) (CT89) (Human lung cancer oncogene 6 protein) (HLC-6) (JNK-associated leucine-zipper protein) (JLP) (Mitogen-activated protein kinase 8-interacting protein 4) (Proliferation-inducing protein 6) (Protein highly expressed in testis) (PHET) (Sperm surface protein) (Sperm-associated antige…	23	High	22	41	21	Human	FALSE	3 v 3	-0.0843497	0.786407	2 v 2	-0.0460668	0.906288	3 v 3	0.713242	0.0274969	3 v 3	-0.0567814	0.737015	3 v 3	0.685673	0.130075	3 v 3	0.770023	0.00640925	0.0921556	-0.619695	0.27449	0.975826	0.136219	0.944975	0.663092	0.333734	0.889849	0.883671	0.755914	0.670485	0.570937	0.953429	0.61536	-0.312734	0.197515	-0.055125	7.58271
B3KMI9, B4DVI7, K7EN53, K7EQC2, Q96K97, Q96K98, Q9UHB9	Q9UHB9	Q9UHB9	Q9UHB9	SRP68	Signal recognition particle subunit SRP68 (SRP68) (Signal recognition particle 68 kDa protein)	44	High	26	68	26	Human	FALSE	3 v 3	-0.150869	0.311401	3 v 3	-0.0456673	0.249479	3 v 3	0.621406	0.0200725	3 v 3	-0.131169	0.5498	3 v 3	0.601706	0.100762	3 v 3	0.752575	0.0166383	0.0115604	-0.366527	-0.0976418	0.946112	0.2306	0.628404	0.454197	0.34244	0.614972	0.934552	0.597127	0.726046	0.442637	0.708967	0.712613	-0.491915	0.11184	-0.0134328	9.11556
Q7Z658, Q8NBF2	Q8NBF2	Q8NBF2	Q8NBF2	NHLRC2	NHL repeat-containing protein 2	23	High	14	51	14	Human	FALSE	3 v 3	-0.212505	0.497288	3 v 3	-0.0450518	0.862476	3 v 3	0.163452	0.699376	3 v 3	-0.45528	0.277047	3 v 3	0.406228	0.272245	3 v 3	0.618732	0.0262333	0.122388	-0.720806	-0.0390962	0.886538	-0.0502943	0.382439	0.252771	0.0936352	-0.493565	0.76415	0.670511	0.421535	0.130383	0.814441	-0.454468	-0.633767	0.143929	-0.876004	8.98271
A0AVT1, B3KSS1, H0Y8S8, H0Y9U5	A1LT96	A1LT96	A0AVT1	UBA6	Ubiquitin-like modifier-activating enzyme 6 (Ubiquitin-activating enzyme 6) (EC 6.2.1.45) (Monocyte protein 4) (MOP-4) (Ubiquitin-activating enzyme E1-like protein 2) (E1-L2)	36	High	32	111	32	Human	FALSE	3 v 3	-0.189154	0.48745	3 v 3	-0.0438418	0.81063	3 v 3	0.140557	0.753588	3 v 3	-0.544816	0.268613	3 v 3	0.496219	0.243388	3 v 3	0.685373	0.0210451	0.198341	-0.577858	-0.187945	1.07823	0.0575974	0.352824	0.471777	0.163478	-0.781046	0.879894	0.635455	0.540769	0.273435	0.741335	-0.593101	-0.606458	0.10588	-1.13387	11.3335
B4DHW9, E9PHT6, H0Y9E4, H0YA26, Q7RTX2, Q9NVE7	Q9NVE7	Q9NVE7	Q9NVE7	PANK4	4'-phosphopantetheine phosphatase (EC 3.1.3.-) (Inactive pantothenic acid kinase 4) (hPanK4)	26	High	17	47	2	Human	FALSE	3 v 3	-0.213873	0.425742	3 v 3	-0.0434159	0.906791	3 v 3	0.166238	0.696611	3 v 3	-0.469964	0.281972	3 v 3	0.422329	0.173068	3 v 3	0.636202	0.00637483	0.138601	-0.605214	-0.175006	0.799961	0.104086	0.36294	0.215902	0.24029	-0.599097	0.661361	0.7093	0.537945	0.0773016	0.845504	-0.424092	-0.584059	0.136204	-0.962037	8.50938
A0A024QZV0, Q658S9, Q6EHZ3, Q86UY0, Q8NBS9	Q8NBS9	Q86UY0	Q8NBS9	TXNDC5	Thioredoxin domain-containing protein 5 (Endoplasmic reticulum resident protein 46) (ER protein 46) (ERp46) (Thioredoxin-like protein p46)	36	High	17	87	17	Human	FALSE	3 v 3	-0.215271	0.32666	3 v 3	-0.0420199	0.817767	3 v 3	0.167908	0.622505	3 v 3	-0.530315	0.255215	3 v 3	0.482953	0.256909	3 v 3	0.698224	0.0407214	0.0646242	-0.51349	-0.196947	1.04658	-0.0121172	0.414391	0.312835	0.113907	-0.56883	0.981961	0.501373	0.611338	0.248211	0.627397	-0.371883	-0.73375	0.126024	-0.983221	10.6681
A0A024R0H0, B4DJM9, B4DJP6, B4DXB9, M0QWZ7, M0R259, M0R2C6, M0R2H5, Q9NP81	Q9NP81	M0QWZ7	Q9NP81	SARS2	Serine--tRNA ligase, mitochondrial (EC 6.1.1.11) (SerRSmt) (Seryl-tRNA synthetase) (SerRS) (Seryl-tRNA(Ser/Sec) synthetase)	14	High	5	8	5	Human	FALSE	3 v 3	-0.163019	0.531398	3 v 3	-0.0415495	0.893037	3 v 3	0.116473	0.637586	3 v 3	0.281983	0.252051	3 v 3	-0.328529	0.186615	3 v 3	-0.165509	0.128173	0.12121	-0.589884	-0.0203842	-0.06205	-0.633674	-0.289862	-0.120922	-0.098834	0.0801176	-0.18326	-0.0437909	-0.269478	-0.242132	0.49105	0.100502	-0.058872	0.53484	0.369979	4.87283
A0A4D5RA69, A0A4D5RAA9, A0A4D5RAB6, A0A4D5RAB8, A0A4D5RBD4, A0A4D5RBE6, A0A4D5RBH1, A0A4D5RBL9, A6PW80, B4DNE0, Q14222, Q2F837, Q5JR01, Q6P082, Q8TBL1, Q96C29, Q96CD8, Q96EB3	B4DNE0	B4DNE0	B4DNE0		cDNA FLJ52573, highly similar to Elongation factor 1-alpha 1	56	High	20	198	5	Human	FALSE	3 v 3	-0.161468	0.556677	3 v 3	-0.0412337	0.844024	3 v 3	0.115129	0.611936	3 v 3	-0.294857	0.325696	3 v 3	0.248518	0.465372	3 v 3	0.409986	0.0271364	0.121706	-0.618869	0.0127587	0.669571	-0.275875	0.351857	0.0859753	-0.11997	-0.105022	0.547865	0.342994	0.339099	-0.0357305	0.498899	-0.117781	-0.583596	0.155905	-0.45688	12.5399
F5H571, P45974	A0A140VJZ1	A0A140VJZ1	P45974	USP5	Ubiquitin carboxyl-terminal hydrolase 5 (EC 3.4.19.12) (Deubiquitinating enzyme 5) (Isopeptidase T) (Ubiquitin thioesterase 5) (Ubiquitin-specific-processing protease 5)	27	High	19	63	19	Human	FALSE	3 v 3	-0.190905	0.493043	3 v 3	-0.0401528	0.894019	3 v 3	0.145853	0.737869	3 v 3	-0.48505	0.273286	3 v 3	0.439998	0.196475	3 v 3	0.630903	0.0188037	0.107873	-0.642104	-0.0384839	0.849268	0.0516514	0.419075	0.16864	0.199786	-0.503581	0.741395	0.693755	0.457559	0.0607667	0.841889	-0.465097	-0.680629	0.148135	-0.922657	9.70408
C9JEH3, C9JG97, C9JTS3, H7C0R2, Q13685, Q59EM1	Q13685	C9JG97	Q13685	AAMP	Angio-associated migratory cell protein	22	High	8	18	8	Human	FALSE	3 v 3	-0.244218	0.283527	3 v 3	-0.039824	0.807337	3 v 3	0.200376	0.401998	3 v 3	-0.356751	0.301397	3 v 3	0.312909	0.36595	3 v 3	0.557127	0.0319225	0.0085348	-0.562695	-0.178493	0.731166	-0.191607	0.399168	0.236722	-0.0481886	-0.320059	0.722632	0.371089	0.577661	0.228187	0.514507	-0.141566	-0.494445	0.143418	-0.719227	8.12257
A0A3B3IUD2, A8K3J5, B4DF47, B4DLS9, D3DVA3, Q9BUK6	Q9BUK6	B4DF47	Q9BUK6	MSTO1	Protein misato homolog 1	6	High	3	4	3	Human	FALSE	1 v 1	-0.785102	NA	1 v 1	-0.0393984	NA	1 v 1	0.613395	NA	1 v 1	0.256471	NA	1 v 1	-0.428179	NA	1 v 1	0.356924	NA	NA	-0.785102	NA	NA	-0.428179	NA	NA	-0.171707	NA	NA	0.356924	NA	NA	0.613395	NA	NA	0.256471	NA	NA
A0A0S2Z3I6, A8K869, P25098, P35626, Q59F73	A0A0S2Z392	A0A0S2Z3I6	P25098	GRK2	Beta-adrenergic receptor kinase 1 (Beta-ARK-1) (EC 2.7.11.15) (G-protein coupled receptor kinase 2)	3	High	1	1	1	Human	FALSE	1 v 1	-0.268401	NA	1 v 1	-0.0391135	NA	1 v 1	0.0999231	NA	1 v 1	-0.412731	NA	1 v 1	0.244253	NA	1 v 1	0.512654	NA	NA	NA	-0.268401	NA	NA	0.244253	NA	NA	-0.168478	NA	NA	0.512654	NA	NA	0.0999231	NA	NA	-0.412731	NA
H0Y5S6, Q9H6Q0, Q9NRF8	Q9NRF8	Q9NRF8	Q9NRF8	CTPS2	CTP synthase 2 (EC 6.3.4.2) (CTP synthetase 2) (UTP--ammonia ligase 2)	36	High	18	79	14	Human	FALSE	3 v 3	-0.188449	0.534824	2 v 2	-0.0381652	0.885159	3 v 3	0.145033	0.72456	3 v 3	-0.580388	0.223947	3 v 3	0.536973	0.182216	3 v 3	0.725422	0.00253736	0.274015	-0.599964	-0.239399	1.04873	0.147703	0.414486	0.373572	0.1865	-0.69032	0.774714	0.747667	0.653885	0.0995568	0.786465	-0.450921	-0.675157	0.0387976	-1.10481	10.0575
A0A087WT48, I3L320, O60884, T2DN57, T2DPK5	O60884	O60884	O60884	DNAJA2	DnaJ homolog subfamily A member 2 (Cell cycle progression restoration gene 3 protein) (Dnj3) (Dj3) (HIRA-interacting protein 4) (Renal carcinoma antigen NY-REN-14)	29	High	12	34	12	Human	FALSE	3 v 3	-0.0973526	0.770694	3 v 3	-0.0380197	0.907657	3 v 3	1.04764	0.0696341	3 v 3	0.399671	0.169471	3 v 3	0.550619	0.112604	3 v 3	0.647971	0.0244504	0.0537615	-0.661812	0.315993	0.571966	0.190095	0.889795	0.690246	0.950403	1.21022	0.518204	0.851907	0.573802	0.636485	1.61222	0.894226	0.11828	0.760308	0.320424	9.04958
A0A7I2V457, Q96RS6	Q96RS6	Q96RS6	Q96RS6	NUDCD1	NudC domain-containing protein 1 (Chronic myelogenous leukemia tumor antigen 66) (Tumor antigen CML66)	13	High	7	13	7	Human	FALSE	1 v 1	-0.0075989	NA	1 v 1	-0.0360774	NA	1 v 1	-0.159875	NA	1 v 1	-0.814682	NA	1 v 1	0.647208	NA	1 v 1	0.654807	NA	NA	NA	-0.0075989	NA	NA	0.647208	NA	NA	-0.167474	NA	NA	0.654807	NA	NA	-0.159875	NA	NA	-0.814682	NA
H0YLY0, Q86TR8, Q86XZ8, Q9Y5S2	A0A024R6N2	A0A024R6N2	Q9Y5S2	CDC42BPB	Serine/threonine-protein kinase MRCK beta (EC 2.7.11.1) (CDC42-binding protein kinase beta) (CDC42BP-beta) (DMPK-like beta) (Myotonic dystrophy kinase-related CDC42-binding kinase beta) (MRCK beta) (Myotonic dystrophy protein kinase-like beta)	8	High	12	14	9	Human	FALSE	2 v 2	0.000747159	0.99903	3 v 3	-0.0360451	0.86375	2 v 2	1.83399	0.0651651	2 v 2	1.52733	0.168437	2 v 2	0.307401	0.452932	2 v 2	0.306654	0.403543	NA	-0.489671	0.491165	NA	0.0423978	0.572404	NA	1.15593	2.51354	NA	0.532069	0.0812387	NA	1.6456	2.02237	NA	1.11353	1.94114	NA
C9JRJ5, Q9UGP4	Q9UGP4	Q9UGP4	Q9UGP4	LIMD1	LIM domain-containing protein 1	26	High	10	17	10	Human	FALSE	3 v 3	-0.260677	0.264566	3 v 3	-0.0349762	0.923628	3 v 3	0.218657	0.401726	3 v 3	-0.463212	0.209336	3 v 3	0.421192	0.256798	3 v 3	0.68187	0.0231631	0.0167492	-0.569105	-0.229676	0.907817	-0.0172143	0.372975	0.194764	0.0268172	-0.347641	0.891068	0.55189	0.602651	0.178015	0.595922	-0.117965	-0.713053	0.0440315	-0.720615	7.30012
Q9BTC0	Q9BTC0	Q9BTC0	Q9BTC0	DIDO1	Death-inducer obliterator 1 (DIO-1) (hDido1) (Death-associated transcription factor 1) (DATF-1)	8	High	15	23	15	Human	FALSE	3 v 3	-0.494361	0.236445	3 v 3	-0.0344914	0.916557	3 v 3	0.452811	0.134602	3 v 3	0.454304	0.254669	3 v 3	-0.495854	0.330347	3 v 3	-0.00149256	0.990387	-0.15073	-1.08287	-0.249487	0.0573588	-1.24584	-0.299078	-0.0630345	-0.50346	0.441846	0.208089	-0.162975	-0.0495908	0.0876952	0.579406	0.691334	-0.120393	0.742381	0.740924	5.34341
B4DU96, K7EIK4, K7EKB6, K7EL02, K7EL32, K7EMU4, K7EP46, P52888, Q96CV8, Q9BW75	P52888	Q96CV8	P52888	THOP1	Thimet oligopeptidase (EC 3.4.24.15) (Endopeptidase 24.15) (MP78)	38	High	24	66	24	Human	FALSE	3 v 3	-0.174367	0.422969	3 v 3	-0.0343438	0.979444	3 v 3	0.133133	0.657961	3 v 3	-0.413068	0.301043	3 v 3	0.371835	0.2949	3 v 3	0.546201	0.0310097	0.120216	-0.483764	-0.159552	0.863221	-0.0431531	0.295436	0.145359	0.141451	-0.410512	0.743005	0.440611	0.454988	0.0251427	0.625215	-0.250959	-0.717862	0.184604	-0.705947	9.34762
A0A384NQ35, H0YKK6, H0YLU2, Q06323, Q6FHU3, Q86SZ9	A0A0K0K1L8	A0A384NQ35	Q06323	PSME1	Proteasome activator complex subunit 1 (11S regulator complex subunit alpha) (REG-alpha) (Activator of multicatalytic protease subunit 1) (Interferon gamma up-regulated I-5111 protein) (IGUP I-5111) (Proteasome activator 28 subunit alpha) (PA28a) (PA28alpha)	55	High	15	65	15	Human	FALSE	3 v 3	-0.178907	0.530576	3 v 3	-0.0342968	0.946196	3 v 3	0.138754	0.724545	3 v 3	-0.576028	0.209025	3 v 3	0.535875	0.207865	3 v 3	0.714782	0.0168677	0.220723	-0.602528	-0.154916	1.0969	0.115142	0.395582	0.284692	0.163143	-0.568294	0.876178	0.71767	0.550498	0.0639691	0.765671	-0.413378	-0.812208	0.0480012	-0.963876	10.7525
Q9NY12	Q9NY12	Q9NY12	Q9NY12	GAR1	H/ACA ribonucleoprotein complex subunit 1 (Nucleolar protein family A member 1) (snoRNP protein GAR1)	35	High	9	24	9	Human	FALSE	2 v 2	0.495356	0.196372	3 v 3	-0.0325017	0.725092	2 v 2	1.24094	0.468983	2 v 2	1.27618	0.374347	2 v 2	0.460113	0.158375	2 v 2	-0.0352427	0.918775	0.653192	NA	0.33752	0.343227	NA	0.576999	0.768582	NA	2.704	-0.309965	NA	0.239479	0.11539	NA	2.36648	0.425354	NA	2.127	6.99887
A0A804HHT9, Q8IV33	Q8IV33	A0A804HHT9	Q8IV33	KIAA0825	Uncharacterized protein KIAA0825	1	High	1	5	1	Human	FALSE	1 v 1	0.0316668	NA	1 v 1	-0.0324625	NA	1 v 1	-0.196743	NA	1 v 1	-0.440835	NA	1 v 1	0.275758	NA	1 v 1	0.244092	NA	0.0316668	NA	NA	0.275758	NA	NA	-0.165077	NA	NA	0.244092	NA	NA	-0.196743	NA	NA	-0.440835	NA	NA	1.37851
P41208, Q12798	P41208	P41208	P41208	CETN2	Centrin-2 (Caltractin isoform 1)	38	High	6	18	6	Human	FALSE	3 v 3	-0.0102931	0.931939	2 v 2	-0.0321171	0.910281	3 v 3	0.830957	0.11751	3 v 3	0.252256	0.437659	3 v 3	0.568408	0.115254	3 v 3	0.578701	0.0318343	0.0156442	-0.206684	0.160161	0.584409	0.193943	0.926871	0.333212	0.570293	1.55849	0.568765	0.400627	0.76671	0.317568	0.776977	1.39833	-0.251197	0.37635	0.631615	7.78398
B3KTL8, B4DT65, Q9BYJ9	Q9BYJ9	Q9BYJ9	Q9BYJ9	YTHDF1	YTH domain-containing family protein 1 (DF1) (Dermatomyositis associated with cancer putative autoantigen 1) (DACA-1)	19	High	10	19	5	Human	FALSE	2 v 2	-0.17279	0.44328	3 v 3	-0.0318098	0.95345	2 v 2	0.565553	0.125569	2 v 2	0.0747874	0.858229	2 v 2	0.317976	0.540889	2 v 2	0.490766	0.265297	-0.0283396	-0.317241	NA	0.679666	-0.043714	NA	0.424193	0.361334	NA	0.708005	0.273527	NA	0.452532	0.678575	NA	-0.255473	0.405048	NA	6.23649
A8K666, B7ZB32, Q9BR63, Q9NSD9	Q9NSD9	Q9NSD9	Q9NSD9	FARSB	Phenylalanine--tRNA ligase beta subunit (EC 6.1.1.20) (Phenylalanyl-tRNA synthetase beta subunit) (PheRS)	51	High	34	151	34	Human	FALSE	3 v 3	-0.249897	0.42791	3 v 3	-0.0313891	0.712211	3 v 3	0.210073	0.511521	3 v 3	-0.259541	0.335534	3 v 3	0.219717	0.466614	3 v 3	0.469614	0.0383461	0.122421	-0.733667	-0.138446	0.680017	-0.162776	0.141912	0.1925	-0.0102831	-0.301688	0.557596	0.57089	0.280357	0.0700786	0.723383	-0.163243	-0.487517	0.152493	-0.4436	12.0825
A8K088, A8K7F6, B4DJX6, B4DKP9, B4DNH2, B4E047, B4E102, E7EMV8, E7EQG2, J3KS25, J3KS93, J3KSN7, J3KSZ0, J3KT04, J3KT12, J3KTB5, J3KTN0, J3QKZ9, J3QL43, J3QL52, J3QLN6, J3QR64, J3QS69, P60842, Q14240, Q59F68, Q86WD0, Q96B07, Q9NZE6	P60842	A8K7F6	P60842	EIF4A1	Eukaryotic initiation factor 4A-I (eIF-4A-I) (eIF4A-I) (EC 3.6.4.13) (ATP-dependent RNA helicase eIF4A-1)	27	High	12	28	9	Human	FALSE	2 v 2	0.116288	0.816601	2 v 2	-0.0304716	0.963028	2 v 2	1.10037	0.0617982	2 v 2	0.701775	0.0485873	2 v 2	0.514882	0.370631	2 v 2	0.398594	0.0849219	NA	-0.276145	0.508721	NA	0.175937	0.853828	NA	0.931377	1.50194	NA	0.452082	0.345106	NA	1.20752	0.993217	NA	0.755439	0.648111	NA
A0A0S2Z3L4, A0A1B0GU03, A0A1B0GU92, A0A1B0GV23, A0A1B0GVD5, A0A1B0GVF1, A0A1B0GVP3, A0A1B0GW44, A0A1B0GWE8, C9JH19, F8W787, F8WD96, H7C469, P07339	V9HWI3	C9JH19	P07339	CTSD	Cathepsin D (EC 3.4.23.5) [Cleaved into: Cathepsin D light chain; Cathepsin D heavy chain]	32	High	11	37	11	Human	TRUE	3 v 3	-0.211438	0.271779	3 v 3	-0.0303583	0.94352	3 v 3	-0.096838	0.7649	3 v 3	-0.242349	0.480517	3 v 3	-0.065927	0.793418	3 v 3	0.145511	0.264354	-0.0304253	-0.488547	-0.115343	0.30249	-0.46097	-0.0393011	0.055871	-0.212975	-0.767725	0.332915	0.0275771	0.0760418	0.0862962	0.275572	-0.652382	-0.246619	0.247995	-0.728424	8.92184
Q14469, Q8IXV0	Q14469	Q8IXV0	Q14469	HES1	Transcription factor HES-1 (Class B basic helix-loop-helix protein 39) (bHLHb39) (Hairy and enhancer of split 1) (Hairy homolog) (Hairy-like protein) (hHL)	7	High	2	5	2	Human	FALSE	2 v 2	-0.0657285	0.563922	3 v 3	-0.02892	0.918579	2 v 2	0.0275633	0.939616	2 v 2	-0.771074	0.0538528	2 v 2	0.732909	0.123413	2 v 2	0.798637	0.174338	-0.146185	NA	0.0147278	0.876794	NA	0.589023	0.171103	NA	-0.247434	1.02298	NA	0.574295	0.317288	NA	-0.262161	-0.705691	NA	-0.836456	7.8857
G3V2T6, G3V4X7, G3V541, G3V5A5, G3V5Z2, H0YIZ6, H0YJ09, Q9H6D7	Q9H6D7	Q9H6D7	Q9H6D7	HAUS4	HAUS augmin-like complex subunit 4	19	High	8	14	8	Human	FALSE	2 v 2	-0.24711	0.617541	3 v 3	-0.0282062	0.913108	2 v 2	0.68491	0.210371	2 v 2	-0.083669	0.636133	2 v 2	0.521469	0.290282	2 v 2	0.768579	0.0863195	NA	-0.607717	0.113497	NA	0.265717	0.777221	NA	0.312136	0.563464	NA	0.873435	0.663724	NA	0.919853	0.449967	NA	0.0464188	-0.213757	NA
A0A1B0GUI0, P51151, Q9NP90	A0A024RBV5	A0A024RBV5	P51151	RAB9A	Ras-related protein Rab-9A	34	High	5	12	5	Human	FALSE	3 v 3	-0.149604	0.679183	3 v 3	-0.0278423	0.874811	3 v 3	1.39109	0.144932	3 v 3	1.58017	0.196359	3 v 3	-0.33868	0.0474035	3 v 3	-0.189077	0.545437	-0.112777	-0.70801	0.371976	-0.436899	-0.391133	-0.188009	0.895729	-0.104204	2.93295	-0.324122	0.316877	-0.559985	1.00851	0.603806	2.56097	1.33263	0.286929	3.12096	5.32553
Q7Z4Q2	Q7Z4Q2	Q7Z4Q2	Q7Z4Q2	HEATR3	HEAT repeat-containing protein 3	7	High	4	13	4	Human	FALSE	3 v 3	-0.0691642	0.665102	3 v 3	-0.0273012	0.804011	3 v 3	0.491719	0.0808056	3 v 3	-0.117168	0.682804	3 v 3	0.539723	0.150736	3 v 3	0.608887	0.0387209	0.0663832	-0.344356	0.0704805	0.917483	0.102152	0.599533	0.411502	0.445275	0.410889	0.8511	0.446509	0.529053	0.345118	0.789631	0.340409	-0.505981	0.343122	-0.188644	7.59096
A0A2R8Y5C4, B3KXS7, E9PKK0, Q86TK2, Q9C0C2	Q9C0C2	Q9C0C2	Q9C0C2	TNKS1BP1	182 kDa tankyrase-1-binding protein	42	High	49	112	49	Human	FALSE	3 v 3	-0.284529	0.302998	2 v 2	-0.026634	0.730255	3 v 3	0.530437	0.215425	3 v 3	-0.0680951	0.798736	3 v 3	0.314003	0.169895	3 v 3	0.598532	0.0619242	-0.211622	-0.673888	0.0319221	0.569572	0.0529991	0.319437	0.15555	0.431734	0.150439	0.781194	0.726887	0.287515	0.367172	1.10562	0.118517	-0.414022	0.378735	-0.168998	9.24816
P10244	P10244	P10244	P10244	MYBL2	Myb-related protein B (B-Myb) (Myb-like protein 2)	4	High	1	1	1	Human	FALSE	1 v 1	-0.135895	NA	1 v 1	-0.0261003	NA	1 v 1	-0.0262411	NA	1 v 1	-0.541958	NA	1 v 1	0.379822	NA	1 v 1	0.515717	NA	-0.135895	NA	NA	0.379822	NA	NA	-0.162136	NA	NA	0.515717	NA	NA	-0.0262411	NA	NA	-0.541958	NA	NA	5.34341
E9PJD9, E9PLL6, E9PLX7, P46776, Q6NZ52, Q9BQQ5	P46776	Q6NZ52	P46776	RPL27A	60S ribosomal protein L27a (Large ribosomal subunit protein uL15)	34	High	5	28	5	Human	FALSE	3 v 3	-0.192979	0.425459	3 v 3	-0.0240969	0.770518	3 v 3	1.08267	0.0692024	3 v 3	0.386721	0.380015	3 v 3	0.50297	0.0305703	3 v 3	0.695949	0.0227987	-0.11543	-0.561686	0.0981782	0.56914	0.324881	0.614889	0.399584	0.633091	1.6364	0.684569	0.886568	0.51671	0.515014	1.19478	1.53822	-0.169556	0.30821	1.02151	8.87652
B1AJY5, B1AJY6, B1AJY7, O75832	O75832	B1AJY5	O75832	PSMD10	26S proteasome non-ATPase regulatory subunit 10 (26S proteasome regulatory subunit p28) (Gankyrin) (p28(GANK))	40	High	8	22	8	Human	FALSE	3 v 3	-0.142521	0.672772	3 v 3	-0.0239812	0.876187	3 v 3	0.319122	0.328649	3 v 3	-0.248643	0.416486	3 v 3	0.425245	0.312029	3 v 3	0.567765	0.0168262	0.292125	-0.695082	-0.0246046	0.982832	-0.115601	0.408503	0.420792	0.11797	-0.008957	0.690707	0.579481	0.433108	0.128667	0.813052	0.0156476	-0.56204	0.233571	-0.41746	7.42878
Q13395	Q13395	Q13395	Q13395	TARBP1	Probable methyltransferase TARBP1 (EC 2.1.1.-) (TAR RNA-binding protein 1) (TAR RNA-binding protein of 185 kDa) (TRP-185)	15	High	19	41	19	Human	FALSE	3 v 3	-0.289465	0.321032	3 v 3	-0.0237653	0.93887	3 v 3	0.254489	0.611139	3 v 3	-0.479056	0.314752	3 v 3	0.44408	0.205152	3 v 3	0.733546	0.0165404	0.0350098	-0.712451	-0.190955	0.896373	0.0801703	0.355697	0.300962	0.274689	-0.680579	0.861363	0.792621	0.546653	0.265952	0.98714	-0.489624	-0.595411	0.194518	-1.03628	9.65428
K7EJQ4, K7ENP1, K7EPZ4, Q5JY01, Q5JY02, Q7Z4G4	Q7Z4G4	K7ENP1	Q7Z4G4	TRMT11	tRNA (guanine(10)-N2)-methyltransferase homolog (EC 2.1.1.-) (tRNA guanosine-2'-O-methyltransferase TRM11 homolog)	8	High	3	5	3	Human	FALSE	1 v 1	-0.68389	NA	1 v 1	-0.0235648	NA	1 v 1	0.526659	NA	1 v 1	0.0714067	NA	1 v 1	-0.228638	NA	1 v 1	0.455252	NA	NA	-0.68389	NA	NA	-0.228638	NA	NA	-0.157231	NA	NA	0.455252	NA	NA	0.526659	NA	NA	0.0714067	NA	NA
A0A024R592, B4DJ30, B4DSM6, F5H6X6, Q14697	V9HWJ0	B4DJ30	Q14697	GANAB	Neutral alpha-glucosidase AB (EC 3.2.1.207) (Alpha-glucosidase 2) (Glucosidase II subunit alpha)	14	High	10	25	1	Human	FALSE	3 v 3	-0.0603718	0.874806	2 v 2	-0.0234352	0.942366	3 v 3	1.03675	0.0823262	3 v 3	0.146663	0.729579	3 v 3	0.829714	0.045665	3 v 3	0.890085	0.0402023	0.000497024	-0.674385	0.492772	1.00364	0.462572	1.02293	0.430346	0.82709	1.6717	1.00314	1.13696	0.530156	0.429849	1.50147	1.17892	-0.573295	0.364518	0.648767	7.66249
A0A024RCC4, A0A3B3ITD8, A8KA17, B4DWF8, H0YCR0, H0YCT1, H0YDF4, H0YEN4, H7C3P6, P52948, Q86TI1	P52948	P52948	P52948	NUP98	Nuclear pore complex protein Nup98-Nup96 (EC 3.4.21.-) [Cleaved into: Nuclear pore complex protein Nup98 (98 kDa nucleoporin) (Nucleoporin Nup98) (Nup98); Nuclear pore complex protein Nup96 (96 kDa nucleoporin) (Nucleoporin Nup96) (Nup96)]	13	High	19	32	19	Human	FALSE	2 v 2	0.687138	0.159367	3 v 3	-0.0227394	0.926603	2 v 2	1.24848	0.489232	2 v 2	1.50686	0.426347	2 v 2	0.428756	0.265003	2 v 2	-0.258381	0.0341048	0.511439	NA	0.862836	0.239203	NA	0.61831	0.552973	NA	3.31826	-0.272236	NA	-0.244526	0.0415341	NA	2.45542	0.31377	NA	2.69995	7.04658
Q8IYS1	Q8IYS1	Q8IYS1	Q8IYS1	PM20D2	Xaa-Arg dipeptidase (EC 3.4.13.4) (Beta-Ala-Lys dipeptidase)	29	High	11	37	9	Human	FALSE	3 v 3	-0.196609	0.408524	3 v 3	-0.022586	0.867589	3 v 3	0.162117	0.708433	3 v 3	-0.489412	0.241687	3 v 3	0.45492	0.198968	3 v 3	0.651529	0.0393695	0.0754459	-0.561209	-0.104063	0.927505	0.142044	0.295211	0.285611	0.226948	-0.616033	0.852059	0.703253	0.399275	0.210165	0.788157	-0.51197	-0.641895	0.0849042	-0.911245	9.32531
B4E2N3, B7ZB80	B4E2N3	B7ZB80	B4E2N3		cDNA FLJ52151, highly similar to 2-oxoisovalerate dehydrogenase subunit beta, mitochondrial	5	Medium	1	1	1	Human	FALSE	1 v 1	-0.832323	NA	1 v 1	-0.0224373	NA	1 v 1	0.678806	NA	1 v 1	0.119536	NA	1 v 1	-0.273053	NA	1 v 1	0.55927	NA	NA	-0.832323	NA	NA	-0.273053	NA	NA	-0.153517	NA	NA	0.55927	NA	NA	0.678806	NA	NA	0.119536	NA	NA
B3KTW2, B4DN52, F8VQE1, F8VRN8, F8VS07, F8VTU2, F8VVQ7, Q53GG0, Q9UHB6	Q9UHB6	Q9UHB6	Q9UHB6	LIMA1	LIM domain and actin-binding protein 1 (Epithelial protein lost in neoplasm)	68	High	51	223	51	Human	FALSE	3 v 3	-1.04338	0.428757	3 v 3	-0.0220359	0.922549	3 v 3	1.00904	0.0990296	3 v 3	2.55871	0.095545	3 v 3	-2.59306	0.0403252	3 v 3	-1.54967	0.225925	-1.19957	-2.7964	0.865821	-3.54056	-2.5576	-1.68101	-0.871168	-1.5291	2.29723	-2.34099	0.238805	-2.54683	0.328403	1.26731	1.43141	2.66939	1.0285	3.97824	9.49145
F8WDA8, I0CE67, Q14192, Q2TSB7, Q2XQU9, Q53QP3, Q53T40, U3KQT4	Q14192	Q14192	Q14192	FHL2	Four and a half LIM domains protein 2 (FHL-2) (LIM domain protein DRAL) (Skeletal muscle LIM-protein 3) (SLIM-3)	46	High	10	18	10	Human	FALSE	3 v 3	-0.141906	0.596457	3 v 3	-0.0207963	0.94252	3 v 3	0.5491	0.232941	3 v 3	-0.167058	0.606831	3 v 3	0.574252	0.151916	3 v 3	0.716158	0.0360329	0.240531	-0.546634	-0.119614	1.08163	0.323576	0.317552	0.454964	0.651875	0.114745	0.841098	0.87021	0.437166	0.214433	1.19851	0.234359	-0.626665	0.328299	-0.202807	6.71425
G3V4C6, G3V4E7, H0YJB9, Q5RLJ0, Q9Y224	Q549M8	Q549M8	Q9Y224	RTRAF	RNA transcription, translation and transport factor protein (CLE7 homolog) (CLE) (hCLE)	48	High	12	32	12	Human	FALSE	3 v 3	0.195387	0.319259	3 v 3	-0.0195743	0.89507	3 v 3	0.593182	0.214918	3 v 3	0.251535	0.499855	3 v 3	0.537034	0.244868	3 v 3	0.341647	0.216189	0.347951	-0.101917	0.340129	0.704505	-0.0989879	1.00558	0.346916	0.535977	1.48281	0.356555	0.00292947	0.665456	-0.00103498	0.637894	1.14269	-0.35759	0.634965	0.47723	8.94486
B3KXL6, K7ELH7, K7ENE2, Q8IVV7	Q8IVV7	Q8IVV7	Q8IVV7	GID4	Glucose-induced degradation protein 4 homolog (Vacuolar import and degradation protein 24 homolog)	12	High	3	3	3	Human	FALSE	2 v 2	-0.362347	0.266923	2 v 2	-0.0190213	0.810032	2 v 2	0.544996	0.160297	2 v 2	-0.175389	0.553954	2 v 2	0.358038	0.362576	2 v 2	0.720385	0.0596992	-0.200845	-0.523849	NA	0.587293	0.128783	NA	0.203949	0.16135	NA	0.788138	0.652632	NA	0.404793	0.685198	NA	-0.383344	0.0325665	NA	6.33628
B4DSF0, P35270, Q93041, Q9UEC5	P35270	P35270	P35270	SPR	Sepiapterin reductase (SPR) (EC 1.1.1.153)	38	High	8	22	8	Human	FALSE	3 v 3	-0.272374	0.489756	3 v 3	-0.018775	0.910352	3 v 3	0.238077	0.698577	3 v 3	-0.801471	0.24312	3 v 3	0.767174	0.170289	3 v 3	1.03955	0.00644273	0.259286	-0.860931	-0.215477	1.44021	0.186037	0.675276	0.542052	0.276356	-0.921298	1.18092	1.04697	0.890753	0.282766	1.13729	-0.705821	-0.898157	0.0903184	-1.59657	6.95187
A0A024RCT9, B4DWA0, P17096	P17096	P17096	P17096	HMGA1	High mobility group protein HMG-I/HMG-Y (HMG-I(Y)) (High mobility group AT-hook protein 1) (High mobility group protein A1) (High mobility group protein R)	56	High	7	32	3	Human	FALSE	3 v 3	1.77217	0.0875512	3 v 3	-0.0180392	0.939897	3 v 3	0.781522	0.63699	3 v 3	2.13865	0.158328	3 v 3	0.415037	0.720414	3 v 3	-1.35713	0.101635	1.85724	0.759074	2.70018	0.176179	-1.19882	2.26775	1.03969	0.310728	6.31065	-1.68106	-1.9579	-0.432428	-0.817553	-0.448347	3.61047	0.863511	1.50955	4.04289	8.05311
A0A0S2Z5Y6, A0A0S2Z601, A0A2R8Y653, B4DGD3, Q9BZX2, Q9HA47	Q9BZX2	A0A2R8Y653	Q9BZX2	UCK2	Uridine-cytidine kinase 2 (UCK 2) (EC 2.7.1.48) (Cytidine monophosphokinase 2) (Testis-specific protein TSA903) (Uridine monophosphokinase 2)	34	High	8	26	8	Human	FALSE	3 v 3	0.226245	0.716341	2 v 2	-0.0176727	0.946812	3 v 3	0.100301	0.836108	3 v 3	-0.155931	0.451124	3 v 3	0.482477	0.184231	3 v 3	0.256233	0.490321	1.29126	-0.469857	-0.142668	0.936155	0.110189	0.401088	0.591824	0.289227	0.0985869	-0.355104	0.580046	0.543756	-0.699435	0.759084	0.241255	-0.344331	0.179038	-0.302501	7.19476
A8K651, I3L3B0, I3L3Q7, Q07021	Q07021	A8K651	Q07021	C1QBP	Complement component 1 Q subcomponent-binding protein, mitochondrial (ASF/SF2-associated protein p32) (Glycoprotein gC1qBP) (C1qBP) (Hyaluronan-binding protein 1) (Mitochondrial matrix protein p32) (gC1q-R protein) (p33) (SF2AP32)	24	High	6	52	6	Human	FALSE	3 v 3	0.0915897	0.778241	2 v 2	-0.0172525	0.882559	3 v 3	-0.0479628	0.880791	3 v 3	0.713928	0.163242	3 v 3	-0.670302	0.107563	3 v 3	-0.761891	0.00516363	0.0517841	-0.380544	0.603529	-0.646316	-1.0968	-0.267784	-0.518114	-0.354774	1.00377	-0.6981	-0.716261	-0.871313	-0.569898	0.0257699	0.40024	0.128202	0.74203	1.27155	9.86078
A0A3B3ISP9, A0A3B3IT36, B0I1S0, H0YDE0, H0YEX1, Q49AI6, Q8NCM8	Q8NCM8	B0I1S0	Q8NCM8	DYNC2H1	Cytoplasmic dynein 2 heavy chain 1 (Cytoplasmic dynein 2 heavy chain) (Dynein cytoplasmic heavy chain 2) (Dynein heavy chain 11) (hDHC11) (Dynein heavy chain isotype 1B)	14	High	57	110	57	Human	FALSE	3 v 3	-0.191474	0.512923	3 v 3	-0.0172391	0.991985	3 v 3	0.546911	0.200746	3 v 3	-0.195617	0.47757	3 v 3	0.551054	0.104372	3 v 3	0.742528	0.00794582	0.166102	-0.654712	-0.0858107	0.88384	0.213525	0.555798	0.498629	0.467593	0.100089	0.717738	0.868238	0.641609	0.332527	1.12231	0.1859	-0.38521	0.254068	-0.455709	9.49765
A0A7I2YQU6, A8K0Z3, A8K222, A8K6B7, A8MWX3, A9QQ12, A9QQ13, A9QQ14, A9QQ15, A9QQ16, A9QQ17, A9QQ19, A9QQ20, A9QQ21, A9QQ22, A9QQ23, B4DG24, B4DJQ2, B4DTD2, B4DXR4, C4AMC7, Q6VEQ4, Q6VEQ5, Q7Z3N4, Q86WN0, Q9H7J9, Q9NQA3, Q9NSV7	Q9NQA3	Q9NQA3	Q9NQA3	WASH6P	WAS protein family homolog 6 (Protein FAM39A)	19	High	7	17	7	Human	FALSE	3 v 3	-0.347651	0.170596	3 v 3	-0.0165807	0.919405	3 v 3	0.316262	0.211075	3 v 3	-0.332746	0.173648	3 v 3	0.301357	0.25696	3 v 3	0.649008	0.0209897	-0.119235	-0.669506	-0.254212	0.669335	0.0227429	0.211992	0.0855374	-0.0116692	-0.168035	0.78857	0.692249	0.466204	0.204772	0.657837	0.0861765	-0.583798	-0.0344121	-0.380027	7.26303
B3KM81, I3L1T6, Q59E88, Q96EY1	Q96EY1	Q96EY1	Q96EY1	DNAJA3	DnaJ homolog subfamily A member 3, mitochondrial (DnaJ protein Tid-1) (hTid-1) (Hepatocellular carcinoma-associated antigen 57) (Tumorous imaginal discs protein Tid56 homolog)	12	High	5	14	5	Human	FALSE	1 v 1	-0.549883	NA	1 v 1	-0.0165387	NA	1 v 1	0.398503	NA	1 v 1	0.919055	NA	1 v 1	-1.07043	NA	1 v 1	-0.520552	NA	NA	-0.549883	NA	NA	-1.07043	NA	NA	-0.151379	NA	NA	-0.520552	NA	NA	0.398503	NA	NA	0.919055	NA	NA
B2RD36, Q96DG6	Q96DG6	Q96DG6	Q96DG6	CMBL	Carboxymethylenebutenolidase homolog (EC 3.1.-.-)	23	High	7	28	7	Human	FALSE	3 v 3	-0.2536	0.286566	3 v 3	-0.0156002	0.897065	3 v 3	0.223241	0.578381	3 v 3	-0.431036	0.328935	3 v 3	0.400677	0.259178	3 v 3	0.654277	0.0152008	0.0959618	-0.466029	-0.390732	0.913235	0.113803	0.174994	0.390117	0.30657	-0.787761	0.817273	0.579832	0.565726	0.294155	0.772598	-0.397029	-0.523119	0.192767	-0.962755	9.04576
A8MVQ3, P49589	P49589	P49589	P49589	CARS1	Cysteine--tRNA ligase, cytoplasmic (EC 6.1.1.16) (Cysteinyl-tRNA synthetase) (CysRS)	42	High	33	114	2	Human	FALSE	3 v 3	-0.202559	0.501235	3 v 3	-0.0154598	0.596238	3 v 3	0.173639	0.677908	3 v 3	-0.506341	0.24561	3 v 3	0.477421	0.205107	3 v 3	0.67998	0.0119992	0.196307	-0.659939	-0.144046	0.96232	0.0837846	0.386158	0.252228	0.189261	-0.528249	0.766013	0.743724	0.530205	0.0559201	0.8492	-0.384202	-0.710093	0.105477	-0.914407	10.982
B4DFX7, H3BRE0, H3BTH6, H3BTR7, H3BUC1, H3BVA4, Q53EY9, Q8NEZ5	Q8NEZ5	Q53EY9	Q8NEZ5	FBXO22	F-box only protein 22 (F-box protein FBX22p44)	25	High	9	46	9	Human	FALSE	3 v 3	-0.227252	0.390893	3 v 3	-0.015388	0.939408	3 v 3	0.203487	0.638351	3 v 3	-0.353034	0.352876	3 v 3	0.329269	0.26731	3 v 3	0.556521	0.0299683	0.0957798	-0.619133	-0.158404	0.751137	0.035693	0.200976	0.252145	0.249094	-0.572535	0.655357	0.654826	0.35938	0.156365	0.868227	-0.414131	-0.498993	0.213401	-0.773511	9.99449
B7Z7P2, Q59EA0, Q5H9Q2	B7Z7P2	B7Z7P2	B7Z7P2		cDNA FLJ61633, highly similar to Homo sapiens ubiquitin associated protein 2 (UBAP2), transcript variant 1, mRNA	16	High	11	28	1	Human	FALSE	3 v 3	-0.24981	0.178492	3 v 3	-0.0141484	0.943501	3 v 3	0.227224	0.129588	3 v 3	-0.321665	0.343613	3 v 3	0.299079	0.432146	3 v 3	0.548889	0.100986	-0.0637776	-0.481174	-0.204479	0.663005	-0.310188	0.54442	0.216096	-0.129616	-0.154239	0.726783	0.170986	0.748899	0.279874	0.351558	0.0502404	-0.446909	0.180572	-0.698658	6.92006
B3KMA4, I3L3R7, O75113	O75113	O75113	O75113	N4BP1	NEDD4-binding protein 1 (N4BP1) (EC 3.1.-.-)	17	High	11	20	11	Human	FALSE	3 v 3	-0.18947	0.422954	3 v 3	-0.0140554	0.939303	3 v 3	0.167435	0.617419	3 v 3	-0.32392	0.310014	3 v 3	0.301884	0.292013	3 v 3	0.491354	0.0280992	0.0394182	-0.565784	-0.0420459	0.671942	-0.0656653	0.299374	0.279254	0.0566904	-0.402052	0.632524	0.500118	0.34142	0.239836	0.622474	-0.360006	-0.392689	0.122356	-0.701426	6.59096
H0Y432, Q53EZ4	Q53EZ4	Q53EZ4	Q53EZ4	CEP55	Centrosomal protein of 55 kDa (Cep55) (Up-regulated in colon cancer 6)	23	High	8	17	8	Human	FALSE	3 v 3	-0.23893	0.375051	3 v 3	-0.0134242	0.700407	3 v 3	0.220155	0.437753	3 v 3	-0.451005	0.195576	3 v 3	0.43223	0.235589	3 v 3	0.671161	0.0105268	0.00843346	-0.658804	-0.0664211	0.818414	-0.0566644	0.534941	0.252751	-0.0546955	-0.25438	0.809981	0.602139	0.601362	0.244317	0.604108	-0.187959	-0.565663	0.00196883	-0.789321	8.58796
A0A024R307, Q8WXE1	A0A024R2U4	A0A024R2U4	Q8WXE1	ATRIP	ATR-interacting protein (ATM and Rad3-related-interacting protein)	3	Medium	2	3	2	Human	FALSE	1 v 1	-0.814462	NA	1 v 1	-0.0132199	NA	1 v 1	0.665285	NA	1 v 1	-0.028281	NA	1 v 1	-0.120896	NA	1 v 1	0.693566	NA	NA	-0.814462	NA	NA	-0.120896	NA	NA	-0.149177	NA	NA	0.693566	NA	NA	0.665285	NA	NA	-0.028281	NA	NA
Q8TEA1, U3KQU2	Q8TEA1	Q8TEA1	Q8TEA1	NSUN6	tRNA (cytosine(72)-C(5))-methyltransferase NSUN6 (EC 2.1.1.-) (NOL1/NOP2/Sun and PUA domain-containing protein 1) (NOL1/NOP2/Sun domain family member 6)	18	High	7	16	7	Human	FALSE	3 v 3	-0.231538	0.464945	3 v 3	-0.012725	0.916358	3 v 3	0.214957	0.339818	3 v 3	-0.462295	0.162445	3 v 3	0.445714	0.26255	3 v 3	0.677252	0.00369886	0.256765	-0.622819	-0.32856	0.968458	-0.0278133	0.396498	0.255587	-0.0659564	-0.239372	0.711693	0.595006	0.725059	-0.00117851	0.556863	0.089188	-0.712871	-0.0381431	-0.635871	5.59991
A0A5F9ZHP2, A0A5K1VW67, B4DLK2, F8VPP1, F8VY04, F8VZG5, F8W1A4, G3V213, P54819	A0A140VK93	A0A140VK93	P54819	AK2	Adenylate kinase 2, mitochondrial (AK 2) (EC 2.7.4.3) (ATP-AMP transphosphorylase 2) (ATP:AMP phosphotransferase) (Adenylate monophosphate kinase) [Cleaved into: Adenylate kinase 2, mitochondrial, N-terminally processed]	48	High	10	28	10	Human	FALSE	2 v 2	-0.0736204	0.917728	3 v 3	-0.0122978	0.941955	2 v 2	0.289446	0.748046	2 v 2	0.375237	0.554026	2 v 2	-0.159411	0.704776	2 v 2	-0.085791	0.787777	NA	-0.64012	0.492879	NA	-0.478163	0.15934	NA	0.342087	0.0895637	NA	0.161957	-0.333539	NA	0.982207	-0.403316	NA	0.82025	-0.0697765	NA
B8ZZB2, D3DVH3, Q96PE3	Q96PE3	Q96PE3	Q96PE3	INPP4A	Inositol polyphosphate-4-phosphatase type I A (Inositol polyphosphate 4-phosphatase type I) (Type I inositol 3,4-bisphosphate 4-phosphatase) (EC 3.1.3.66)	21	High	18	45	18	Human	FALSE	3 v 3	-0.228103	0.414069	3 v 3	-0.0107747	0.993435	3 v 3	0.212502	0.457419	3 v 3	-0.306602	0.253914	3 v 3	0.291002	0.33717	3 v 3	0.519104	0.0367672	0.115772	-0.646205	-0.153874	0.742662	-0.0302192	0.160562	0.142958	0.0285403	-0.218299	0.62689	0.615986	0.314436	0.0271868	0.674746	-0.0644253	-0.599703	0.0587595	-0.378862	9.49885
B4E2K1, H0UI80, Q8IXH7, X6RLT1	Q8IXH7	X6RLT1	Q8IXH7	NELFCD	Negative elongation factor C/D (NELF-C/D) (TH1-like protein)	3	High	1	2	1	Human	FALSE	2 v 2	0.195985	0.450826	2 v 2	-0.0100601	0.946123	2 v 2	0.277075	0.324391	2 v 2	-0.20579	0.509403	2 v 2	0.67885	0.20372	2 v 2	0.482865	0.0749838	0.363812	NA	0.0281579	0.903816	NA	0.453884	0.486066	NA	0.460055	0.540003	NA	0.425727	0.122254	NA	0.431897	-0.41775	NA	0.0061704	5.52982
P26232	P26232	P26232	P26232	CTNNA2	Catenin alpha-2 (Alpha N-catenin) (Alpha-catenin-related protein)	10	High	8	22	1	Human	FALSE	1 v 1	-0.462014	NA	1 v 1	-0.00981109	NA	1 v 1	0.31809	NA	1 v 1	-0.264319	NA	1 v 1	0.120396	NA	1 v 1	0.58241	NA	NA	-0.462014	NA	NA	0.120396	NA	NA	-0.143923	NA	NA	0.58241	NA	NA	0.31809	NA	NA	-0.264319	NA	NA
A0A286YFL3, J3QQV6, J3QQZ9, Q53FP0, Q9NVS9	Q9NVS9	J3QQZ9	Q9NVS9	PNPO	Pyridoxine-5'-phosphate oxidase (EC 1.4.3.5) (Pyridoxamine-phosphate oxidase)	16	High	4	10	4	Human	FALSE	3 v 3	-0.210801	0.447646	3 v 3	-0.00946586	0.977524	3 v 3	0.195341	0.490911	3 v 3	-0.276973	0.294643	3 v 3	0.261513	0.270815	3 v 3	0.472315	0.118408	-0.0994648	-0.643992	0.111053	0.577825	-0.0203683	0.227083	-0.0649316	0.0115112	0.00704118	0.67729	0.623623	0.11603	0.0345332	0.655503	-0.104012	-0.642757	0.0318795	-0.220042	8.21965
B7Z1Z0, D6R970, D6RC37, P53999, Q59G24, Q6E433	P53999	Q59G24	P53999	SUB1	Activated RNA polymerase II transcriptional coactivator p15 (Positive cofactor 4) (PC4) (SUB1 homolog) (p14)	50	High	7	21	7	Human	FALSE	3 v 3	-0.0861612	0.900039	2 v 2	-0.00926487	0.984749	3 v 3	0.360666	0.178026	3 v 3	0.268347	0.633833	3 v 3	0.00615771	0.995631	3 v 3	0.0923189	0.891432	-1.11054	-0.13636	0.988413	-0.797352	-1.17194	1.98776	-0.935912	0.0571091	1.70232	0.313184	-1.03558	0.999349	0.174624	0.193469	0.713905	-0.13856	1.22905	-0.285443	8.26444
B7Z553, P04004, Q3ZBS7	Q3ZBS7	Q3ZBS7	Q3ZBS7	VTN	Vitronectin	17	High	6	25	6		TRUE	3 v 3	-0.228402	0.296713	2 v 2	-0.00848762	0.97197	3 v 3	0.928945	0.1908	3 v 3	1.02057	0.0519136	3 v 3	-0.320023	0.684525	3 v 3	-0.0916206	0.88079	-0.489663	-0.267367	0.0718242	-1.65939	0.138713	0.560611	-0.393493	0.675174	1.81995	-1.16973	0.406081	0.488787	0.0961701	0.942542	1.74812	1.2659	0.536461	1.25934	6.77083
Q9H9A6	Q9H9A6	Q9H9A6	Q9H9A6	LRRC40	Leucine-rich repeat-containing protein 40	55	High	28	82	28	Human	FALSE	3 v 3	-0.229014	0.393325	3 v 3	-0.00805636	0.94462	3 v 3	0.213626	0.474937	3 v 3	-0.371611	0.273816	3 v 3	0.356223	0.282077	3 v 3	0.585237	0.00514448	0.13271	-0.602085	-0.217668	0.800218	-0.0421515	0.310602	0.236353	0.0797807	-0.362298	0.667508	0.559934	0.52827	0.103643	0.681866	-0.14463	-0.563865	0.121932	-0.6729	9.30583
A0A804HIV7, A0A804HLA2, P50402, Q5HY57	P50402	P50402	P50402	EMD	Emerin	28	High	6	15	6	Human	FALSE	3 v 3	0.182603	0.706079	2 v 2	-0.00733149	0.97873	3 v 3	0.91622	0.217443	3 v 3	1.72072	0.114838	3 v 3	-0.621902	0.202384	3 v 3	-0.804504	0.0312705	-0.20288	-0.270792	1.02148	-1.09447	-0.79092	0.0196824	0.391608	-0.0418492	2.94671	-0.891587	-0.520128	-1.0018	0.594488	0.228943	1.92523	1.48608	0.749071	2.92703	5.43962
B3KVW3, Q5VWZ2	Q5VWZ2	Q5VWZ2	Q5VWZ2	LYPLAL1	Lysophospholipase-like protein 1 (EC 3.1.2.22)	11	High	3	4	3	Human	FALSE	2 v 2	-0.144439	0.822586	2 v 2	-0.00641886	0.989564	2 v 2	0.35563	0.549171	2 v 2	-0.110979	0.826751	2 v 2	0.32217	0.628051	2 v 2	0.466609	0.0240117	0.360367	-0.649246	NA	0.809369	-0.165029	NA	0.300704	0.121678	NA	0.449001	0.484216	NA	-0.0596634	0.770923	NA	-0.508665	0.286707	NA	6.09592
Q9ULW3	A0A024R029	A0A024R029	Q9ULW3	ABT1	Activator of basal transcription 1 (hABT1) (Basal transcriptional activator)	29	High	7	9	7	Human	FALSE	2 v 2	0.0807935	0.788248	3 v 3	-0.00567326	0.96087	2 v 2	0.182775	0.678837	2 v 2	0.491122	0.411205	2 v 2	-0.227553	0.557693	2 v 2	-0.308347	0.0804361	0.314669	-0.153082	NA	0.0454907	-0.500597	NA	0.166412	0.360726	NA	-0.269179	-0.347514	NA	-0.148258	0.513808	NA	0.120921	0.861323	NA	5.36107
A0A096LNN8, A0A096LNT1, A0A096LNV3, A0A096LP02, A0A096LPF9, B4DLW5, H0UI65, Q9Y508	Q9Y508	Q9Y508	Q9Y508	RNF114	E3 ubiquitin-protein ligase RNF114 (EC 2.3.2.27) (RING finger protein 114) (RING-type E3 ubiquitin transferase RNF114) (Zinc finger protein 228) (Zinc finger protein 313)	36	High	7	10	7	Human	FALSE	1 v 1	-0.699652	NA	1 v 1	-0.00490514	NA	1 v 1	0.556547	NA	1 v 1	0.0477406	NA	1 v 1	-0.190846	NA	1 v 1	0.508806	NA	NA	-0.699652	NA	NA	-0.190846	NA	NA	-0.143106	NA	NA	0.508806	NA	NA	0.556547	NA	NA	0.0477406	NA	NA
A8K2W7, B2RCT6, B4DQM6, H3BR35, H3BSV8, P15170, Q7KZX8, Q8IYD1	P15170	B2RCT6	P15170	GSPT1	Eukaryotic peptide chain release factor GTP-binding subunit ERF3A (Eukaryotic peptide chain release factor subunit 3a) (eRF3a) (G1 to S phase transition protein 1 homolog)	48	High	22	66	21	Human	FALSE	3 v 3	-0.237284	0.405353	3 v 3	-0.00483538	0.990684	3 v 3	0.223135	0.533218	3 v 3	-0.483089	0.232204	3 v 3	0.46894	0.200849	3 v 3	0.706224	0.00652079	0.106089	-0.665792	-0.152149	0.908987	0.0454217	0.452412	0.193996	0.129307	-0.365749	0.802898	0.711214	0.604561	0.0879072	0.795099	-0.2136	-0.714991	0.0838855	-0.818161	10.6716
A0A024R725, A0A3B3IRL5, B3KRZ3, B4DNJ7, C9J029, C9J381, C9K0R9, H7C511, H7C5T1, P20839, Q5H9Q6, Q6ZNB1	P20839	B4DNJ7	P20839	IMPDH1	Inosine-5'-monophosphate dehydrogenase 1 (IMP dehydrogenase 1) (IMPD 1) (IMPDH 1) (EC 1.1.1.205) (IMPDH-I)	22	High	11	33	9	Human	FALSE	3 v 3	-0.0770107	0.589448	3 v 3	-0.00422192	0.990099	3 v 3	0.599665	0.078377	3 v 3	-0.320362	0.373865	3 v 3	0.843016	0.0803212	3 v 3	0.920027	0.0317659	0.048118	-0.31885	0.0397001	1.30404	0.425618	0.799389	0.540767	0.629373	0.397822	1.25592	0.744469	0.759688	0.492649	0.948223	0.358122	-0.763274	0.203754	-0.401567	5.94486
G3V445, Q9NPF4	Q9NPF4	Q9NPF4	Q9NPF4	OSGEP	Probable tRNA N6-adenosine threonylcarbamoyltransferase (EC 2.3.1.234) (N6-L-threonylcarbamoyladenine synthase) (t(6)A synthase) (O-sialoglycoprotein endopeptidase) (hOSGEP) (t(6)A37 threonylcarbamoyladenosine biosynthesis protein OSGEP) (tRNA threonylcarbamoyladenosine biosynthesis protein OSGEP)	23	High	6	14	6	Human	FALSE	3 v 3	-0.284168	0.286942	3 v 3	-0.00417479	0.980612	3 v 3	0.270113	0.432621	3 v 3	-0.508735	0.257966	3 v 3	0.49468	0.185242	3 v 3	0.778848	0.00442877	0.0271219	-0.650585	-0.229042	0.875241	0.0264374	0.582361	0.140045	0.158551	-0.340762	0.848119	0.677022	0.811404	0.112923	0.809136	-0.111719	-0.735196	0.132113	-0.923123	8.60251
Q2KJF1	Q2KJF1	Q2KJF1	Q2KJF1	A1BG	Alpha-1B-glycoprotein (Alpha-1-B glycoprotein)	3	High	1	2	1		TRUE	1 v 1	-0.613721	NA	3 v 3	-0.003982	0.988522	1 v 1	0.325796	NA	1 v 1	0.289936	NA	1 v 1	-0.577861	NA	1 v 1	0.03586	NA	NA	-0.613721	NA	NA	-0.577861	NA	NA	-0.287926	NA	NA	0.03586	NA	NA	0.325796	NA	NA	0.289936	NA	NA
Q16577	Q16577	Q16577	Q16577	PTI-1	Elongation factor 1-alpha 1 (Eukaryotic translation elongation factor 1 alpha 1-like 14) (Longation factor 1-alpha 1)	31	High	15	136	4	Human	FALSE	3 v 3	-0.176432	0.431296	3 v 3	-0.00355036	0.985434	3 v 3	0.163008	0.419021	3 v 3	-0.263219	0.348331	3 v 3	0.249795	0.415533	3 v 3	0.426227	0.0764533	0.027491	-0.536246	-0.0205405	0.690211	-0.157288	0.216462	0.0464018	-0.0508847	-0.0357896	0.66272	0.378959	0.237003	0.0189108	0.485362	-0.0152492	-0.64381	0.106403	-0.252252	11.068
A0A0A0MRF9, B4E3H3, P16885	P16885	P16885	P16885	PLCG2	1-phosphatidylinositol 4,5-bisphosphate phosphodiesterase gamma-2 (EC 3.1.4.11) (Phosphoinositide phospholipase C-gamma-2) (Phospholipase C-IV) (PLC-IV) (Phospholipase C-gamma-2) (PLC-gamma-2)	2	High	2	3	2	Human	FALSE	1 v 1	-0.382843	NA	1 v 1	-0.00346159	NA	1 v 1	0.24542	NA	1 v 1	-0.335027	NA	1 v 1	0.197604	NA	1 v 1	0.580447	NA	NA	NA	-0.382843	NA	NA	0.197604	NA	NA	-0.137423	NA	NA	0.580447	NA	NA	0.24542	NA	NA	-0.335027	NA
A8K522, B7Z6R9, H3BN98, H3BPJ2, Q15041	H3BN98	H3BN98	H3BN98		40S ribosomal protein S15a (Fragment)	27	High	8	39	2	Human	FALSE	3 v 3	-0.195399	0.577652	3 v 3	-0.00326246	0.992353	3 v 3	1.05233	0.0638316	3 v 3	0.360766	0.374423	3 v 3	0.496166	0.101491	3 v 3	0.691565	0.0331704	-0.100711	-0.749765	0.264279	0.598429	0.161679	0.72839	0.393766	0.552469	1.62456	0.69914	0.911444	0.464111	0.494477	1.30223	1.36028	-0.204663	0.39079	0.896171	8.27845
A0A3B3IS95, A0A5F9ZHM4, A8MW50, C9J7H8, F5H793, P07195	P07195	A0A5F9ZHM4	P07195	LDHB	L-lactate dehydrogenase B chain (LDH-B) (EC 1.1.1.27) (LDH heart subunit) (LDH-H) (Renal carcinoma antigen NY-REN-46)	39	High	14	37	13	Human	FALSE	3 v 3	0.657005	0.21961	3 v 3	-0.00227183	0.985232	3 v 3	0.975294	0.0340832	3 v 3	0.450234	0.495919	3 v 3	1.18207	0.135518	3 v 3	0.52506	0.34794	0.419711	0.164537	1.38677	1.80729	0.2249	1.51401	1.23126	1.50869	2.15695	1.38758	0.0603626	0.127242	0.811545	1.34415	0.770188	-0.576031	1.28379	0.642946	8.34607
A0A6Q8PGG9, A0A6Q8PHK0, B4DYJ6, C9JLD7, G5E9G6, H7C1L9, H7C2Y1, Q14669	A0A6Q8PHK0	A0A6Q8PHK0	A0A6Q8PHK0	TRIP12	E3 ubiquitin-protein ligase TRIP12 (EC 2.3.2.26) (HECT-type E3 ubiquitin transferase TRIP12) (Thyroid receptor-interacting protein 12)	17	High	29	55	28	Human	FALSE	3 v 3	-0.167398	0.495157	2 v 2	-0.00179231	0.988117	3 v 3	0.530606	0.0850628	3 v 3	0.0604303	0.772428	3 v 3	0.302778	0.294183	3 v 3	0.470176	0.0256476	0.14515	-0.546437	-0.100907	0.71027	-0.0192056	0.217269	0.414445	0.290791	0.384389	0.565121	0.527231	0.318176	0.269295	0.837228	0.485296	-0.295825	0.309997	0.16712	8.49065
Q8N3J3	Q8N3J3	Q8N3J3	Q8N3J3	HROB	Homologous recombination OB-fold protein	5	High	2	4	2	Human	FALSE	1 v 1	-0.982983	NA	3 v 3	0	NA	1 v 1	0.848527	NA	1 v 1	0.0314145	NA	1 v 1	-0.165871	NA	1 v 1	0.817112	NA	NA	-0.982983	NA	NA	-0.165871	NA	NA	-0.134456	NA	NA	0.817112	NA	NA	0.848527	NA	NA	0.0314145	NA	NA
Q9NPA3	Q9NPA3	Q9NPA3	Q9NPA3	MID1IP1	Mid1-interacting protein 1 (Gastrulation-specific G12-like protein) (Mid1-interacting G12-like protein) (Protein STRAIT11499) (Spot 14-related protein) (S14R) (Spot 14-R)	20	High	2	5	2	Human	FALSE	3 v 3	-0.315686	0.0424198	3 v 3	0.000930208	0.995965	3 v 3	0.302961	0.22384	3 v 3	-0.441018	0.295439	3 v 3	0.428293	0.174342	3 v 3	0.743979	0.0337315	-0.26024	-0.449389	-0.237428	0.562409	0.0221521	0.700318	-0.0753631	0.196169	-0.158981	0.822649	0.471541	0.937747	0.184877	0.645558	0.0784472	-0.637772	0.174017	-0.8593	5.98413
A0A0G2JLD8, B7Z268, C9K0U8, E7EUY5, Q04837, Q567R6	A4D1U3	A4D1U3	Q04837	SSBP1	Single-stranded DNA-binding protein, mitochondrial (Mt-SSB) (MtSSB) (PWP1-interacting protein 17)	51	High	7	13	7	Human	FALSE	2 v 2	0.309279	0.74658	3 v 3	0.0028634	0.986996	2 v 2	1.11182	0.274707	2 v 2	1.78007	0.422481	2 v 2	-0.358968	0.243637	2 v 2	-0.668247	0.586523	NA	-0.426188	1.04475	NA	-0.214465	-0.503471	NA	0.173695	2.6685	NA	0.211724	-1.54822	NA	0.599883	1.62375	NA	0.38816	3.17197	NA
P80723, U3KQP0	P80723	P80723	P80723	BASP1	Brain acid soluble protein 1 (22 kDa neuronal tissue-enriched acidic protein) (Neuronal axonal membrane protein NAP-22)	88	High	19	81	19	Human	FALSE	3 v 3	-1.13893	0.340393	3 v 3	0.00293468	0.990301	3 v 3	1.12815	0.113251	3 v 3	2.70265	0.0314948	3 v 3	-2.71342	0.0564887	3 v 3	-1.57449	0.05856	-1.28696	-2.6492	0.519368	-3.34129	-3.43213	-1.36685	-0.934483	-1.39306	2.29522	-2.05433	-0.782931	-1.88622	0.352478	1.25614	1.77585	2.40681	2.03907	3.66207	8.15836
E9PQH5, H0YCF6, H0YDX5, H0YEK7, Q14008, Q8IYN5, Q8NAH3	Q14008	Q14008	Q14008	CKAP5	Cytoskeleton-associated protein 5 (Colonic and hepatic tumor overexpressed gene protein) (Ch-TOG)	24	High	45	106	45	Human	FALSE	3 v 3	-0.200102	0.435369	3 v 3	0.00328761	0.992262	3 v 3	0.652611	0.0831578	3 v 3	-0.1485	0.543527	3 v 3	0.601009	0.0902324	3 v 3	0.801111	0.00823149	-0.0248166	-0.612226	0.0367362	0.878947	0.227798	0.696282	0.380787	0.43845	0.538289	0.903764	0.840023	0.659546	0.405604	1.05068	0.501553	-0.49816	0.210653	-0.157993	10.2048
A0A1W2PQD2, B1AHE3, B1AHE4, Q7Z524, Q9NTC6, Q9UBB4	Q9UBB4	Q9UBB4	Q9UBB4	ATXN10	Ataxin-10 (Brain protein E46 homolog) (Spinocerebellar ataxia type 10 protein)	24	High	12	35	12	Human	FALSE	3 v 3	-0.239942	0.398503	3 v 3	0.00421468	0.968424	3 v 3	0.230476	0.552148	3 v 3	-0.525627	0.281299	3 v 3	0.516161	0.213485	3 v 3	0.756102	0.00650303	0.178175	-0.594658	-0.303342	1.04634	0.0624654	0.439678	0.343863	0.228954	-0.601215	0.868164	0.657123	0.743019	0.165688	0.823612	-0.297873	-0.702476	0.166488	-1.04089	9.34341
E9PE17, I3L0E3, Q8IY71, Q9Y2R5	Q9Y2R5	Q8IY71	Q9Y2R5	MRPS17	28S ribosomal protein S17, mitochondrial (MRP-S17) (S17mt) (Mitochondrial small ribosomal subunit protein uS17m)	15	High	2	4	2	Human	FALSE	1 v 1	-0.386584	NA	1 v 1	0.00506937	NA	1 v 1	0.25351	NA	1 v 1	0.398622	NA	1 v 1	-0.531696	NA	1 v 1	-0.145112	NA	NA	-0.386584	NA	NA	-0.531696	NA	NA	-0.133074	NA	NA	-0.145112	NA	NA	0.25351	NA	NA	0.398622	NA	NA
A0A6Q8PFE0, A0A6Q8PFV8, A0A6Q8PFW8, A0A6Q8PG88, A0A7I2S2S9, A8K3F6, B4DLV5, C9JD14, H7C5J5, Q9HAV0	Q9HAV0	Q9HAV0	Q9HAV0	GNB4	Guanine nucleotide-binding protein subunit beta-4 (Transducin beta chain 4)	26	High	9	37	4	Human	FALSE	2 v 2	-0.739402	0.533953	3 v 3	0.0053063	0.980895	2 v 2	1.80185	0.188248	2 v 2	2.37906	0.387411	2 v 2	-1.31661	0.136138	2 v 2	-0.577211	0.694423	NA	-1.5622	0.0833956	NA	-1.03069	-1.60254	NA	-0.309247	2.43415	NA	0.531511	-1.68593	NA	1.25295	2.35075	NA	0.721442	4.03669	NA
A0A1B0GUF2, A1X283, B3KPL1, G3V144, H0Y507, Q5TCZ1	A1X283	A1X283	A1X283	SH3PXD2B	SH3 and PX domain-containing protein 2B (Adapter protein HOFI) (Factor for adipocyte differentiation 49) (Tyrosine kinase substrate with four SH3 domains)	20	High	17	37	17	Human	FALSE	3 v 3	-0.344603	0.312673	3 v 3	0.00656592	0.922276	3 v 3	0.336547	0.416983	3 v 3	-0.408616	0.256775	3 v 3	0.400559	0.195579	3 v 3	0.745163	0.0162838	-0.0628921	-0.858829	-0.112088	0.738259	0.0178752	0.445544	0.0556695	0.129199	-0.209037	0.801151	0.876704	0.557632	0.118562	0.988028	-0.0969494	-0.68259	0.111324	-0.654581	8.36763
A0A087WTK2, A0A0S2Z4Z2, A0A0S2Z537, A8K6K1, B3KQV1, B4DEN2, B4DFU2, B4DMM1, B4E313, H3BP71, H3BQ99, H3BS50, H3BUL6, I3L332, O75150, Q6ZN99	O75150	A0A0S2Z537	O75150	RNF40	E3 ubiquitin-protein ligase BRE1B (BRE1-B) (EC 2.3.2.27) (95 kDa retinoblastoma-associated protein) (RBP95) (RING finger protein 40) (RING-type E3 ubiquitin transferase BRE1B)	27	High	26	52	21	Human	FALSE	3 v 3	-0.227399	0.31324	2 v 2	0.00690245	0.926923	3 v 3	0.510245	0.181201	3 v 3	-0.0545847	0.817603	3 v 3	0.337431	0.114123	3 v 3	0.56483	0.00638409	-0.036413	-0.566895	-0.07889	0.482062	0.0886226	0.441608	0.162252	0.444337	0.241949	0.518475	0.655518	0.520498	0.198665	1.01123	0.320839	-0.319809	0.355715	-0.19966	9.09487
A0A286YFD6, A0A7P0SBL1, B3KS26, D6W4Z6, P31350, Q8N6S3, Q9UKM0	P31350	D6W4Z6	P31350	RRM2	Ribonucleoside-diphosphate reductase subunit M2 (EC 1.17.4.1) (Ribonucleotide reductase small chain) (Ribonucleotide reductase small subunit)	29	High	9	23	7	Human	FALSE	3 v 3	-0.20773	0.506904	3 v 3	0.00721163	0.948658	3 v 3	0.202894	0.626007	3 v 3	-0.656848	0.282332	3 v 3	0.652013	0.275228	3 v 3	0.859742	0.0407929	0.284352	-0.594751	-0.312791	1.48076	-0.00965715	0.484939	0.4827	0.226623	-0.723828	1.1964	0.585093	0.79773	0.198347	0.821373	-0.411038	-0.998057	0.23628	-1.20877	7.40344
A0A0A6YYG7, E5RJL4, E5RJN3, F8WAR3, H0YC55, Q6IBW4	Q6IBW4	A0A0A6YYG7	Q6IBW4	NCAPH2	Condensin-2 complex subunit H2 (Chromosome-associated protein H2) (hCAP-H2) (Kleisin-beta) (Non-SMC condensin II complex subunit H2)	12	High	7	13	7	Human	FALSE	1 v 1	-0.607152	NA	1 v 1	0.0084934	NA	1 v 1	0.475272	NA	1 v 1	-0.187716	NA	1 v 1	0.0558367	NA	1 v 1	0.662988	NA	NA	NA	-0.607152	NA	NA	0.0558367	NA	NA	-0.131879	NA	NA	0.662988	NA	NA	0.475272	NA	NA	-0.187716	NA
Q9BU76	Q9BU76	Q9BU76	Q9BU76	MMTAG2	Multiple myeloma tumor-associated protein 2 (hMMTAG2)	41	High	10	21	10	Human	FALSE	3 v 3	-0.0930274	0.641376	3 v 3	0.00854218	0.956202	3 v 3	0.293515	0.239376	3 v 3	0.167455	0.411595	3 v 3	0.0330328	0.873914	3 v 3	0.12606	0.153779	0.0935975	-0.434997	0.0623177	0.12991	-0.322455	0.291644	0.0778263	0.162805	0.360833	0.0363124	0.112542	0.229326	-0.0157711	0.597802	0.298515	-0.0520835	0.48526	0.0691892	6.34163
H0YMK5, H0YN44, O60566	O60566	O60566	O60566	BUB1B	Mitotic checkpoint serine/threonine-protein kinase BUB1 beta (EC 2.7.11.1) (MAD3/BUB1-related protein kinase) (hBUBR1) (Mitotic checkpoint kinase MAD3L) (Protein SSK1)	27	High	24	53	24	Human	FALSE	3 v 3	-0.272342	0.280239	3 v 3	0.00862773	0.969965	3 v 3	0.268168	0.495846	3 v 3	-0.389445	0.306976	3 v 3	0.38527	0.16189	3 v 3	0.657612	0.0165988	-0.162452	-0.634604	-0.0199716	0.633469	0.0418091	0.480532	0.074753	0.211017	-0.298294	0.795921	0.676413	0.500504	0.237205	0.84562	-0.278322	-0.558716	0.169207	-0.778826	8.68965
H7C276, Q9UPR0	Q9UPR0	Q9UPR0	Q9UPR0	PLCL2	Inactive phospholipase C-like protein 2 (PLC-L(2)) (PLC-L2) (Phospholipase C-L2) (Phospholipase C-epsilon-2) (PLC-epsilon-2)	2	High	2	2	2	Human	FALSE	1 v 1	-0.272845	NA	1 v 1	0.00884414	NA	1 v 1	0.145031	NA	1 v 1	-0.597489	NA	1 v 1	0.469674	NA	1 v 1	0.74252	NA	-0.272845	NA	NA	0.469674	NA	NA	-0.127815	NA	NA	0.74252	NA	NA	0.145031	NA	NA	-0.597489	NA	NA	6.21529
B7Z4W3, O43252, Q05BW9, Q4W5F0, Q4W5H3	O43252	O43252	O43252	PAPSS1	Bifunctional 3'-phosphoadenosine 5'-phosphosulfate synthase 1 (PAPS synthase 1) (PAPSS 1) (Sulfurylase kinase 1) (SK 1) (SK1) [Includes: Sulfate adenylyltransferase (EC 2.7.7.4) (ATP-sulfurylase) (Sulfate adenylate transferase) (SAT); Adenylyl-sulfate kinase (EC 2.7.1.25) (3'-phosphoadenosine-5'-phosphosulfate synthase) (APS kinase) (Adenosine-5'-phosphosulfate 3'-phosphotransferase) (Adenylylsul…	33	High	18	52	16	Human	FALSE	3 v 3	-0.17536	0.442144	3 v 3	0.0088998	0.99429	3 v 3	0.171378	0.616145	3 v 3	-0.43428	0.308212	3 v 3	0.430298	0.188492	3 v 3	0.605659	0.00354071	0.16809	-0.463813	-0.230358	0.829406	0.0740934	0.387396	0.220863	0.261228	-0.494037	0.661316	0.537906	0.617754	0.0527729	0.72504	-0.263678	-0.608543	0.187134	-0.881432	8.40514
A0A087WVY3, B5BUD2, F8WC37, H7C596, H7C5A0, H7C5G4, H7C5P1, H7C5P4, H7C5Q7, H7C5S7, P35250, Q75MT5	P35250	P35250	P35250	RFC2	Replication factor C subunit 2 (Activator 1 40 kDa subunit) (A1 40 kDa subunit) (Activator 1 subunit 2) (Replication factor C 40 kDa subunit) (RF-C 40 kDa subunit) (RFC40)	26	High	7	18	7	Human	FALSE	3 v 3	-0.0602506	0.860474	3 v 3	0.00906883	0.96355	3 v 3	0.668742	0.138716	3 v 3	0.18477	0.436535	3 v 3	0.423722	0.234691	3 v 3	0.483972	0.0314577	0.245787	-0.664953	0.238414	0.557561	-0.0639892	0.777594	0.380423	0.410599	1.03445	0.311774	0.600963	0.53918	0.134636	1.07555	0.796038	-0.177138	0.474588	0.256858	8.00169
A0A0G2JNK5, A0A0G2JNL0, A0A590UJ73, A0A590UJW4, B0V3J0, B4DT51, E7EQB3, Q9BSV6	Q9BSV6	E7EQB3	Q9BSV6	TSEN34	tRNA-splicing endonuclease subunit Sen34 (EC 4.6.1.16) (Leukocyte receptor cluster member 5) (tRNA-intron endonuclease Sen34) (HsSen34)	22	High	5	17	5	Human	FALSE	3 v 3	-0.24608	0.439195	3 v 3	0.0106571	0.960136	3 v 3	0.24253	0.593398	3 v 3	-0.598904	0.259117	3 v 3	0.595354	0.171741	3 v 3	0.841434	0.00779716	0.092201	-0.75012	-0.0803226	1.06705	0.0829746	0.636034	0.069424	0.251689	-0.331764	0.974852	0.833094	0.716357	-0.022777	1.00181	-0.251442	-0.997629	0.168715	-0.967799	5.90929
A0A0D9SEJ5, B4DG54, B4DKV5, B4DSS4, F5GY05, Q96EK7	Q96EK7	F5GY05	Q96EK7	FAM120B	Constitutive coactivator of peroxisome proliferator-activated receptor gamma (Constitutive coactivator of PPAR-gamma) (Constitutive coactivator of PPARG) (PPARG constitutive coactivator 1) (PGCC1) (Protein FAM120B)	30	High	21	50	21	Human	FALSE	3 v 3	-0.235096	0.415811	2 v 2	0.0128501	0.968042	3 v 3	0.236026	0.495435	3 v 3	-0.3009	0.311763	3 v 3	0.301831	0.366159	3 v 3	0.536927	0.0621851	0.0314053	-0.695079	-0.0416148	0.784004	-0.109898	0.231386	0.263088	0.0377435	-0.298041	0.752598	0.585181	0.273001	0.231683	0.732822	-0.256426	-0.520915	0.147641	-0.529428	8.34163
Q53S33	Q53S33	Q53S33	Q53S33	BOLA3	BolA-like protein 3	28	High	4	4	4	Human	FALSE	1 v 1	-0.535196	NA	1 v 1	0.0145523	NA	1 v 1	0.412156	NA	1 v 1	0.540895	NA	1 v 1	-0.663934	NA	1 v 1	-0.128739	NA	NA	-0.535196	NA	NA	-0.663934	NA	NA	-0.12304	NA	NA	-0.128739	NA	NA	0.412156	NA	NA	0.540895	NA	NA
A0A7I2V5P2, A0A7I2V5X9, A0A7I2YQQ3, A8K335, B4DVI2, Q92820	Q92820	Q92820	Q92820	GGH	Gamma-glutamyl hydrolase (EC 3.4.19.9) (Conjugase) (GH) (Gamma-Glu-X carboxypeptidase)	12	High	4	7	4	Human	FALSE	2 v 2	0.0319102	0.805777	3 v 3	0.014567	0.946146	2 v 2	0.466843	0.0578533	2 v 2	0.206441	0.558933	2 v 2	0.292312	0.219198	2 v 2	0.260402	0.426307	-0.0694192	NA	0.13324	0.397136	NA	0.187489	0.354882	NA	0.642625	0.466555	NA	0.0542493	0.424301	NA	0.509385	-0.0422537	NA	0.455136	5.52669
A0A494C165, A0A494C194, J3K000, K7ES25, P12955, V9GYE4	K7ES25	K7ES25	K7ES25	PEPD	Xaa-Pro dipeptidase (Fragment)	24	High	11	17	11	Human	FALSE	3 v 3	-0.285022	0.3997	3 v 3	0.0146474	0.969235	3 v 3	0.287957	0.371093	3 v 3	-0.320729	0.326173	3 v 3	0.323664	0.456736	3 v 3	0.608686	0.0413156	0.237422	-0.653876	-0.438611	1.02897	0.0178224	-0.0758042	0.287601	0.137265	-0.416061	0.791551	0.671699	0.362807	0.0501785	0.791141	0.02255	-0.741373	0.119442	-0.340257	5.76553
B2RAQ9, Q5TBG5, Q6IBT1, Q86U62, Q99436	E9KL30	E9KL30	Q99436	PSMB7	Proteasome subunit beta type-7 (EC 3.4.25.1) (Macropain chain Z) (Multicatalytic endopeptidase complex chain Z) (Proteasome subunit Z)	11	High	3	15	3	Human	FALSE	3 v 3	0.117761	0.58452	3 v 3	0.0148335	0.924958	3 v 3	1.09951	0.0101908	3 v 3	0.689872	0.0702888	3 v 3	0.527397	0.0724018	3 v 3	0.409636	0.30881	-0.036031	-0.0916323	0.480945	0.816067	0.454999	0.311125	1.24909	1.02321	1.37951	0.852098	0.546632	-0.16982	1.28512	1.11484	0.898567	0.433023	0.568206	1.06839	5.9542
Q14651	Q14651	Q14651	Q14651	PLS1	Plastin-1 (Intestine-specific plastin) (I-plastin)	8	High	4	25	1	Human	FALSE	1 v 1	0.426503	NA	1 v 1	0.0149522	NA	1 v 1	-0.549488	NA	1 v 1	-0.454932	NA	1 v 1	0.331947	NA	1 v 1	-0.0945555	NA	NA	0.426503	NA	NA	0.331947	NA	NA	-0.122985	NA	NA	-0.0945555	NA	NA	-0.549488	NA	NA	-0.454932	NA	NA
A0A068F7M9, B4DVN5, B4E2D9, B4E2Z4, H3BVE7, J3KTH7, Q9Y613	Q9Y613	A0A068F7M9	Q9Y613	FHOD1	FH1/FH2 domain-containing protein 1 (Formin homolog overexpressed in spleen 1) (FHOS) (Formin homology 2 domain-containing protein 1)	26	High	22	58	22	Human	FALSE	3 v 3	-0.247889	0.427885	3 v 3	0.0160324	0.950831	3 v 3	0.667274	0.077665	3 v 3	-0.177782	0.516581	3 v 3	0.597167	0.160541	3 v 3	0.845055	0.00985567	0.0993379	-0.736154	-0.10685	1.07812	0.131583	0.581796	0.475757	0.308422	0.473977	0.978783	0.867737	0.688646	0.376419	1.04458	0.580827	-0.602364	0.176839	-0.107819	8.69592
A0A087X011, B3KNC0, B4DHG8, B4DYE2, B7ZKX5, D3DQ90, E9PES4, H0Y718, J3KPF9, O95239, Q05CT3, Q17RI8, Q2UVF2, Q2VIQ3, Q59HG1, Q5JRK0, Q6PKB2, Q6ZMV9, Q8IWH8, Q9Y496	O95239	O95239	O95239	KIF4A	Chromosome-associated kinesin KIF4A (Chromokinesin-A)	21	High	23	43	23	Human	FALSE	3 v 3	-0.221984	0.459855	2 v 2	0.0162355	0.95319	3 v 3	0.422772	0.0959251	3 v 3	-0.0866927	0.593989	3 v 3	0.28748	0.354509	3 v 3	0.509465	0.0166856	0.0616285	-0.708905	-0.0186761	0.662407	-0.161006	0.36104	0.342304	-0.00350012	0.263559	0.600779	0.547899	0.379716	0.280676	0.705405	0.282235	-0.320103	0.157506	-0.097481	9.49225
A0A0K0VQ49, A0A1B0GV26, A0A2R8Y5E0, B1AL55, G8FL38, Q8WWZ3	Q8WWZ3	A0A1B0GV26	Q8WWZ3	EDARADD	Ectodysplasin-A receptor-associated adapter protein (EDAR-associated death domain protein) (Protein crinkled homolog)	15	High	3	6	3	Human	FALSE	1 v 1	-0.707092	NA	1 v 1	0.01717	NA	1 v 1	0.587871	NA	1 v 1	-0.13274	NA	1 v 1	0.0135196	NA	1 v 1	0.720612	NA	NA	-0.707092	NA	NA	0.0135196	NA	NA	-0.119221	NA	NA	0.720612	NA	NA	0.587871	NA	NA	-0.13274	NA	NA
D6REC9, D6RGZ2, H7C0C5, Q96J01	Q96J01	Q96J01	Q96J01	THOC3	THO complex subunit 3 (Tho3) (TEX1 homolog) (hTREX45)	31	High	12	28	12	Human	FALSE	3 v 3	-0.191012	0.241228	3 v 3	0.019858	0.912867	3 v 3	0.195226	0.449722	3 v 3	-0.315947	0.31928	3 v 3	0.320162	0.177296	3 v 3	0.511173	0.0427646	-0.158161	-0.406234	-0.00863923	0.568049	0.0309181	0.361518	-0.0549503	0.188949	-0.121355	0.726211	0.437152	0.370157	0.103211	0.595183	-0.112716	-0.623	0.158031	-0.482873	8.34341
C4TNW4, O95997, Q2VPE7, Q9NZH5	Q6IAL9	Q2VPE7	O95997	PTTG1	Securin (Esp1-associated protein) (Pituitary tumor-transforming gene 1 protein) (Tumor-transforming protein 1) (hPTTG)	7	Medium	1	1	1	Human	FALSE	1 v 1	-0.251462	NA	1 v 1	0.02147	NA	1 v 1	0.138749	NA	1 v 1	-0.344673	NA	1 v 1	0.23196	NA	1 v 1	0.483422	NA	NA	NA	-0.251462	NA	NA	0.23196	NA	NA	-0.112714	NA	NA	0.483422	NA	NA	0.138749	NA	NA	-0.344673	NA
A0A024R4V8, B4DZT6, Q9NYZ3	Q9NYZ3	Q9NYZ3	Q9NYZ3	GTSE1	G2 and S phase-expressed protein 1 (GTSE-1) (Protein B99 homolog)	18	High	8	16	8	Human	FALSE	3 v 3	-0.252568	0.356143	2 v 2	0.02157	0.963843	3 v 3	0.259134	0.423277	3 v 3	-0.311078	0.245444	3 v 3	0.317644	0.217121	3 v 3	0.570212	0.0643239	-0.202745	-0.642542	0.0875822	0.5971	-0.0144824	0.370313	0.0753637	0.0563701	-0.112036	0.799845	0.62806	0.282731	0.278109	0.698912	-0.199618	-0.521736	0.0708526	-0.482349	7.69209
A0A096LNR9, A0A096LP32, A0A096LPG3, A0A0S2Z355, A0A1B0GTX4, A0A1B0GUM4, A0A669KBC2, O76039, Q00535, Q6IAW3	Q00535	Q00535	Q00535	CDK5	Cyclin-dependent-like kinase 5 (EC 2.7.11.1) (Cell division protein kinase 5) (Serine/threonine-protein kinase PSSALRE) (Tau protein kinase II catalytic subunit) (TPKII catalytic subunit)	36	High	10	19	9	Human	FALSE	3 v 3	-0.239079	0.344322	3 v 3	0.0218969	0.932496	3 v 3	0.246291	0.416551	3 v 3	-0.282839	0.350581	3 v 3	0.29005	0.358611	3 v 3	0.529129	0.0634938	-0.0244857	-0.627721	-0.06503	0.745693	-0.0954298	0.219888	0.134618	0.0751993	-0.188183	0.770178	0.532292	0.284918	0.159104	0.702921	-0.123153	-0.611074	0.170629	-0.408071	8.22641
Q9NWW7	Q9NWW7	Q9NWW7	Q9NWW7	C2orf42	Uncharacterized protein C2orf42	1	Medium	1	2	1	Human	FALSE	1 v 1	-0.67423	NA	1 v 1	0.0225926	NA	1 v 1	0.561879	NA	1 v 1	-0.763553	NA	1 v 1	0.651202	NA	1 v 1	1.32543	NA	-0.67423	NA	NA	0.651202	NA	NA	-0.112351	NA	NA	1.32543	NA	NA	0.561879	NA	NA	-0.763553	NA	NA	5.72792
Q5SZK3, Q5SZK4, Q5SZK5, Q92558	Q92558	Q92558	Q92558	WASF1	Wiskott-Aldrich syndrome protein family member 1 (WASP family protein member 1) (Protein WAVE-1) (Verprolin homology domain-containing protein 1)	19	High	8	21	7	Human	FALSE	3 v 3	-0.284171	0.273007	3 v 3	0.0226911	0.842689	3 v 3	0.292798	0.477281	3 v 3	-0.399821	0.239883	3 v 3	0.408449	0.122829	3 v 3	0.69262	0.0244088	-0.103655	-0.663596	-0.0852607	0.692377	0.14595	0.38702	0.230369	0.192346	-0.396832	0.796032	0.809546	0.472281	0.334024	0.855942	-0.311571	-0.462008	0.0463959	-0.783852	8.43962
A1L0W4, K7EIU0, K7EKQ2, K7EL68, K7EQA9, Q16543, Q6FG59	Q16543	Q6FG59	Q16543	CDC37	Hsp90 co-chaperone Cdc37 (Hsp90 chaperone protein kinase-targeting subunit) (p50Cdc37) [Cleaved into: Hsp90 co-chaperone Cdc37, N-terminally processed]	27	High	10	21	10	Human	FALSE	3 v 3	-0.0881178	0.703932	2 v 2	0.0232664	0.947791	3 v 3	0.64664	0.104257	3 v 3	-0.134349	0.672383	3 v 3	0.692871	0.0932568	3 v 3	0.780989	0.00534016	0.173863	-0.48321	0.0449931	1.06271	0.277399	0.738505	0.391419	0.506099	0.778048	0.888846	0.760609	0.693512	0.217555	0.989309	0.733055	-0.671291	0.2287	0.0395432	6.50144
Q9H2G2	Q9H2G2	Q9H2G2	Q9H2G2	SLK	STE20-like serine/threonine-protein kinase (STE20-like kinase) (hSLK) (EC 2.7.11.1) (CTCL tumor antigen se20-9) (STE20-related serine/threonine-protein kinase) (STE20-related kinase) (Serine/threonine-protein kinase 2)	23	High	24	45	5	Human	FALSE	3 v 3	-0.183277	0.452134	3 v 3	0.0246127	0.861085	3 v 3	0.602874	0.0694039	3 v 3	-0.186128	0.578689	3 v 3	0.605725	0.154956	3 v 3	0.789002	0.0266558	-0.0876155	-0.563697	0.101481	0.963269	0.0741568	0.779748	0.269302	0.359592	0.629896	1.05088	0.637854	0.678267	0.356917	0.923289	0.528415	-0.693968	0.285435	-0.149852	8.87221
A0A087WT21, A0A0R4J2E1, B7WPH3, Q9BXF3	Q9BXF3	A0A087WT21	Q9BXF3	CECR2	Cat eye syndrome critical region protein 2	4	High	3	7	3	Human	FALSE	1 v 1	-0.0752192	NA	1 v 1	0.0249626	NA	1 v 1	-0.0342699	NA	1 v 1	-0.631373	NA	1 v 1	0.521884	NA	1 v 1	0.597103	NA	-0.0752192	NA	NA	0.521884	NA	NA	-0.109489	NA	NA	0.597103	NA	NA	-0.0342699	NA	NA	-0.631373	NA	NA	4.0268
Q5XUM6, Q6YHK3	Q6YHK3	Q6YHK3	Q6YHK3	CD109	CD109 antigen (150 kDa TGF-beta-1-binding protein) (C3 and PZP-like alpha-2-macroglobulin domain-containing protein 7) (Platelet-specific Gov antigen) (p180) (r150) (CD antigen CD109)	17	High	21	32	21	Human	FALSE	3 v 3	-1.00102	0.320721	3 v 3	0.0254455	0.918158	3 v 3	1.00992	0.156677	3 v 3	2.01371	0.0804725	3 v 3	-2.00481	0.0560694	3 v 3	-1.00379	0.111051	-1.23458	-2.19324	0.424765	-2.53036	-2.4703	-1.01378	-1.02355	-1.16152	2.21177	-1.29578	-0.277057	-1.43855	0.211034	1.03172	1.787	1.50681	1.30878	3.22555	6.4446
E5RHK8, Q9UQ16	Q9UQ16	E5RHK8	Q9UQ16	DNM3	Dynamin-3 (EC 3.6.5.5) (Dynamin, testicular) (T-dynamin)	4	High	4	7	1	Human	FALSE	1 v 1	-0.19507	NA	1 v 1	0.0254518	NA	1 v 1	0.0884336	NA	1 v 1	-0.154805	NA	1 v 1	0.0481682	NA	1 v 1	0.243239	NA	NA	NA	-0.19507	NA	NA	0.0481682	NA	NA	-0.106637	NA	NA	0.243239	NA	NA	0.0884336	NA	NA	-0.154805	NA
A0A0D9SF58, B4DEY3, E7EXA6, F8WCC1, H0Y7D3, Q8WVB6, Q96S08	Q8WVB6	Q8WVB6	Q8WVB6	CHTF18	Chromosome transmission fidelity protein 18 homolog (hCTF18) (CHL12)	11	High	5	10	5	Human	FALSE	3 v 3	-0.00798108	0.975643	2 v 2	0.0266757	0.526503	3 v 3	0.550852	0.0412713	3 v 3	-0.0928082	0.745595	3 v 3	0.635679	0.220019	3 v 3	0.64366	0.0426208	0.371538	-0.427811	0.0323298	1.28582	0.0401011	0.581113	0.719461	0.320137	0.589013	0.914284	0.467912	0.548783	0.347923	0.747948	0.556683	-0.56636	0.280036	0.00789979	4.20945
A0A087WT52, B4DT73, E7EPP6, E9PJI4, E9PKQ3, E9PPA5, E9PQW7, O14757	O14757	O14757	O14757	CHEK1	Serine/threonine-protein kinase Chk1 (EC 2.7.11.1) (CHK1 checkpoint homolog) (Cell cycle checkpoint kinase) (Checkpoint kinase-1)	34	High	15	36	15	Human	FALSE	3 v 3	-0.248112	0.199346	3 v 3	0.0267959	0.861852	3 v 3	0.25877	0.328335	3 v 3	-0.342499	0.289781	3 v 3	0.353156	0.257273	3 v 3	0.601269	0.0242144	0.00768711	-0.427298	-0.324726	0.799561	0.0790308	0.180877	0.183635	0.215019	-0.366683	0.791874	0.506329	0.505603	0.175948	0.642317	-0.0419566	-0.615926	0.135988	-0.54756	8.71596
H0YN97, Q7Z2Z1	Q7Z2Z1	Q7Z2Z1	Q7Z2Z1	TICRR	Treslin (TopBP1-interacting checkpoint and replication regulator) (TopBP1-interacting, replication-stimulating protein)	1	High	1	1	1	Human	FALSE	1 v 1	-0.532573	NA	1 v 1	0.0272348	NA	1 v 1	0.427273	NA	1 v 1	-0.08937	NA	1 v 1	-0.0159309	NA	1 v 1	0.516643	NA	NA	-0.532573	NA	NA	-0.0159309	NA	NA	-0.105301	NA	NA	0.516643	NA	NA	0.427273	NA	NA	-0.08937	NA	NA
B5MC89, B6ZDE5, F5H3M9, H0Y3V5, H7BYZ4, Q6YHU3, Q6YHU4, Q6YHU5, Q6YHU6, Q6ZT85	Q6YHU6	Q6YHU6	Q6YHU6	THADA	Thyroid adenoma-associated protein (Gene inducing thyroid adenomas protein)	4	High	7	12	7	Human	FALSE	2 v 2	-0.179678	0.333047	3 v 3	0.0277132	0.915864	2 v 2	0.192528	0.686912	2 v 2	-0.833183	0.308466	2 v 2	0.846033	0.135481	2 v 2	1.02571	0.0490506	-0.283307	NA	-0.0760482	0.663217	NA	1.02885	0.268615	NA	-0.242915	0.946524	NA	1.1049	0.551922	NA	-0.166867	-0.394602	NA	-1.27176	5.45286
M0QX74, M0QXN9, M0QXP3, M0QY77, M0R0B4, M0R228, M0R2G3, Q7Z4E2, Q9BQD3	A0A024R7M2	M0QXN9	Q9BQD3	KXD1	KxDL motif-containing protein 1	18	High	2	2	2	Human	FALSE	1 v 1	-0.243895	NA	1 v 1	0.0278254	NA	1 v 1	0.13921	NA	1 v 1	0.0452134	NA	1 v 1	-0.149898	NA	1 v 1	0.0939968	NA	-0.243895	NA	NA	-0.149898	NA	NA	-0.104685	NA	NA	0.0939968	NA	NA	0.13921	NA	NA	0.0452134	NA	NA	5.34696
A0A7S5BZX1	A0A7S5BZX1	A0A7S5BZX1	A0A7S5BZX1		IGH c785_heavy_IGHV3-43_IGHD3-16_IGHJ4 (Fragment)	13	High	1	7	1	Human	FALSE	1 v 1	0.111118	NA	1 v 1	0.0285273	NA	1 v 1	-0.215178	NA	1 v 1	-0.0461481	NA	1 v 1	-0.057912	NA	1 v 1	-0.16903	NA	0.111118	NA	NA	-0.057912	NA	NA	-0.10406	NA	NA	-0.16903	NA	NA	-0.215178	NA	NA	-0.0461481	NA	NA	7.17193
D3DSW1, Q9H5V9	Q9H5V9	Q9H5V9	Q9H5V9	STEEP1	STING ER exit protein (STEEP)	35	High	7	20	7	Human	FALSE	3 v 3	-0.179313	0.273321	2 v 2	0.0288552	0.971401	3 v 3	0.365666	0.0532738	3 v 3	-0.04748	0.875007	3 v 3	0.233833	0.393281	3 v 3	0.413146	0.147632	-0.168422	-0.392158	0.0226415	0.602965	-0.147191	0.245725	0.0244416	0.0314126	0.503205	0.771387	0.244967	0.223084	0.192863	0.42357	0.480564	-0.578523	0.178604	0.25748	8.68018
A0A1W2PQK0, O43819	O43819	O43819	O43819	SCO2	Protein SCO2 homolog, mitochondrial	26	High	6	10	6	Human	FALSE	2 v 2	-0.189452	0.633396	2 v 2	0.0294338	0.910286	2 v 2	0.302578	0.562402	2 v 2	0.815659	0.340625	2 v 2	-0.702533	0.157044	2 v 2	-0.513082	0.140234	NA	-0.481245	0.102341	NA	-0.879441	-0.525626	NA	-0.547243	0.773495	NA	-0.398196	-0.627967	NA	-0.0659986	0.671154	NA	0.332198	1.29912	NA
A0A024RB67, A8KA19, F5GYW6, F5GZM3, F8WDU6, O43592	O43592	A8KA19	O43592	XPOT	Exportin-T (Exportin(tRNA)) (tRNA exportin)	20	High	18	70	18	Human	FALSE	3 v 3	-0.316995	0.396079	3 v 3	0.0306123	0.728293	3 v 3	0.331643	0.52674	3 v 3	-0.55165	0.250655	3 v 3	0.566297	0.116486	3 v 3	0.883293	0.0128825	0.198125	-0.826611	-0.3225	0.973688	0.25901	0.466193	0.375326	0.326384	-0.657768	0.775563	1.08562	0.788694	0.177201	1.15299	-0.335268	-0.598362	0.0673738	-1.12396	9.82209
J3KTD3, J3QSB5, Q9Y3U8	Q9Y3U8	Q9Y3U8	Q9Y3U8	RPL36	60S ribosomal protein L36 (Large ribosomal subunit protein eL36)	40	High	5	28	4	Human	FALSE	3 v 3	-0.231389	0.428483	3 v 3	0.0317338	0.917223	3 v 3	0.876753	0.0862996	3 v 3	0.17071	0.531574	3 v 3	0.474655	0.068953	3 v 3	0.706043	0.0209171	-0.0208397	-0.700417	0.0270909	0.604076	0.211582	0.608306	0.322363	0.563904	1.04983	0.624915	0.911999	0.581215	0.343203	1.26432	1.02274	-0.281713	0.352321	0.441521	8.75722
H0YMI7, H0YN66, Q2KHS0, Q5SZ59, Q6GQQ9, Q8TE49, X5D9E5	Q6GQQ9	Q6GQQ9	Q6GQQ9	OTUD7B	OTU domain-containing protein 7B (EC 3.4.19.12) (Cellular zinc finger anti-NF-kappa-B protein) (Cezanne) (Zinc finger A20 domain-containing protein 1) (Zinc finger protein Cezanne)	16	High	11	19	11	Human	FALSE	3 v 3	-0.234857	0.456291	3 v 3	0.0319561	0.912597	3 v 3	0.254715	0.491718	3 v 3	-0.319213	0.310692	3 v 3	0.339071	0.23734	3 v 3	0.573928	0.0137435	0.107697	-0.736484	-0.075783	0.662237	-0.0363105	0.391286	0.254432	0.0924431	-0.287301	0.55454	0.700173	0.467069	0.146735	0.828927	-0.211518	-0.407805	0.128754	-0.678587	7.926
B4DJP0, H0Y711, Q9BQA1	A0A024R0H7	A0A024R0H7	Q9BQA1	WDR77	Methylosome protein 50 (MEP-50) (Androgen receptor cofactor p44) (WD repeat-containing protein 77) (p44/Mep50)	30	High	7	26	7	Human	FALSE	3 v 3	-0.144309	0.313051	3 v 3	0.0333959	0.844538	3 v 3	0.5901	0.140978	3 v 3	-0.122051	0.499217	3 v 3	0.567842	0.059579	3 v 3	0.712151	0.0384689	-0.0631261	-0.358148	-0.0116519	0.858177	0.420541	0.424808	0.647602	0.589486	0.100285	0.921303	0.77869	0.43646	0.710728	0.947634	0.111937	-0.210575	0.168945	-0.324523	7.44543
A0A087WVF5, A0A0A0MRC4, A0A0A0MSK4, A0A2R8YCX1, A0A6Q8PF02, A0A6Q8PFD2, A0A6Q8PGS6, A0A6Q8PGU2, A0A6Q8PGW7, B2RAL8, B4DIF1, H0Y4A4, P81274, Q5T1N9, Q86YR5	Q86YR5	Q86YR5	Q86YR5	GPSM1	G-protein-signaling modulator 1 (Activator of G-protein signaling 3)	24	High	12	16	12	Human	FALSE	3 v 3	-0.173103	0.547417	3 v 3	0.0334495	0.836049	3 v 3	0.252541	0.460358	3 v 3	-0.278601	0.411962	3 v 3	0.358039	0.33242	3 v 3	0.531142	0.0120047	0.15846	-0.64226	-0.035509	0.806811	-0.163213	0.430518	0.506114	0.0381773	-0.305978	0.648351	0.479047	0.466027	0.347654	0.680437	-0.270469	-0.300697	0.201391	-0.736496	6.43296
O95405, Q59GI4	O95405	Q59GI4	O95405	ZFYVE9	Zinc finger FYVE domain-containing protein 9 (Mothers against decapentaplegic homolog-interacting protein) (Madh-interacting protein) (Novel serine protease) (NSP) (Receptor activation anchor) (hSARA) (Smad anchor for receptor activation)	4	High	4	6	4	Human	FALSE	2 v 2	-0.364279	0.452419	3 v 3	0.0337092	0.977457	2 v 2	0.385849	0.107606	2 v 2	0.172002	0.160979	2 v 2	-0.150432	0.731254	2 v 2	0.213847	0.0635029	NA	-0.677805	-0.0507533	NA	-0.48536	0.184496	NA	-0.357803	0.400943	NA	0.192445	0.235249	NA	0.320002	0.451696	NA	0.127557	0.216447	NA
B4DP44, B4DWB1, O60678, Q8WUV3	O60678	Q8WUV3	O60678	PRMT3	Protein arginine N-methyltransferase 3 (EC 2.1.1.319) (Heterogeneous nuclear ribonucleoprotein methyltransferase-like protein 3)	31	High	16	43	16	Human	FALSE	3 v 3	-0.244167	0.348456	3 v 3	0.0342193	0.804106	3 v 3	0.266064	0.513402	3 v 3	-0.476583	0.245837	3 v 3	0.498479	0.145398	3 v 3	0.742646	0.010051	0.0138454	-0.6402	-0.106146	0.871027	0.129117	0.495295	0.295339	0.203037	-0.432685	0.857181	0.769317	0.601441	0.281493	0.843237	-0.326539	-0.575688	0.0739206	-0.927981	8.09064
A0A0U1RQQ1, A0A140VJN1, B2RTQ5, Q5VZK9	B2RTQ5	B2RTQ5	B2RTQ5	LRRC16A	LRRC16A protein	17	High	18	23	18	Human	FALSE	3 v 3	-0.309752	0.272098	3 v 3	0.0345314	0.909394	3 v 3	0.287012	0.500331	3 v 3	-0.243153	0.437544	3 v 3	0.220414	0.328496	3 v 3	0.530165	0.0402186	-0.0508786	-0.71748	-0.160896	0.545546	-0.0393866	0.155081	0.191403	0.200048	-0.459669	0.596425	0.678093	0.315977	0.242282	0.917528	-0.298773	-0.354143	0.239434	-0.61475	6.5345
B4DXM0, Q05B42, Q0D2N8, Q6SZW1	Q6SZW1	Q6SZW1	Q6SZW1	SARM1	NAD(+) hydrolase SARM1 (NADase SARM1) (hSARM1) (EC 3.2.2.6) (NADP(+) hydrolase SARM1) (EC 3.2.2.-) (Sterile alpha and Armadillo repeat protein) (Sterile alpha and TIR motif-containing protein 1) (Sterile alpha motif domain-containing protein 2) (MyD88-5) (SAM domain-containing protein 2) (Tir-1 homolog) (HsTIR)	8	High	4	6	4	Human	FALSE	3 v 3	-0.167515	0.4853	2 v 2	0.0346924	0.812868	3 v 3	0.893639	0.025993	3 v 3	0.160789	0.566298	3 v 3	0.565335	0.0917255	3 v 3	0.73285	0.0233299	0.0918954	-0.554759	-0.0396825	0.922099	0.307848	0.466057	0.700383	0.419772	1.05822	0.830204	0.862607	0.505739	0.608488	0.974531	1.0979	-0.221716	0.111925	0.592159	6.27798
A0A1U9X8X5, A0A1U9X8X6, A0A1U9X8X8, A0A1U9X8Y9, A0A1U9X8Z0, A0A1U9X901, A8K9C1, D2IYL2, G8JLG2, M1SWB8, Q0EFA5, Q15517, Q2L6G8	Q15517	A0A1U9X8X5	Q15517	CDSN	Corneodesmosin (S protein)	11	High	4	8	4	Human	FALSE	1 v 1	0.327784	NA	1 v 1	0.0347468	NA	1 v 1	-0.429701	NA	1 v 1	0.557165	NA	1 v 1	-0.659082	NA	1 v 1	-0.986866	NA	NA	NA	0.327784	NA	NA	-0.659082	NA	NA	-0.101917	NA	NA	-0.986866	NA	NA	-0.429701	NA	NA	0.557165	NA
Q96RU8	Q96RU8	Q96RU8	Q96RU8	TRIB1	Tribbles homolog 1 (TRB-1) (G-protein-coupled receptor-induced gene 2 protein) (GIG-2) (SKIP1)	3	High	1	1	1	Human	FALSE	1 v 1	-0.581798	NA	1 v 1	0.0354091	NA	1 v 1	0.484975	NA	1 v 1	0.00226069	NA	1 v 1	-0.0990831	NA	1 v 1	0.482714	NA	NA	-0.581798	NA	NA	-0.0990831	NA	NA	-0.0968224	NA	NA	0.482714	NA	NA	0.484975	NA	NA	0.00226069	NA	NA
A0A2R8Y4K6, A0A2R8YEM2, A8K6Q5, D6RG18, D6RHI7, P51946, Q59FW7	D6RG18	D6RG18	D6RG18	CCNH	Cyclin-H	17	High	4	4	4	Human	FALSE	2 v 2	-0.415254	0.435451	3 v 3	0.0355911	0.905944	2 v 2	0.879787	0.0794728	2 v 2	0.0200033	0.889803	2 v 2	0.444529	0.417983	2 v 2	0.859783	0.00296303	-0.0766947	-0.753814	NA	0.78709	0.101967	NA	0.692689	0.236375	NA	0.863785	0.855782	NA	0.769384	0.990189	NA	-0.0944012	0.134408	NA	5.97957
A0A7I2V3M5, A0A7I2V3U5, A0A7I2V3X4, A0A7I2V4Y5, A0A7I2V539, A4FU65, B7Z8J4, K7EN42, K7EN82, P30419, Q96HI4, Q9Y465	P30419	A0A7I2V539	P30419	NMT1	Glycylpeptide N-tetradecanoyltransferase 1 (EC 2.3.1.97) (Myristoyl-CoA:protein N-myristoyltransferase 1) (NMT 1) (Type I N-myristoyltransferase) (Peptide N-myristoyltransferase 1)	13	High	5	8	5	Human	FALSE	2 v 2	-0.0906874	0.891736	2 v 2	0.0357437	0.339642	2 v 2	1.01807	0.00138252	2 v 2	0.650025	0.189739	2 v 2	0.277355	0.555655	2 v 2	0.368043	0.313506	NA	-0.618803	0.437428	NA	-0.0532886	0.607999	NA	0.397054	1.45771	NA	0.565514	0.170571	NA	1.01586	1.02028	NA	0.450343	0.849708	NA
A8K874, Q5VZE5	Q5VZE5	A8K874	Q5VZE5	NAA35	N-alpha-acetyltransferase 35, NatC auxiliary subunit (Embryonic growth-associated protein homolog) (Protein MAK10 homolog)	23	High	16	24	16	Human	FALSE	3 v 3	-0.240147	0.470213	3 v 3	0.0377256	0.866138	3 v 3	0.262839	0.392946	3 v 3	-0.366175	0.24422	3 v 3	0.388866	0.279625	3 v 3	0.629013	0.00291761	0.137129	-0.767827	-0.0897448	0.80069	-0.105262	0.471169	0.215393	-0.0227999	-0.12452	0.66356	0.662565	0.560914	0.0782638	0.745027	-0.0347749	-0.585297	0.0824622	-0.595689	7.62717
E9PN04, J3KMZ8, Q92785	A0A024R582	A0A024R582	Q92785	DPF2	Zinc finger protein ubi-d4 (Apoptosis response zinc finger protein) (BRG1-associated factor 45D) (BAF45D) (D4, zinc and double PHD fingers family 2) (Protein requiem)	22	High	6	10	6	Human	FALSE	1 v 1	-0.222597	NA	1 v 1	0.0379097	NA	1 v 1	0.126521	NA	1 v 1	-0.921523	NA	1 v 1	0.825448	NA	1 v 1	1.04804	NA	NA	NA	-0.222597	NA	NA	0.825448	NA	NA	-0.0960756	NA	NA	1.04804	NA	NA	0.126521	NA	NA	-0.921523	NA
H3BNT4, H3BSB3, Q53HB4, Q99547	Q99547	H3BSB3	Q99547	MPHOSPH6	M-phase phosphoprotein 6	27	High	4	9	4	Human	FALSE	3 v 3	0.0124022	0.936692	3 v 3	0.0385368	0.792698	3 v 3	0.504493	0.0848915	3 v 3	0.341622	0.328517	3 v 3	0.175274	0.425283	3 v 3	0.162872	0.282986	0.116616	-0.261495	0.182086	0.485498	-0.125624	0.165948	0.309103	0.365752	0.875832	0.368882	0.135871	-0.0161374	0.192487	0.627247	0.693746	-0.176395	0.491376	0.709884	7.15583
A0A024QZT8, A0A024QZX5, A0A087X1N8, A0A2R8YD12, P35237, Q8IXH2	P35237	P35237	P35237	SERPINB6	Serpin B6 (Cytoplasmic antiproteinase) (CAP) (Peptidase inhibitor 6) (PI-6) (Placental thrombin inhibitor)	36	High	12	38	5	Human	FALSE	3 v 3	-0.204703	0.435919	3 v 3	0.038544	0.840534	3 v 3	0.168658	0.58584	3 v 3	-0.318455	0.374992	3 v 3	0.28241	0.390051	3 v 3	0.487113	0.0117337	0.0625419	-0.623142	-0.0535085	0.64897	-0.218917	0.417177	0.280383	-0.0271124	-0.361405	0.586428	0.404225	0.470685	0.217841	0.59603	-0.307897	-0.368587	0.191804	-0.778582	7.72724
A0A024R281, A0A024R2A4, A0A1B0GVY1, A0A6Q8PFI7, A0A6Q8PG51, A0A6Q8PG81, A0A6Q8PGP5, A0A6Q8PHJ5, A0A7P0Z498, B7Z2P9, B7Z6K0, H0Y8H4, K7EKL1, K7ENS6, K7ERN1, Q5XLQ3, Q96PU5	Q96PU5	A0A6Q8PFI7	Q96PU5	NEDD4L	E3 ubiquitin-protein ligase NEDD4-like (EC 2.3.2.26) (HECT-type E3 ubiquitin transferase NED4L) (NEDD4.2) (Nedd4-2)	24	High	19	47	18	Human	FALSE	3 v 3	-0.481611	0.231028	3 v 3	0.0388371	0.839939	3 v 3	0.507056	0.0206903	3 v 3	0.410916	0.0532858	3 v 3	-0.38547	0.0851185	3 v 3	0.0961405	0.618662	-0.592357	-0.907136	0.0546618	-0.399712	-0.586315	-0.170383	0.0049088	-0.343378	0.414806	0.192645	0.320821	-0.225045	0.597266	0.563759	0.360144	0.404621	0.242937	0.585189	3.29278
B4DRI0, B4DYV0, F5H7V1, G3V1R5, H0Y5G9, O43847, Q6UUU9, Q96L67	O43847	O43847	O43847	NRDC	Nardilysin (EC 3.4.24.61) (N-arginine dibasic convertase) (NRD convertase) (NRD-C) (Nardilysin convertase)	13	High	16	48	16	Human	FALSE	3 v 3	-0.179739	0.406297	3 v 3	0.0394223	0.862612	3 v 3	0.206535	0.495151	3 v 3	-0.362885	0.295642	3 v 3	0.389681	0.210343	3 v 3	0.56942	0.0130476	0.0253776	-0.522017	-0.042578	0.725678	-0.00818225	0.451546	0.185565	0.138333	-0.24351	0.700301	0.513835	0.494124	0.160187	0.66035	-0.200932	-0.540113	0.146515	-0.695056	8.89936
A0A0A0N0M2, A0A5F9ZH07, A0A5F9ZHN8, A0A5F9ZHW0, A0A5F9ZI39, P23458, Q4LDX3	P23458	A0A5F9ZH07	P23458	JAK1	Tyrosine-protein kinase JAK1 (EC 2.7.10.2) (Janus kinase 1) (JAK-1)	2	High	2	2	2	Human	FALSE	1 v 1	-0.46438	NA	1 v 1	0.0394264	NA	1 v 1	0.369329	NA	1 v 1	0.0487277	NA	1 v 1	-0.143779	NA	1 v 1	0.320601	NA	-0.46438	NA	NA	-0.143779	NA	NA	-0.095051	NA	NA	0.320601	NA	NA	0.369329	NA	NA	0.0487277	NA	NA	6.3906
A0A384MDT0, O75155	O75155	A0A384MDT0	O75155	CAND2	Cullin-associated NEDD8-dissociated protein 2 (Cullin-associated and neddylation-dissociated protein 2) (Epididymis tissue protein Li 169) (TBP-interacting protein of 120 kDa B) (TBP-interacting protein 120B) (p120 CAND2)	4	High	4	7	3	Human	FALSE	2 v 2	-0.34765	0.473551	3 v 3	0.0399463	0.688326	2 v 2	0.869366	0.354292	2 v 2	-0.0356533	0.947342	2 v 2	0.557369	0.228499	2 v 2	0.905019	0.0775463	NA	-0.66755	-0.02775	NA	0.348258	0.766481	NA	0.74266	0.300772	NA	1.01581	0.794231	NA	1.41021	0.328522	NA	0.394403	-0.465709	NA
B3KSK2, B4DWB0, F8W061, F8W0A2, H0YHR7, Q8TB37, X5D995, X5DR74	Q8TB37	Q8TB37	Q8TB37	NUBPL	Iron-sulfur protein NUBPL (IND1 homolog) (Nucleotide-binding protein-like) (huInd1)	12	High	2	2	2	Human	FALSE	1 v 1	-0.513911	NA	1 v 1	0.040436	NA	1 v 1	0.421993	NA	1 v 1	0.472501	NA	1 v 1	-0.564419	NA	1 v 1	-0.0505079	NA	NA	-0.513911	NA	NA	-0.564419	NA	NA	-0.0919181	NA	NA	-0.0505079	NA	NA	0.421993	NA	NA	0.472501	NA	NA
K7EIQ8, K7EK20, K7EPK1, K7EQA8, K7EQB9, Q86X55	Q86X55	Q86X55	Q86X55	CARM1	Histone-arginine methyltransferase CARM1 (EC 2.1.1.319) (Coactivator-associated arginine methyltransferase 1) (Protein arginine N-methyltransferase 4)	30	High	16	45	16	Human	FALSE	3 v 3	-0.166286	0.385272	3 v 3	0.0407225	0.886211	3 v 3	0.194	0.590643	3 v 3	-0.499154	0.245809	3 v 3	0.526867	0.116272	3 v 3	0.693154	0.00752511	0.0442649	-0.458733	-0.084391	0.858343	0.175743	0.546515	0.272461	0.246902	-0.436224	0.814078	0.634477	0.630906	0.228196	0.705636	-0.351833	-0.585882	0.071159	-0.982739	8.8586
A8KAQ6, B4E3W1, Q68CX8, Q9Y679	Q9Y679	Q9Y679	Q9Y679	AUP1	Lipid droplet-regulating VLDL assembly factor AUP1 (Ancient ubiquitous protein 1)	12	High	4	6	4	Human	FALSE	1 v 1	-0.477478	NA	1 v 1	0.0411842	NA	1 v 1	0.394472	NA	1 v 1	0.183412	NA	1 v 1	-0.266418	NA	1 v 1	0.21106	NA	NA	-0.477478	NA	NA	-0.266418	NA	NA	-0.0830061	NA	NA	0.21106	NA	NA	0.394472	NA	NA	0.183412	NA	NA
A8K860, B3KXT3, B4DE17, B4DEF5, B4DUZ9, Q5JQP2, Q5JQP3, Q5JQP4, Q5JQP8, Q9HAJ3, Q9HBN3, Q9UGP5	Q9UGP5	Q9UGP5	Q9UGP5	POLL	DNA polymerase lambda (Pol Lambda) (EC 2.7.7.7) (EC 4.2.99.-) (DNA polymerase beta-2) (Pol beta2) (DNA polymerase kappa)	3	High	2	4	2	Human	FALSE	2 v 2	-0.142785	0.709264	2 v 2	0.0412836	0.886871	2 v 2	0.296558	0.435637	2 v 2	-0.184541	0.639285	2 v 2	0.338313	0.50041	2 v 2	0.481098	0.0634891	0.147825	-0.433396	NA	0.677062	-0.000436123	NA	0.202453	0.105092	NA	0.529237	0.432959	NA	0.0546277	0.538487	NA	-0.474609	0.105528	NA	6.44791
A0PJA5, B3KR21, B8ZZA5, B8ZZW2, D3DX70, H7BYJ9, Q8IWJ2	Q8IWJ2	Q8IWJ2	Q8IWJ2	GCC2	GRIP and coiled-coil domain-containing protein 2 (185 kDa Golgi coiled-coil protein) (GCC185) (CLL-associated antigen KW-11) (CTCL tumor antigen se1-1) (Ran-binding protein 2-like 4) (RanBP2L4) (Renal carcinoma antigen NY-REN-53)	10	High	15	16	15	Human	FALSE	2 v 2	-0.177463	0.722058	3 v 3	0.0414683	0.904791	2 v 2	0.607296	0.299886	2 v 2	0.459632	0.102602	2 v 2	-0.0297996	0.871604	2 v 2	0.147664	0.642324	NA	-0.557778	0.202851	NA	-0.175545	0.115946	NA	0.358813	0.500852	NA	0.382233	-0.0869056	NA	0.916591	0.298001	NA	0.534358	0.384906	NA
Q9Y3C8	Q9Y3C8	Q9Y3C8	Q9Y3C8	UFC1	Ubiquitin-fold modifier-conjugating enzyme 1 (Ufm1-conjugating enzyme 1)	17	High	4	13	4	Human	FALSE	1 v 1	-0.656438	NA	1 v 1	0.0419333	NA	1 v 1	0.573675	NA	1 v 1	0.308665	NA	1 v 1	-0.391427	NA	1 v 1	0.26501	NA	NA	-0.656438	NA	NA	-0.391427	NA	NA	-0.0827622	NA	NA	0.26501	NA	NA	0.573675	NA	NA	0.308665	NA	NA
A0A024QZR3, B3KPC1, Q9BRX2	Q9BRX2	A0A024QZR3	Q9BRX2	PELO	Protein pelota homolog (EC 3.1.-.-)	31	High	14	28	14	Human	FALSE	3 v 3	-0.225874	0.430572	2 v 2	0.0423572	0.143289	3 v 3	0.256487	0.296189	3 v 3	-0.327701	0.2275	3 v 3	0.358313	0.280612	3 v 3	0.584187	0.00208472	0.155285	-0.641239	-0.191669	0.787182	-0.0600756	0.347833	0.181843	-0.0230482	-0.0669575	0.631897	0.581163	0.539502	0.0265577	0.61819	0.124711	-0.605339	0.0370274	-0.41479	7.12516
A0A2U3U043, J3KSG1, J3QRK1, Q719H9	Q719H9	Q719H9	Q719H9	KCTD1	BTB/POZ domain-containing protein KCTD1 (Potassium channel tetramerization domain-containing protein 1)	18	High	3	6	2	Human	FALSE	3 v 3	-0.257706	0.321159	2 v 2	0.0424872	0.639912	3 v 3	0.365975	0.314144	3 v 3	-0.310896	0.388419	3 v 3	0.419166	0.225899	3 v 3	0.676871	0.00517334	0.0892319	-0.593289	-0.26906	0.863647	0.0293237	0.364527	0.427376	0.261587	-0.364154	0.774415	0.622612	0.633587	0.338144	0.854876	-0.0950942	-0.436271	0.232263	-0.728681	6.30378
A1Z1A7, A2I827, A2I828, A2I829, A2I830, A2I831, A2I832, A3F768, O15226, Q6NUN2	A3F769	A3F769	O15226	NKRF	NF-kappa-B-repressing factor (NFkB-repressing factor) (NRF) (Protein ITBA4)	34	High	25	59	25	Human	FALSE	3 v 3	-0.0852544	0.679163	3 v 3	0.042894	0.874267	3 v 3	0.402455	0.180665	3 v 3	0.519992	0.166702	3 v 3	-0.202792	0.493836	3 v 3	-0.117538	0.222352	0.128596	-0.438581	0.0542209	0.110129	-0.684288	-0.0342178	0.142277	0.0834399	0.725884	-0.0184671	-0.245708	-0.0884387	0.0136807	0.52202	0.671663	0.0321478	0.767728	0.760101	8.75255
Q9BU02	Q9BU02	Q9BU02	Q9BU02	THTPA	Thiamine-triphosphatase (ThTPase) (EC 3.6.1.28)	10	High	2	2	2	Human	FALSE	1 v 1	-0.0376772	NA	1 v 1	0.0432841	NA	1 v 1	-0.0441062	NA	1 v 1	-0.439596	NA	1 v 1	0.357813	NA	1 v 1	0.39549	NA	-0.0376772	NA	NA	0.357813	NA	NA	-0.0817834	NA	NA	0.39549	NA	NA	-0.0441062	NA	NA	-0.439596	NA	NA	5.20555
Q02952, Q86TJ9	Q02952	Q02952	Q02952	AKAP12	A-kinase anchor protein 12 (AKAP-12) (A-kinase anchor protein 250 kDa) (AKAP 250) (Gravin) (Myasthenia gravis autoantigen)	37	High	43	80	15	Human	FALSE	3 v 3	-0.132969	0.667042	3 v 3	0.0436194	0.805782	3 v 3	0.898353	0.0588434	3 v 3	0.402464	0.38242	3 v 3	0.362919	0.143183	3 v 3	0.495888	0.133568	0.00584006	-0.647633	0.242887	0.640856	0.107284	0.340618	0.449399	0.446841	1.39991	0.635016	0.754917	0.097731	0.443559	1.09447	1.15702	-0.191457	0.339557	1.05929	9.06393
A8K813, B5MC98, Q05DB2, Q9HCU5	Q9HCU5	Q05DB2	Q9HCU5	PREB	Prolactin regulatory element-binding protein (Mammalian guanine nucleotide exchange factor mSec12)	19	High	5	10	5	Human	FALSE	3 v 3	-0.136516	0.765267	3 v 3	0.0436268	0.936179	3 v 3	1.26689	0.0978184	3 v 3	1.3269	0.220135	3 v 3	-0.196526	0.0959642	3 v 3	-0.0600099	0.877911	-0.149619	-0.822257	0.562328	-0.131077	-0.32794	-0.130562	0.65145	0.0549508	2.68473	0.0185428	0.494317	-0.69289	0.80107	0.877208	2.1224	0.782527	0.38289	2.81529	6.71149
P00761	P00761	P00761	P00761		Trypsin (EC 3.4.21.4)	25	High	4	67	4		TRUE	3 v 3	-0.349041	0.370607	3 v 3	0.0437638	0.971031	3 v 3	0.0975502	0.875877	3 v 3	-0.515003	0.347236	3 v 3	0.263513	0.180602	3 v 3	0.612553	0.0890767	-0.0449145	-0.958491	-0.0437158	0.281108	0.0294537	0.479976	-0.0660318	0.147949	-0.836388	0.326023	0.987945	0.523692	-0.0211173	1.10644	-0.792672	-0.34714	0.118495	-1.31636	7.38111
A8K8N7, A8K9T9, B4DJ26, H0YGH1, J3KT98, J3KTL4, J3KTQ5, J3QSG0, J3QSH6, O15067, Q6P4B4, Q9BR56	O15067	A8K9T9	O15067	PFAS	Phosphoribosylformylglycinamidine synthase (FGAM synthase) (FGAMS) (EC 6.3.5.3) (Formylglycinamide ribonucleotide amidotransferase) (FGAR amidotransferase) (FGAR-AT) (Formylglycinamide ribotide amidotransferase) (Phosphoribosylformylglycineamide amidotransferase)	22	High	23	70	23	Human	FALSE	3 v 3	-0.150342	0.538995	3 v 3	0.0439084	0.645317	3 v 3	0.182298	0.560458	3 v 3	-0.462078	0.226611	3 v 3	0.494034	0.178168	3 v 3	0.644376	0.00385912	0.237731	-0.456964	-0.231794	0.962189	0.152401	0.367511	0.363919	0.207054	-0.475104	0.724458	0.609365	0.599305	0.126188	0.664018	-0.243311	-0.59827	0.0546527	-0.842615	9.70891
A0A2Z6ATB6, B3KSQ7, B7Z2Z0, D6R9Q9, D6R9W4, D6RCR4, D6RFI1, Q16643	Q16643	A0A2Z6ATB6	Q16643	DBN1	Drebrin (Developmentally-regulated brain protein)	55	High	33	285	33	Human	FALSE	3 v 3	-1.01129	0.406521	3 v 3	0.0446138	0.848407	3 v 3	1.04499	0.0564118	3 v 3	2.25504	0.0866541	3 v 3	-2.22133	0.0878736	3 v 3	-1.21004	0.27706	-1.17624	-2.60241	0.744795	-3.45191	-2.20524	-1.00684	-0.64514	-1.36085	2.10712	-2.27567	0.397173	-1.75163	0.531102	1.24156	1.36232	2.80677	0.844387	3.11395	9.66729
B4DMK2, D6R9T3, D6RAI0, D6RAZ3, D6RGK7, E7EMP6, Q96FZ2	Q96FZ2	E7EMP6	Q96FZ2	HMCES	Abasic site processing protein HMCES (Embryonic stem cell-specific 5-hydroxymethylcytosine-binding protein) (ES cell-specific 5hmC-binding protein) (Peptidase HMCES) (EC 3.4.-.-) (SRAP domain-containing protein 1)	18	High	6	11	6	Human	FALSE	3 v 3	-0.145885	0.449335	3 v 3	0.0455088	0.818742	3 v 3	0.180104	0.574204	3 v 3	-0.289697	0.361104	3 v 3	0.323916	0.140202	3 v 3	0.469801	0.00335719	-0.0719345	-0.446018	0.0802992	0.354836	0.0743742	0.542538	-0.119682	0.27319	-0.0508509	0.42677	0.520393	0.462238	-0.0477471	0.719209	-0.13115	-0.474518	0.198816	-0.593389	6.73064
B0YIZ1, B4DYI5, H7C2A1, Q0VDF9, Q6P155	Q0VDF9	Q0VDF9	Q0VDF9	HSPA14	Heat shock 70 kDa protein 14 (HSP70-like protein 1) (Heat shock protein HSP60)	32	High	16	46	16	Human	FALSE	3 v 3	-0.229515	0.457336	3 v 3	0.045767	0.677144	3 v 3	0.267241	0.512375	3 v 3	-0.428159	0.287915	3 v 3	0.465885	0.209095	3 v 3	0.6954	0.00970142	0.125416	-0.714913	-0.0990491	0.909998	0.0270919	0.460564	0.280304	0.186378	-0.353506	0.784582	0.742005	0.559613	0.154888	0.901291	-0.254456	-0.629694	0.159287	-0.81407	8.95099
A9UFC0, P31944	B2CIS9	B2CIS9	P31944	CASP14	Caspase-14 (CASP-14) (EC 3.4.22.-) [Cleaved into: Caspase-14 subunit p17, mature form; Caspase-14 subunit p10, mature form; Caspase-14 subunit p20, intermediate form; Caspase-14 subunit p8, intermediate form]	20	High	5	14	5	Human	FALSE	3 v 3	-0.351621	0.357432	3 v 3	0.046397	0.884881	3 v 3	0.390458	0.091677	3 v 3	0.635252	0.222112	3 v 3	-0.596415	0.293051	3 v 3	-0.244794	0.570858	-0.0991023	-0.94251	-0.0132506	0.241202	-1.10377	-0.926677	0.180406	-0.298436	0.234542	0.340304	-0.16126	-0.913426	0.279508	0.644074	0.247792	-0.0607957	0.805334	1.16122	8.09751
B4DXW6, E5RH09, E5RJM9, P54136	P54136	P54136	P54136	RARS1	Arginine--tRNA ligase, cytoplasmic (EC 6.1.1.19) (Arginyl-tRNA synthetase) (ArgRS)	50	High	33	122	33	Human	FALSE	3 v 3	-0.239275	0.364923	3 v 3	0.0468677	0.488188	3 v 3	0.56134	0.148071	3 v 3	-0.225303	0.39677	3 v 3	0.547369	0.0996705	3 v 3	0.786644	0.0083665	-0.0125054	-0.650117	-0.0552017	0.849977	0.205449	0.58668	0.356983	0.395702	0.213512	0.862482	0.855566	0.641882	0.369488	1.04582	0.268714	-0.492994	0.190253	-0.373168	10.811
B7ZA10, P53367	P53367	P53367	P53367	ARFIP1	Arfaptin-1 (ADP-ribosylation factor-interacting protein 1)	34	High	11	33	2	Human	FALSE	3 v 3	-0.251561	0.264832	3 v 3	0.0476011	0.533435	3 v 3	0.290983	0.416925	3 v 3	-0.356751	0.274002	3 v 3	0.396173	0.201453	3 v 3	0.647734	0.0293974	0.00307536	-0.557984	-0.199775	0.815487	0.142915	0.230118	0.21578	0.264047	-0.36156	0.812412	0.700898	0.429893	0.212705	0.82203	-0.161785	-0.599707	0.121132	-0.591678	8.79116
A2RQR6, D6RCE9, D6RD44, D6RHZ1, D6RIH3, J3KQY4, Q96EI5, Q9H3H9	Q96EI5	Q96EI5	Q96EI5	TCEAL4	Transcription elongation factor A protein-like 4 (TCEA-like protein 4) (Transcription elongation factor S-II protein-like 4)	53	High	10	20	10	Human	FALSE	3 v 3	-0.210545	0.163443	3 v 3	0.0476936	0.917352	3 v 3	0.251267	0.509391	3 v 3	-0.715342	0.266599	3 v 3	0.756064	0.0760305	3 v 3	0.966609	0.0271634	-0.0723516	-0.398795	-0.160488	0.779547	0.361562	1.12708	0.142203	0.416482	-0.436518	0.851899	0.760357	1.28757	0.214555	0.815278	-0.276031	-0.637344	0.0549202	-1.5636	8.29232
B4DM22, C9JPC0, F8WBS8, H7C1H2, H7C2Q3, Q13041, Q13200, Q59EG8, Q9NSM5	Q13200	Q13200	Q13200	PSMD2	26S proteasome non-ATPase regulatory subunit 2 (26S proteasome regulatory subunit RPN1) (26S proteasome regulatory subunit S2) (26S proteasome subunit p97) (Protein 55.11) (Tumor necrosis factor type 1 receptor-associated protein 2)	28	High	21	63	21	Human	FALSE	3 v 3	-0.0662296	0.860416	2 v 2	0.0485541	0.812257	3 v 3	1.13526	0.0402353	3 v 3	0.118023	0.684652	3 v 3	0.951011	0.0110805	3 v 3	1.01724	0.0614903	0.0243058	-0.681557	0.458562	1.10323	0.760038	0.989766	0.782814	0.885045	1.53924	1.07892	1.44159	0.531204	0.758508	1.5666	1.08068	-0.320416	0.125006	0.549478	9.84094
B3KW52, H3BRL3, H3BUM8, O14562	O14562	O14562	O14562	UBFD1	Ubiquitin domain-containing protein UBFD1 (Ubiquitin-binding protein homolog)	21	High	6	13	6	Human	FALSE	2 v 2	0.0867185	0.298112	2 v 2	0.0492156	0.547651	2 v 2	-0.0443613	0.417788	2 v 2	-0.545863	0.176131	2 v 2	0.58822	0.154168	2 v 2	0.501501	0.229622	0.0428566	NA	0.13058	0.733519	NA	0.442921	0.0326592	NA	0.0520552	0.690662	NA	0.31234	-0.0101974	NA	-0.0785252	-0.700859	NA	-0.390866	6.94603
Q59EK9	Q59EK9	Q59EK9	Q59EK9	RUNDC3A	RUN domain-containing protein 3A (Rap2-interacting protein 8) (RPIP-8)	4	Medium	1	1	1	Human	FALSE	1 v 1	-0.141694	NA	1 v 1	0.0494807	NA	1 v 1	0.0606264	NA	1 v 1	0.533276	NA	1 v 1	-0.614343	NA	1 v 1	-0.47265	NA	-0.141694	NA	NA	-0.614343	NA	NA	-0.0810672	NA	NA	-0.47265	NA	NA	0.0606264	NA	NA	0.533276	NA	NA	5.20945
E9PNQ9	E9PNQ9	E9PNQ9	E9PNQ9	TPD52L1	Tumor protein D53 (Fragment)	8	Medium	1	2	1	Human	FALSE	1 v 1	-0.547896	NA	1 v 1	0.0498021	NA	1 v 1	0.47357	NA	1 v 1	0.189062	NA	1 v 1	-0.263388	NA	1 v 1	0.284508	NA	NA	-0.547896	NA	NA	-0.263388	NA	NA	-0.0743261	NA	NA	0.284508	NA	NA	0.47357	NA	NA	0.189062	NA	NA
B7Z4V9, B7Z8U3, C9JZB0, I3L0Y0, I3L4A5, Q9BT40	Q9BT40	B7Z4V9	Q9BT40	INPP5K	Inositol polyphosphate 5-phosphatase K (EC 3.1.3.56) (Phosphatidylinositol-3,4,5-trisphosphate 5-phosphatase) (EC 3.1.3.86) (Phosphatidylinositol-4,5-bisphosphate 5-phosphatase) (EC 3.1.3.36) (Skeletal muscle and kidney-enriched inositol phosphatase)	15	High	6	11	6	Human	FALSE	3 v 3	-0.154875	0.283164	2 v 2	0.05028	0.836192	3 v 3	0.210327	0.301531	3 v 3	-0.113075	0.668413	3 v 3	0.168527	0.45329	3 v 3	0.323402	0.0694254	-0.154096	-0.33976	0.029232	0.29396	-0.191058	0.40268	0.0453574	0.139766	-0.0187661	0.448056	0.148702	0.373448	0.199453	0.479526	-0.0479981	-0.248603	0.330824	-0.421447	6.92481
E7EMF1, E7ESP4, E9PB77	E7ESP4	E7ESP4	E7ESP4	ITGA2	Integrin alpha-2	7	High	4	5	1	Human	FALSE	1 v 1	-0.0610771	NA	1 v 1	0.0505669	NA	1 v 1	-0.0050836	NA	1 v 1	-0.196049	NA	1 v 1	0.129888	NA	1 v 1	0.190965	NA	NA	NA	-0.0610771	NA	NA	0.129888	NA	NA	-0.0661607	NA	NA	0.190965	NA	NA	-0.0050836	NA	NA	-0.196049	NA
C9JXP4, O96006	A0A024RBU4	A0A024RBU4	O96006	ZBED1	E3 SUMO-protein ligase ZBED1 (EC 2.3.2.-) (DNA replication-related element-binding factor) (Putative Ac-like transposable element) (Zinc finger BED domain-containing protein 1) (dREF homolog)	4	High	2	3	2	Human	FALSE	2 v 2	-0.19912	0.466507	2 v 2	0.054009	0.497029	2 v 2	0.277289	0.154724	2 v 2	0.0267808	0.960917	2 v 2	0.051389	0.829903	2 v 2	0.250509	0.618647	-0.378317	-0.0199218	NA	0.239123	-0.136345	NA	-0.169779	0.326119	NA	0.61744	-0.116423	NA	0.208538	0.346041	NA	-0.408902	0.462464	NA	5.04002
B4E3G4, B9TX49, B9TX50, B9TX51, B9TX52, B9TX53, Q5JWT2, Q9ULK4	Q9ULK4	Q9ULK4	Q9ULK4	MED23	Mediator of RNA polymerase II transcription subunit 23 (Activator-recruited cofactor 130 kDa component) (ARC130) (Cofactor required for Sp1 transcriptional activation subunit 3) (CRSP complex subunit 3) (Mediator complex subunit 23) (Protein sur-2 homolog) (hSur-2) (Transcriptional coactivator CRSP130) (Vitamin D3 receptor-interacting protein complex 130 kDa component) (DRIP130)	3	High	6	8	6	Human	FALSE	1 v 1	-0.0644002	NA	1 v 1	0.0546353	NA	1 v 1	0.000229857	NA	1 v 1	-0.117791	NA	1 v 1	0.0536211	NA	1 v 1	0.118021	NA	NA	NA	-0.0644002	NA	NA	0.0536211	NA	NA	-0.0641703	NA	NA	0.118021	NA	NA	0.000229857	NA	NA	-0.117791	NA
A0A0S2Z4T0, A0A1B0GTT5, A0A1B0GVG8, B0YJC4, B0YJC5, B3KRK8, B3KWQ6, F8W835, H7C5W5, P08670, P41219, Q53HU8	V9HWE1	V9HWE1	P08670	VIM	Vimentin	77	High	38	411	32	Human	FALSE	3 v 3	-0.760605	0.391971	3 v 3	0.0552332	0.630732	3 v 3	0.804369	0.159067	3 v 3	2.52315	0.06803	3 v 3	-2.47939	0.0237752	3 v 3	-1.71878	0.0366984	-1.22122	-1.67936	0.618769	-2.90749	-2.82851	-1.70217	-0.699351	-1.31857	2.14922	-1.68627	-1.14915	-2.32094	0.521871	0.360788	1.53045	2.20814	1.50993	3.85139	10.4343
A8K2F9, H3BPM3, H3BPY8, H3BRE8, Q9BWH6	Q9BWH6	Q9BWH6	Q9BWH6	RPAP1	RNA polymerase II-associated protein 1	10	High	8	11	8	Human	FALSE	3 v 3	-0.237238	0.569001	3 v 3	0.0553404	0.824636	3 v 3	0.281147	0.511261	3 v 3	-0.612332	0.132635	3 v 3	0.65624	0.127473	3 v 3	0.893478	0.0159083	0.225635	-0.926234	-0.0111158	1.07769	0.182226	0.708803	0.174437	0.0641886	-0.106901	0.852056	1.10846	0.719919	-0.0511978	0.990422	-0.0957849	-0.903254	-0.118037	-0.815704	6.69209
A0A499FI48, C9JMN9, P13667	A0A090N8Y2	A0A090N8Y2	P13667	PDIA4	Protein disulfide-isomerase A4 (EC 5.3.4.1) (Endoplasmic reticulum resident protein 70) (ER protein 70) (ERp70) (Endoplasmic reticulum resident protein 72) (ER protein 72) (ERp-72) (ERp72)	37	High	24	55	24	Human	FALSE	3 v 3	0.176752	0.224071	3 v 3	0.0554525	0.351629	3 v 3	0.515602	0.0473413	3 v 3	-0.148006	0.646315	3 v 3	0.840359	0.0638902	3 v 3	0.663607	0.0552327	0.161043	0.00914097	0.360072	1.11312	0.397822	1.01013	0.449428	0.681905	0.945727	0.952082	0.388681	0.650058	0.288386	0.672764	0.585655	-0.663696	0.284083	-0.0644031	7.91648
A0A7P0T8L6, A0A7P0TA76, A0A7P0TB52, A0A7P0TBB1, B2RBE0, B3KMA6, B3KN05, O95573, Q6PIM8	A0A024R487	B2RBE0	O95573	ACSL3	Fatty acid CoA ligase Acsl3 (Arachidonate--CoA ligase) (EC 6.2.1.15) (Long-chain acyl-CoA synthetase 3) (LACS 3) (Long-chain-fatty-acid--CoA ligase 3) (EC 6.2.1.3) (Medium-chain acyl-CoA ligase Acsl3) (EC 6.2.1.2)	8	High	4	6	3	Human	FALSE	3 v 3	0.0599127	0.822389	2 v 2	0.0558056	0.868072	3 v 3	1.23716	0.0749699	3 v 3	1.16276	0.179197	3 v 3	0.134311	0.360481	3 v 3	0.0743984	0.769712	0.105763	-0.367638	0.441613	0.355038	-0.0266729	0.074568	1.3186	0.259771	2.31284	0.249275	0.340965	-0.367045	1.21283	0.627409	1.87123	0.963558	0.286444	2.23828	4.88264
B4DP18, H0YKF8, H0YLA7, H0YM11, Q9Y448, V9GY01	Q9Y448	Q9Y448	Q9Y448	KNSTRN	Small kinetochore-associated protein (SKAP) (Kinetochore-localized astrin-binding protein) (Kinastrin) (Kinetochore-localized astrin/SPAG5-binding protein) (TRAF4-associated factor 1)	11	High	3	6	3	Human	FALSE	2 v 2	-0.100206	0.6959	2 v 2	0.0561058	0.159704	2 v 2	0.775036	0.172353	2 v 2	-0.105828	0.755931	2 v 2	0.780657	0.190509	2 v 2	0.880864	0.0341315	0.0933673	-0.29378	NA	1.0215	0.539812	NA	0.653295	0.696363	NA	0.928135	0.833592	NA	0.559928	0.990143	NA	-0.368207	0.156551	NA	5.08746
B1APR7, B4E151, Q0P685, Q99504	Q99504	Q0P685	Q99504	EYA3	Eyes absent homolog 3 (EC 3.1.3.48)	6	High	2	7	2	Human	FALSE	1 v 1	0.140854	NA	1 v 1	0.0567405	NA	1 v 1	-0.204767	NA	1 v 1	-0.938282	NA	1 v 1	0.874369	NA	1 v 1	0.733515	NA	NA	NA	0.140854	NA	NA	0.874369	NA	NA	-0.063913	NA	NA	0.733515	NA	NA	-0.204767	NA	NA	-0.938282	NA
A8K4Q6, C9IYR0, C9JMP6, H7C4B6, O14867	O14867	O14867	O14867	BACH1	Transcription regulator protein BACH1 (BTB and CNC homolog 1) (HA2303)	7	High	4	6	4	Human	FALSE	3 v 3	-0.0292115	0.902231	2 v 2	0.0584627	0.820093	3 v 3	0.409092	0.220074	3 v 3	-0.0882051	0.799952	3 v 3	0.468086	0.241118	3 v 3	0.497297	0.021614	0.359458	-0.36257	-0.0845228	0.984791	0.00531633	0.41415	0.331828	0.401313	0.406501	0.625333	0.367886	0.498673	-0.0276305	0.763884	0.491024	-0.652963	0.395997	-0.00764936	6.21335
F5GZ97, H0YGN0, Q9Y3C0	Q9Y3C0	F5GZ97	Q9Y3C0	WASHC3	WASH complex subunit 3 (Coiled-coil domain-containing protein 53)	20	High	2	2	1	Human	FALSE	1 v 1	-0.467472	NA	1 v 1	0.058567	NA	1 v 1	0.405824	NA	1 v 1	-0.104281	NA	1 v 1	0.0426333	NA	1 v 1	0.510105	NA	NA	-0.467472	NA	NA	0.0426333	NA	NA	-0.0616481	NA	NA	0.510105	NA	NA	0.405824	NA	NA	-0.104281	NA	NA
H0Y5W8, O95248, Q59EX9, Q68CX1, Q6PGN5, Q86TK5	O95248	O95248	O95248	SBF1	Myotubularin-related protein 5 (Inactive phosphatidylinositol 3-phosphatase 5) (SET-binding factor 1) (Sbf1)	13	High	16	26	15	Human	FALSE	3 v 3	-0.11811	0.314832	2 v 2	0.0590466	0.95933	3 v 3	0.452703	0.0511583	3 v 3	-0.122951	0.440371	3 v 3	0.457544	0.081047	3 v 3	0.575654	0.0194038	-0.0380362	-0.295402	-0.0208913	0.698971	0.218015	0.455646	0.403866	0.34697	0.252943	0.737008	0.513417	0.476537	0.441902	0.642373	0.273834	-0.295106	0.128955	-0.202703	6.3505
A8K259, B4DN87, E9PIG2, E9PJH8, E9PK86, E9PKH2, E9PLA6, E9PMI5, E9PNX1, E9PPV6, E9PQ34, E9PR70, E9PRS3, H0YEP8, P50454, Q9NPA9	P50454	P50454	P50454	SERPINH1	Serpin H1 (47 kDa heat shock protein) (Arsenic-transactivated protein 3) (AsTP3) (Cell proliferation-inducing gene 14 protein) (Collagen-binding protein) (Colligin) (Rheumatoid arthritis-related antigen RA-A47)	38	High	14	26	14	Human	FALSE	3 v 3	-0.197784	0.567416	3 v 3	0.0598405	0.698539	3 v 3	0.242398	0.267488	3 v 3	0.23222	0.35964	3 v 3	-0.187606	0.490721	3 v 3	0.0101774	0.940336	-0.0875756	-0.748651	0.242876	0.0593118	-0.635151	0.01302	-0.102247	-0.214757	0.450846	0.146887	0.113501	-0.229856	-0.0146719	0.533894	0.20797	-0.161559	0.420394	0.437826	8.89239
Q5VTB9	Q5VTB9	Q5VTB9	Q5VTB9	RNF220	E3 ubiquitin-protein ligase RNF220 (EC 2.3.2.27) (RING finger protein 220) (RING-type E3 ubiquitin transferase RNF220)	5	High	3	6	1	Human	FALSE	3 v 3	-0.268533	0.211796	3 v 3	0.0607158	0.657614	3 v 3	0.314042	0.334797	3 v 3	-0.309129	0.328921	3 v 3	0.354638	0.202445	3 v 3	0.623171	0.0111764	-0.0140886	-0.527599	-0.263912	0.724154	0.0955798	0.24418	0.165701	0.26934	-0.298515	0.738243	0.623179	0.508092	0.17979	0.79694	-0.0346033	-0.558453	0.173761	-0.542695	6.8936
A0A024R1N5, A0A024R1T4, B4DKJ5, B4E231, H0Y720, Q9UPQ9	Q9UPQ9	Q9UPQ9	Q9UPQ9	TNRC6B	Trinucleotide repeat-containing gene 6B protein	19	High	27	54	27	Human	FALSE	3 v 3	-0.243382	0.270616	3 v 3	0.061435	0.788989	3 v 3	0.289149	0.302163	3 v 3	-0.297901	0.283493	3 v 3	0.343668	0.201186	3 v 3	0.587051	0.00940282	-0.0860535	-0.566175	-0.0779184	0.611102	-0.00646455	0.426368	0.177029	0.0987879	-0.138516	0.697156	0.55971	0.504286	0.263082	0.664963	-0.0605973	-0.434073	0.105252	-0.564883	7.90147
A0A494C0V9, B8ZZ87, H7BZ50, H7C173, H7C202, Q6NZ67, Q6P582	Q6NZ67	H7C173	Q6NZ67	MZT2B	Mitotic-spindle organizing protein 2B (Mitotic-spindle organizing protein associated with a ring of gamma-tubulin 2B)	27	High	3	6	3	Human	FALSE	3 v 3	-0.247041	0.149917	3 v 3	0.0615059	0.782185	3 v 3	0.293438	0.527559	3 v 3	-0.458267	0.36552	3 v 3	0.504664	0.0469814	3 v 3	0.751705	0.00036364	-0.123355	-0.462709	-0.15506	0.610942	0.277964	0.625084	-0.109522	0.595731	-0.347018	0.734297	0.740673	0.780144	0.0138328	1.05844	-0.191958	-0.720464	0.317767	-0.972102	5.99774
A8K5K5, B7Z1G0, K7EL20, K7ENA8, K7EP16, O75821, Q6IAM0	O75821	O75821	O75821	EIF3G	Eukaryotic translation initiation factor 3 subunit G (eIF3g) (Eukaryotic translation initiation factor 3 RNA-binding subunit) (eIF-3 RNA-binding subunit) (Eukaryotic translation initiation factor 3 subunit 4) (eIF-3-delta) (eIF3 p42) (eIF3 p44)	38	High	12	34	4	Human	FALSE	3 v 3	-0.12327	0.744539	3 v 3	0.0618966	0.584723	3 v 3	1.05271	0.0427058	3 v 3	0.34221	0.389123	3 v 3	0.587228	0.0652369	3 v 3	0.710499	0.0563294	-0.138352	-0.686958	0.4555	0.632128	0.294213	0.835344	0.465137	0.573846	1.74933	0.77048	0.981172	0.379844	0.60349	1.2608	1.29383	-0.16699	0.279633	0.913988	7.48543
F2ZC06, F2ZC09, H7BZE2, Q15654, Q68D94, Q71V88	Q15654	Q15654	Q15654	TRIP6	Thyroid receptor-interacting protein 6 (TR-interacting protein 6) (TRIP-6) (Opa-interacting protein 1) (OIP-1) (Zyxin-related protein 1) (ZRP-1)	55	High	15	35	15	Human	FALSE	3 v 3	-0.223765	0.384506	3 v 3	0.0631025	0.732175	3 v 3	0.271366	0.353042	3 v 3	-0.298232	0.320158	3 v 3	0.345833	0.255615	3 v 3	0.569598	0.00932927	0.0535687	-0.618292	-0.106571	0.716181	-0.0430451	0.364363	0.117723	0.104881	-0.079801	0.662612	0.575247	0.470934	0.0641544	0.723173	0.0267699	-0.598458	0.147926	-0.444164	9.11296
A0A0J9YWI0, A0A0J9YXZ6, A0A0J9YY83, G3V0I9, H7C078, Q4VXZ8, Q9H3W9, Q9NUI1	Q9NUI1	Q9NUI1	Q9NUI1	DECR2	Peroxisomal 2,4-dienoyl-CoA reductase [(3E)-enoyl-CoA-producing] (pDCR) (EC 1.3.1.124) (2,4-dienoyl-CoA reductase 2) (Short chain dehydrogenase/reductase family 17C member 1)	38	High	10	36	10	Human	FALSE	3 v 3	-0.176491	0.281278	2 v 2	0.0632497	0.749692	3 v 3	-0.264839	0.118092	3 v 3	0.125808	0.628307	3 v 3	-0.567138	0.151623	3 v 3	-0.390647	0.108621	0.0153865	-0.399375	-0.145485	-0.0950203	-0.947053	-0.659342	-0.378817	-0.467202	-0.477972	-0.110407	-0.547678	-0.513857	-0.394204	-0.0678272	-0.332486	-0.283797	0.479851	0.18137	8.97441
B3KQT2, B3KQT9, B4DDM1, B4DJ98, P30101	V9HVY3	B3KQT9	P30101	PDIA3	Protein disulfide-isomerase A3 (EC 5.3.4.1) (58 kDa glucose-regulated protein) (58 kDa microsomal protein) (p58) (Disulfide isomerase ER-60) (Endoplasmic reticulum resident protein 57) (ER protein 57) (ERp57) (Endoplasmic reticulum resident protein 60) (ER protein 60) (ERp60)	46	High	23	72	20	Human	FALSE	3 v 3	-0.115848	0.637247	3 v 3	0.0647472	0.731657	3 v 3	0.601939	0.0489101	3 v 3	-0.215223	0.433932	3 v 3	0.701315	0.111036	3 v 3	0.817163	0.0196029	-0.044813	-0.510624	0.207895	1.00457	0.193545	0.905827	0.411197	0.367663	0.679416	1.04939	0.70417	0.697933	0.45601	0.878287	0.471521	-0.593376	0.174118	-0.226412	9.51353
E9PP19, H0YCA0, L0L6C1, L0L6D8, Q93034	Q93034	Q93034	Q93034	CUL5	Cullin-5 (CUL-5) (Vasopressin-activated calcium-mobilizing receptor 1) (VACM-1)	22	High	18	48	18	Human	FALSE	3 v 3	-0.187446	0.508781	3 v 3	0.065248	0.31644	3 v 3	0.422986	0.196127	3 v 3	-0.156226	0.506337	3 v 3	0.391766	0.178052	3 v 3	0.579212	0.0347621	0.042578	-0.657471	0.052554	0.714252	0.0501163	0.410928	0.19989	0.204935	0.301793	0.671674	0.707587	0.358374	0.157312	0.862405	0.249239	-0.514361	0.154818	-0.109135	9.3878
A0A2R8Y7H4, A0A6Q8PEU0, A0A6Q8PG13, A0A6Q8PG82, A0A6Q8PGP2, A0A6Q8PGX9, A0A6Q8PHI4, A0A6Q8PHK9, B1ALA7, B1ALA9, P60891, Q53FW2	P60891	A0A2R8Y7H4	P60891	PRPS1	Ribose-phosphate pyrophosphokinase 1 (EC 2.7.6.1) (PPRibP) (Phosphoribosyl pyrophosphate synthase I) (PRS-I)	31	High	10	34	4	Human	FALSE	3 v 3	-0.094017	0.669581	2 v 2	0.0658785	0.00855013	3 v 3	0.951059	0.041124	3 v 3	-0.136722	0.683071	3 v 3	0.993764	0.0685062	3 v 3	1.08778	0.0169274	0.240465	-0.417066	-0.105449	1.54248	0.728603	0.710208	0.827831	0.856084	0.887211	1.30202	1.14567	0.815657	0.587366	1.27315	0.99266	-0.71465	0.127482	0.177003	8.4446
A8K1E9, B3KM34, B3KQ85, B4DM90, F8WAZ6, F8WBE1, F8WEA6, G3V0E4, O75439, Q96CP5, Q9UG64	O75439	B3KM34	O75439	PMPCB	Mitochondrial-processing peptidase subunit beta (EC 3.4.24.64) (Beta-MPP) (P-52)	21	High	9	21	9	Human	FALSE	3 v 3	-0.241922	0.375613	2 v 2	0.0659122	0.817137	3 v 3	-0.20731	0.662656	3 v 3	0.167201	0.632329	3 v 3	-0.616434	0.0290627	3 v 3	-0.374511	0.0800784	0.127968	-0.613358	-0.240377	-0.409978	-0.771285	-0.668039	-0.553238	-0.00615321	-0.788307	-0.537946	-0.157926	-0.427662	-0.681206	0.607205	-0.54793	-0.143261	0.765131	-0.120268	7.45368
B2RWP0, M0R2Q7, O60292, Q8IUV1	O60292	O60292	O60292	SIPA1L3	Signal-induced proliferation-associated 1-like protein 3 (SIPA1-like protein 3) (SPA-1-like protein 3)	14	High	19	23	19	Human	FALSE	3 v 3	-0.0536499	0.916875	2 v 2	0.0671135	0.868348	3 v 3	0.914219	0.118022	3 v 3	1.54518	0.0413408	3 v 3	-0.684611	0.211804	3 v 3	-0.630961	0.0145081	-0.962764	0.375495	0.426319	-1.44006	-0.331075	-0.2827	0.218253	0.604418	1.75904	-0.477292	-0.70657	-0.709019	1.18102	0.228923	1.33272	1.65831	0.935493	2.04174	4.37851
A0A2R8YCS4, A6NDI8, B3KNA1, B3KT76, C9J172, C9JEF4, E7EP63, E7ER52, Q9BRX7, Q9NSW6, Q9UBN7	A0A024QZ26	A0A024QZ26	Q9UBN7	HDAC6	Histone deacetylase 6 (HD6) (EC 3.5.1.98) (Tubulin-lysine deacetylase HDAC6) (EC 3.5.1.-)	24	High	23	364	1	Human	FALSE	3 v 3	-0.238925	0.445942	2 v 2	0.0672421	0.211395	3 v 3	0.286619	0.627194	3 v 3	-0.63818	0.292013	3 v 3	0.685874	0.0673191	3 v 3	0.924799	0.00571347	0.176621	-0.699284	-0.194113	1.01401	0.364382	0.679225	0.432062	0.476229	-0.76521	0.837394	1.06367	0.873337	0.255441	1.17551	-0.571097	-0.581953	0.111846	-1.44443	12.4715
A0A024R893, B3KNT6, G5E9M0, H7C3M4, Q5SRE7, X6RCI6, X6RFQ9, X6RJK6	Q5SRE7	Q5SRE7	Q5SRE7	PHYHD1	Phytanoyl-CoA dioxygenase domain-containing protein 1 (Protein PHYHD1) (EC 1.14.11.-)	20	High	4	7	4	Human	FALSE	1 v 1	-0.607533	NA	1 v 1	0.06773	NA	1 v 1	0.550975	NA	1 v 1	0.0332479	NA	1 v 1	-0.0898063	NA	1 v 1	0.517727	NA	NA	-0.607533	NA	NA	-0.0898063	NA	NA	-0.0565584	NA	NA	0.517727	NA	NA	0.550975	NA	NA	0.0332479	NA	NA
P16591, W0S0D3, W0S1B5, W0S4B9	P16591	P16591	P16591	FER	Tyrosine-protein kinase Fer (EC 2.7.10.2) (Feline encephalitis virus-related kinase FER) (Fujinami poultry sarcoma/Feline sarcoma-related protein Fer) (Proto-oncogene c-Fer) (Tyrosine kinase 3) (p94-Fer)	2	High	2	3	1	Human	FALSE	1 v 1	-0.0561325	NA	1 v 1	0.068277	NA	1 v 1	0.000114933	NA	1 v 1	-0.852307	NA	1 v 1	0.796289	NA	1 v 1	0.852422	NA	-0.0561325	NA	NA	0.796289	NA	NA	-0.0560176	NA	NA	0.852422	NA	NA	0.000114933	NA	NA	-0.852307	NA	NA	7.29646
A0A0A0MSU2, A0A1C7CYX1, A0PJD3, H7C1L3, Q6PJG2, Q8NF55	A0A1C7CYX1	A0A1C7CYX1	A0A1C7CYX1	MIDEAS	Mitotic deacetylase-associated SANT domain protein	9	High	5	7	5	Human	FALSE	2 v 2	-0.254213	0.338222	3 v 3	0.0683552	0.837469	2 v 2	0.303428	0.380531	2 v 2	0.628879	0.223959	2 v 2	-0.579664	0.293585	2 v 2	-0.325451	0.592775	NA	-0.403597	-0.104828	NA	-0.29163	-0.867698	NA	0.106411	-0.00797979	NA	0.111967	-0.762869	NA	0.510008	0.0968485	NA	0.398041	0.859718	NA
B2R8X4, Q06546, Q53FW7, Q8IYS3	A8IE48	A8IE48	Q06546	GABPA	GA-binding protein alpha chain (GABP subunit alpha) (Nuclear respiratory factor 2 subunit alpha) (Transcription factor E4TF1-60)	12	High	4	9	4	Human	FALSE	1 v 1	-0.498921	NA	1 v 1	0.0685378	NA	1 v 1	0.444328	NA	1 v 1	-0.0202323	NA	1 v 1	-0.0343606	NA	1 v 1	0.46456	NA	NA	-0.498921	NA	NA	-0.0343606	NA	NA	-0.0545929	NA	NA	0.46456	NA	NA	0.444328	NA	NA	-0.0202323	NA	NA
A0A2R8Y4S0, A0A2R8Y6A2, B4DR90, O15269, Q59EQ4, Q6NUL7	A0A024R277	A0A024R277	O15269	SPTLC1	Serine palmitoyltransferase 1 (EC 2.3.1.50) (Long chain base biosynthesis protein 1) (LCB 1) (Serine-palmitoyl-CoA transferase 1) (SPT 1) (SPT1)	20	High	8	16	8	Human	FALSE	3 v 3	-0.238617	0.347568	2 v 2	0.0687367	0.804609	3 v 3	0.29385	0.370913	3 v 3	0.272391	0.346346	3 v 3	-0.217158	0.279252	3 v 3	0.0214588	0.750558	0.0495762	-0.612809	-0.152618	0.0352209	-0.476241	-0.210454	-0.129806	0.0902793	0.205226	-0.0143553	0.136568	-0.0578364	-0.179382	0.703088	0.357844	-0.165027	0.56652	0.415681	6.30378
B7Z1J9, B7ZKW3, B7ZKW4, E9PLI5, E9PQD8, H0YE25, H0YER3, H0YF25, Q8NB37	Q8NB37	B7ZKW3	Q8NB37	GATD1	Glutamine amidotransferase-like class 1 domain-containing protein 1 (Parkinson disease 7 domain-containing protein 1)	14	High	3	7	3	Human	FALSE	1 v 1	-0.783513	NA	1 v 1	0.0691633	NA	1 v 1	0.735884	NA	1 v 1	0.183257	NA	1 v 1	-0.230886	NA	1 v 1	0.552627	NA	NA	-0.783513	NA	NA	-0.230886	NA	NA	-0.047629	NA	NA	0.552627	NA	NA	0.735884	NA	NA	0.183257	NA	NA
F8WES2	F8WES2	F8WES2	F8WES2	MTAP	S-methyl-5'-thioadenosine phosphorylase	74	High	3	9	1	Human	FALSE	1 v 1	-0.553972	NA	1 v 1	0.0693956	NA	1 v 1	0.514573	NA	1 v 1	0.0458726	NA	1 v 1	-0.085271	NA	1 v 1	0.468701	NA	NA	-0.553972	NA	NA	-0.085271	NA	NA	-0.0393984	NA	NA	0.468701	NA	NA	0.514573	NA	NA	0.0458726	NA	NA
A8K972, B4DUW3, H3BU01, O60294	O60294	O60294	O60294	LCMT2	tRNA wybutosine-synthesizing protein 4 (tRNA yW-synthesizing protein 4) (EC 2.1.1.290) (EC 2.3.1.231) (Leucine carboxyl methyltransferase 2) (tRNA(Phe) (7-(3-amino-3-(methoxycarbonyl)propyl)wyosine(37)-N)-methoxycarbonyltransferase) (tRNA(Phe) (7-(3-amino-3-carboxypropyl)wyosine(37)-O)-methyltransferase)	24	High	11	28	11	Human	FALSE	3 v 3	-0.308679	0.36572	3 v 3	0.0696299	0.696979	3 v 3	0.25735	0.384362	3 v 3	-0.270773	0.4124	3 v 3	0.219444	0.546523	3 v 3	0.528123	0.010778	0.0833851	-0.816235	-0.193187	0.721289	-0.331711	0.268755	0.0731315	-0.0948402	-0.132279	0.637904	0.484524	0.461942	-0.0102536	0.721395	0.060908	-0.648157	0.236871	-0.401034	8.57667
C9JAL2, C9JIA8, Q2TAL8, Q9H9Z1, Q9NXG9	A1L3Z9	A1L3Z9	Q2TAL8	QRICH1	Transcriptional regulator QRICH1 (Glutamine-rich protein 1)	8	High	8	14	8	Human	FALSE	3 v 3	-0.311799	0.247975	3 v 3	0.0703599	0.758639	3 v 3	0.367139	0.391793	3 v 3	-0.347203	0.342023	3 v 3	0.402544	0.125281	3 v 3	0.714342	0.00663817	-0.107949	-0.698085	-0.129363	0.633691	0.101124	0.472816	0.326197	0.219521	-0.379697	0.74164	0.799209	0.602178	0.434146	0.917606	-0.250334	-0.307494	0.118397	-0.852512	7.79507
B4DMI6, I3L1D0, I3L3A5, I3L4L8, I3L4S6, Q5MNZ6	Q5MNZ6	Q5MNZ6	Q5MNZ6	WDR45B	WD repeat domain phosphoinositide-interacting protein 3 (WIPI-3) (WD repeat-containing protein 45-like) (WDR45-like protein) (WD repeat-containing protein 45B) (WIPI49-like protein)	23	High	8	19	8	Human	FALSE	3 v 3	-0.208663	0.412216	3 v 3	0.070979	0.288285	3 v 3	-0.0716469	0.804295	3 v 3	-0.268316	0.451344	3 v 3	-0.0119938	0.970922	3 v 3	0.196669	0.158244	0.150239	-0.552792	-0.223437	0.515493	-0.490901	-0.0605734	0.120883	-0.207407	-0.754405	0.365253	0.0618907	0.162864	-0.0293565	0.345384	-0.530968	-0.39461	0.283494	-0.693832	7.6489
A0A024R8B1, B4DHM6, Q59F95, Q9NVG8	Q9NVG8	Q9NVG8	Q9NVG8	TBC1D13	TBC1 domain family member 13	23	High	9	19	9	Human	FALSE	3 v 3	0.2874	0.205759	3 v 3	0.0712189	0.624897	3 v 3	-0.22756	0.218801	3 v 3	-0.662346	0.0535196	3 v 3	0.722187	0.0526356	3 v 3	0.434787	0.00513506	0.592373	0.187393	0.0824343	1.06711	0.560519	0.538928	0.179831	0.207052	-0.207361	0.474741	0.373126	0.456494	-0.412542	0.019659	-0.289796	-0.887283	-0.353467	-0.746289	7.60066
A0A7I2V2G1, A0A7I2V2T1, A0A7I2V395, A0A7I2V3V0, A0A7I2V444, A0A7I2V4C8, A0A7I2V4F6, A0A7I2V4R2, A0A7I2V4R3, A0A7I2V552, A0A7I2V5N9, A0A7I2YQD2, A0A7I2YQI1, A0A7I2YQR5, B4DNP0, B4DVR6, B5BTZ6, B7ZA24, G8JLH9, P40763	P40763	P40763	P40763	STAT3	Signal transducer and activator of transcription 3 (Acute-phase response factor)	26	High	19	42	19	Human	FALSE	3 v 3	-0.317055	0.100307	3 v 3	0.0712292	0.74947	3 v 3	0.37777	0.235906	3 v 3	-0.295443	0.343062	3 v 3	0.356159	0.157003	3 v 3	0.673214	0.0327387	-0.214299	-0.534497	-0.202368	0.671728	0.145585	0.251164	-0.00845594	0.290369	-0.0997662	0.886028	0.680082	0.453531	0.205844	0.824866	0.102602	-0.680184	0.144784	-0.35093	9.14211
B3KS62, B4DEC5, H7C0Q6, Q9C037	Q9C037	Q9C037	Q9C037	TRIM4	E3 ubiquitin-protein ligase TRIM4 (EC 2.3.2.27) (RING finger protein 87) (RING-type E3 ubiquitin transferase TRIM4) (Tripartite motif-containing protein 4)	10	High	4	9	4	Human	FALSE	3 v 3	-0.174079	0.269154	3 v 3	0.0716482	0.906568	3 v 3	0.235515	0.177232	3 v 3	0.317462	0.361318	3 v 3	-0.256027	0.401726	3 v 3	-0.0819473	0.695783	-0.0984029	-0.399934	-0.0239011	0.182408	-0.654711	-0.295778	-0.00677474	-0.247968	0.439048	0.280811	-0.254776	-0.271877	0.0916281	0.151966	0.462949	-0.189183	0.406743	0.734826	7.75154
B4DVF2, H3BMJ8, H3BQ53, H3BR53, H3BRP4, H3BS87, H3BSP8, H3BSS3, H3BTU3, Q9BQ70, Q9H384, Q9H7D3	Q9BQ70	Q9BQ70	Q9BQ70	TCF25	Transcription factor 25 (TCF-25) (Nuclear localized protein 1)	13	High	7	13	7	Human	FALSE	3 v 3	-0.143452	0.582036	3 v 3	0.0716544	0.568212	3 v 3	0.636551	0.0231125	3 v 3	-0.0663465	0.821849	3 v 3	0.559446	0.281596	3 v 3	0.702898	0.0496734	0.169188	-0.569068	-0.0304766	1.11802	-0.173895	0.734208	0.628339	0.230326	0.620632	0.948836	0.395173	0.764685	0.459151	0.799394	0.651108	-0.489685	0.404221	-0.113576	8.09329
B7Z207, B7Z7N6, C9IYB4, C9JKT3, F8WEJ6, Q15118, Q53R49	Q15118	Q15118	Q15118	PDK1	[Pyruvate dehydrogenase (acetyl-transferring)] kinase isozyme 1, mitochondrial (EC 2.7.11.2) (Pyruvate dehydrogenase kinase isoform 1) (PDH kinase 1)	17	High	6	12	6	Human	FALSE	3 v 3	-0.24189	0.446359	3 v 3	0.0719011	0.529833	3 v 3	-0.260896	0.379	3 v 3	0.214116	0.483839	3 v 3	-0.716902	0.201877	3 v 3	-0.475012	0.124543	0.254776	-0.606662	-0.373784	0.0368285	-0.978721	-1.20881	-0.231562	-0.401941	-0.874855	-0.217948	-0.372059	-0.835029	-0.486338	0.204721	-0.501071	-0.26839	0.57678	0.333958	6.67807
B7Z1D3, Q86TB9	Q86TB9	Q86TB9	Q86TB9	PATL1	Protein PAT1 homolog 1 (PAT1-like protein 1) (Protein PAT1 homolog b) (Pat1b) (hPat1b)	4	High	3	5	3	Human	FALSE	2 v 2	0.0452942	0.952315	3 v 3	0.0720445	0.732296	2 v 2	0.967786	0.0251232	2 v 2	0.626343	0.385173	2 v 2	0.386737	0.314955	2 v 2	0.341442	0.546162	NA	-0.558274	0.648863	NA	0.1781	0.595373	NA	0.371299	1.65486	NA	0.736374	-0.0534894	NA	0.929574	1.006	NA	0.1932	1.05949	NA
A0A3B3IUA7, I3L2W4, Q14258	Q14258	Q14258	Q14258	TRIM25	E3 ubiquitin/ISG15 ligase TRIM25 (EC 6.3.2.n3) (Estrogen-responsive finger protein) (RING finger protein 147) (RING-type E3 ubiquitin transferase) (EC 2.3.2.27) (RING-type E3 ubiquitin transferase TRIM25) (Tripartite motif-containing protein 25) (Ubiquitin/ISG15-conjugating enzyme TRIM25) (Zinc finger protein 147)	37	High	21	71	2	Human	FALSE	3 v 3	-0.227144	0.359366	3 v 3	0.0721259	0.536444	3 v 3	0.28865	0.378624	3 v 3	-0.296274	0.312709	3 v 3	0.35778	0.225382	3 v 3	0.584924	0.00987245	0.0272135	-0.604635	-0.104012	0.707102	-0.0078499	0.374087	0.382276	0.0928524	-0.29061	0.679889	0.596785	0.478099	0.355062	0.697487	-0.186598	-0.324827	0.100702	-0.664698	10.7065
A0A0A0MRT6, B6VEX3, B6VEX4, B6VEX5, Q59G41, Q8IZP0	A0A0A0MRT6	Q59G41	A0A0A0MRT6	ABI1	Abl interactor 1	34	High	13	39	6	Human	FALSE	3 v 3	-0.295598	0.285592	3 v 3	0.0723543	0.811264	3 v 3	0.3587	0.318729	3 v 3	-0.351407	0.288573	3 v 3	0.414509	0.272518	3 v 3	0.710107	0.0452287	-0.0264857	-0.697399	-0.162908	0.948685	0.0239275	0.270916	0.282644	0.156178	-0.249515	0.97517	0.721327	0.433824	0.30913	0.853578	-0.0866072	-0.666041	0.132251	-0.520431	7.38802
A0A087WWI6, B4DH46, P61962	P61962	P61962	P61962	DCAF7	DDB1- and CUL4-associated factor 7 (WD repeat-containing protein 68) (WD repeat-containing protein An11 homolog)	25	High	8	18	8	Human	FALSE	3 v 3	-0.217841	0.247981	3 v 3	0.072573	0.376322	3 v 3	0.753783	0.107803	3 v 3	0.243324	0.586325	3 v 3	0.292618	0.247585	3 v 3	0.510459	0.0453328	-0.0116397	-0.471924	-0.169958	0.654698	0.101228	0.12193	0.268614	0.294502	1.04471	0.666338	0.573152	0.291888	0.280254	0.766426	1.21467	-0.386083	0.193274	0.922781	6.13545
B3KY51, Q8NC60	Q8NC60	Q8NC60	Q8NC60	NOA1	Nitric oxide-associated protein 1	1	Medium	1	5	1	Human	FALSE	2 v 2	-0.901589	0.0850204	3 v 3	0.0741274	0.790656	2 v 2	0.968831	0.0641393	2 v 2	1.3075	0.294175	2 v 2	-1.24026	0.317058	2 v 2	-0.338671	0.65031	-1.02272	-0.780461	NA	-1.91465	-0.565867	NA	0.0440552	0.090429	NA	-0.891937	0.214594	NA	1.06677	0.87089	NA	1.95871	0.656296	NA	4.86295
B7Z2D6, B7Z6W5, C9JMA6, H7C1W6, H7C2H4, H7C2W0, P35520, Q96EH7, Q9NTF0	P35520	P35520	P35520	CBS	Cystathionine beta-synthase (EC 4.2.1.22) (Beta-thionase) (Serine sulfhydrase)	44	High	23	96	22	Human	FALSE	3 v 3	-0.178698	0.417878	3 v 3	0.0753036	0.75119	3 v 3	0.247054	0.502742	3 v 3	-0.541702	0.161334	3 v 3	0.610057	0.128392	3 v 3	0.788756	0.0167139	0.150446	-0.453729	-0.232812	1.09522	0.374232	0.360722	0.403105	0.318429	-0.516468	0.944772	0.827961	0.593534	0.252659	0.772158	-0.283656	-0.692113	-0.0558028	-0.87719	9.32643
A0A024RAL3, B3KXA7, Q7Z3T8	Q7Z3T8	A0A024RAL3	Q7Z3T8	ZFYVE16	Zinc finger FYVE domain-containing protein 16 (Endofin) (Endosome-associated FYVE domain protein)	5	High	7	13	7	Human	FALSE	2 v 2	-0.305331	0.639233	2 v 2	0.0758062	0.693299	2 v 2	0.477082	0.469214	2 v 2	-0.174339	0.730964	2 v 2	0.34609	0.571791	2 v 2	0.651421	0.0442518	0.174514	-0.785175	NA	0.780581	-0.088401	NA	0.218561	0.124942	NA	0.606067	0.696774	NA	0.0440467	0.910118	NA	-0.56202	0.213343	NA	6.48704
D3YTA9, F6U1T9, H7BYZ3, H7C389, P63098, Q6QHF3, Q86YQ0, Q8ND98, Q96LM8, Q96MX6	Q86YQ0	Q86YQ0	Q86YQ0	HZGJ	HZGJ	8	High	5	7	5	Human	FALSE	2 v 2	-0.289926	0.735158	3 v 3	0.0761651	0.154331	2 v 2	1.03442	0.134637	2 v 2	0.555081	0.450642	2 v 2	0.189412	0.720459	2 v 2	0.479339	0.309137	NA	-0.946167	0.366314	NA	-0.213863	0.592688	NA	-0.133835	1.62282	NA	0.732304	0.226373	NA	0.812333	1.25651	NA	0.0800284	1.03013	NA
B1AKU2, B2R9R2, P98170	P98170	P98170	P98170	XIAP	E3 ubiquitin-protein ligase XIAP (EC 2.3.2.27) (Baculoviral IAP repeat-containing protein 4) (IAP-like protein) (ILP) (hILP) (Inhibitor of apoptosis protein 3) (IAP-3) (hIAP-3) (hIAP3) (RING-type E3 ubiquitin transferase XIAP) (X-linked inhibitor of apoptosis protein) (X-linked IAP)	14	High	5	6	5	Human	FALSE	2 v 2	-0.107929	0.111099	2 v 2	0.0767088	0.123583	2 v 2	0.176666	0.590793	2 v 2	-0.692968	0.0499666	2 v 2	0.761704	0.133712	2 v 2	0.869634	0.130923	-0.126958	NA	-0.0889008	0.924083	NA	0.599326	0.285616	NA	-0.148143	1.05104	NA	0.688227	0.412574	NA	-0.0592421	-0.638467	NA	-0.747469	5.76818
D3DWY7, P61758, Q6FH24	P61758	P61758	P61758	VBP1	Prefoldin subunit 3 (HIBBJ46) (von Hippel-Lindau-binding protein 1) (VBP-1) (VHL-binding protein 1)	53	High	13	42	13	Human	FALSE	3 v 3	-0.215864	0.365364	3 v 3	0.0767272	0.736511	3 v 3	0.286223	0.341838	3 v 3	-0.358478	0.319511	3 v 3	0.428838	0.31715	3 v 3	0.644702	0.0537085	0.112326	-0.531165	-0.228752	1.06499	0.000173845	0.221352	0.350213	0.178033	-0.317166	0.952662	0.531339	0.450104	0.237887	0.709198	-0.0884146	-0.714775	0.177859	-0.538518	9.46964
B2RE59, F8WBZ6, Q92600	Q92600	B2RE59	Q92600	CNOT9	CCR4-NOT transcription complex subunit 9 (Cell differentiation protein RQCD1 homolog) (Rcd-1)	11	High	3	9	3	Human	FALSE	3 v 3	-0.185803	0.672484	2 v 2	0.076962	0.578559	3 v 3	0.593634	0.257366	3 v 3	-0.0430176	0.890191	3 v 3	0.450848	0.292792	3 v 3	0.636651	0.030142	0.489673	-0.821494	-0.225587	1.07619	0.0312556	0.245099	0.669032	0.528048	0.0264119	0.586518	0.85275	0.470686	0.179359	1.34954	0.251999	-0.407158	0.496793	-0.218687	6.40259
O76003	O76003	O76003	O76003	GLRX3	Glutaredoxin-3 (PKC-interacting cousin of thioredoxin) (PICOT) (PKC-theta-interacting protein) (PKCq-interacting protein) (Thioredoxin-like protein 2)	31	High	9	30	9	Human	FALSE	3 v 3	-0.227313	0.35954	2 v 2	0.0774101	0.920273	3 v 3	0.298532	0.27345	3 v 3	-0.357674	0.32764	3 v 3	0.428893	0.294843	3 v 3	0.656206	0.0308304	0.0945455	-0.571959	-0.204525	0.982646	-0.0693375	0.373371	0.258618	0.119384	-0.164346	0.888101	0.502622	0.577896	0.164073	0.691344	0.0401785	-0.724028	0.188722	-0.537717	9.11452
P62854, Q5JNZ5, Q75MH1, Q76N56, Q76N57	A0A024RB14	A0A024RB14	P62854	RPS26	40S ribosomal protein S26 (Small ribosomal subunit protein eS26)	44	High	4	16	4	Human	FALSE	2 v 2	-0.0299725	0.53776	3 v 3	0.0774525	0.10313	2 v 2	0.935374	0.223553	2 v 2	0.300003	0.592508	2 v 2	0.605398	0.0980195	2 v 2	0.635371	0.0601379	0.0037844	NA	-0.0637294	0.699354	NA	0.511442	0.596495	NA	1.21431	0.69557	NA	0.575172	0.592711	NA	1.27804	-0.102859	NA	0.702866	8.11946
Q8N5Q4, Q92792, Q9Y217	Q9Y217	Q9Y217	Q9Y217	MTMR6	Myotubularin-related protein 6 (Phosphatidylinositol-3,5-bisphosphate 3-phosphatase) (EC 3.1.3.95) (Phosphatidylinositol-3-phosphate phosphatase) (EC 3.1.3.64)	6	High	3	5	3	Human	FALSE	1 v 1	-0.737796	NA	1 v 1	0.0774671	NA	1 v 1	0.698682	NA	1 v 1	0.175933	NA	1 v 1	-0.215046	NA	1 v 1	0.522749	NA	NA	-0.737796	NA	NA	-0.215046	NA	NA	-0.0391135	NA	NA	0.522749	NA	NA	0.698682	NA	NA	0.175933	NA	NA
B4E205, H0Y9J6, O95486	O95486	O95486	O95486	SEC24A	Protein transport protein Sec24A (SEC24-related protein A)	18	High	15	28	13	Human	FALSE	3 v 3	-0.226766	0.301708	3 v 3	0.0775668	0.49827	3 v 3	0.297996	0.433692	3 v 3	-0.444077	0.237705	3 v 3	0.515306	0.166116	3 v 3	0.742072	0.0453032	-0.101919	-0.552559	-0.0258204	0.951907	0.119426	0.474584	0.324444	0.200656	-0.311412	1.05383	0.671985	0.500405	0.426363	0.753216	-0.285592	-0.627463	0.0812305	-0.785997	8.13494
A0A024R3Q9, A0A087WTV6, A0A087WX69, A0A087WZF0, A0A087WZR9, A0A0S2Z578, B3KMB7, B4DQK8, J3KR12, Q4W8W1, Q8NCZ0, Q96C36	A0A0S2Z5U6	A0A0S2Z5U6	Q96C36	PYCR2	Pyrroline-5-carboxylate reductase 2 (P5C reductase 2) (P5CR 2) (EC 1.5.1.2)	31	High	8	16	7	Human	FALSE	3 v 3	-0.236069	0.50099	3 v 3	0.0777104	0.687826	3 v 3	0.307717	0.574501	3 v 3	1.05531	0.176844	3 v 3	-0.983662	0.00721511	3 v 3	-0.747593	0.0691036	0.0542806	-0.815848	0.0533595	-0.877093	-1.14944	-0.924452	-0.450498	-0.485759	1.1512	-0.931374	-0.333593	-0.977812	-0.504779	0.330089	1.09784	0.426595	0.663682	2.07565	8.52669
A0A7I2V5F0, B4DW05, F5GWA7, F5GY37, F5H0C5, F5H2D2, F5H3X6, J3KPX7, Q99623, Q9BXV3, U3KPZ5	Q99623	F5GY37	Q99623	PHB2	Prohibitin-2 (B-cell receptor-associated protein BAP37) (D-prohibitin) (Repressor of estrogen receptor activity)	46	High	15	52	15	Human	FALSE	3 v 3	0.0500502	0.669135	2 v 2	0.077794	0.239726	3 v 3	1.45723	0.336302	3 v 3	2.40073	0.132581	3 v 3	-0.893451	0.0802491	3 v 3	-0.943501	0.045678	0.0773072	-0.136811	0.209654	-1.21112	-1.11194	-0.35729	0.307466	0.226152	3.98821	-1.28843	-0.975133	-0.566944	0.230159	0.362962	3.77856	1.51859	1.3381	4.3455	7.2384
A0A0M3HER3, Q96LD4	Q96LD4	Q96LD4	Q96LD4	TRIM47	E3 ubiquitin-protein ligase TRIM47 (EC 2.3.2.27) (Gene overexpressed in astrocytoma protein) (RING finger protein 100) (Tripartite motif-containing protein 47)	5	High	3	4	3	Human	FALSE	2 v 2	-0.355612	0.239544	2 v 2	0.0781698	0.805575	2 v 2	0.63517	0.205868	2 v 2	-0.0232806	0.933762	2 v 2	0.302839	0.293744	2 v 2	0.658451	0.00973721	NA	-0.496114	-0.21511	NA	0.152265	0.453413	NA	0.351928	0.207189	NA	0.648379	0.668523	NA	0.848042	0.422298	NA	0.199663	-0.246225	NA
B3KX26, D3DT93, O00463	O00463	B3KX26	O00463	TRAF5	TNF receptor-associated factor 5 (RING finger protein 84)	6	High	3	4	3	Human	FALSE	1 v 1	-0.604942	NA	1 v 1	0.0786273	NA	1 v 1	0.568865	NA	1 v 1	0.201831	NA	1 v 1	-0.237908	NA	1 v 1	0.367034	NA	NA	-0.604942	NA	NA	-0.237908	NA	NA	-0.0360774	NA	NA	0.367034	NA	NA	0.568865	NA	NA	0.201831	NA	NA
A0A087X256, B7ZKT9, F8VYH7, F8W1W1, Q2M389	B7ZKT9	B7ZKT9	B7ZKT9	KIAA1033	KIAA1033 protein	13	High	14	26	14	Human	FALSE	1 v 1	-0.562106	NA	1 v 1	0.0787638	NA	1 v 1	0.529644	NA	1 v 1	-0.272548	NA	1 v 1	0.240085	NA	1 v 1	0.802192	NA	NA	-0.562106	NA	NA	0.240085	NA	NA	-0.0324625	NA	NA	0.802192	NA	NA	0.529644	NA	NA	-0.272548	NA	NA
B4DGD9, K7EIF1, K7EM48, K7EN63, K7EPF0, K7EQS3, Q96SI1, V9GYY8	Q96SI1	Q96SI1	Q96SI1	KCTD15	BTB/POZ domain-containing protein KCTD15 (Potassium channel tetramerization domain-containing protein 15)	24	High	5	9	4	Human	FALSE	1 v 1	-0.0866605	NA	1 v 1	0.07902	NA	1 v 1	0.0605602	NA	1 v 1	-0.435624	NA	1 v 1	0.409524	NA	1 v 1	0.496184	NA	NA	NA	-0.0866605	NA	NA	0.409524	NA	NA	-0.0261003	NA	NA	0.496184	NA	NA	0.0605602	NA	NA	-0.435624	NA
B3KPR5, Q7Z2Z2	Q7Z2Z2	B3KPR5	Q7Z2Z2	EFL1	Elongation factor-like GTPase 1 (Elongation factor Tu GTP-binding domain-containing protein 1) (Elongation factor-like 1) (Protein FAM42A)	4	High	3	3	3	Human	FALSE	1 v 1	0.0658054	NA	1 v 1	0.0790238	NA	1 v 1	-0.0893702	NA	1 v 1	-0.0737878	NA	1 v 1	0.050223	NA	1 v 1	-0.0155824	NA	NA	NA	0.0658054	NA	NA	0.050223	NA	NA	-0.0235648	NA	NA	-0.0155824	NA	NA	-0.0893702	NA	NA	-0.0737878	NA
B4E186, Q6NUP7	Q6NUP7	B4E186	Q6NUP7	PPP4R4	Serine/threonine-protein phosphatase 4 regulatory subunit 4	4	High	3	6	2	Human	FALSE	1 v 1	-0.0340813	NA	1 v 1	0.0792324	NA	1 v 1	0.011644	NA	1 v 1	-0.45141	NA	1 v 1	0.428973	NA	1 v 1	0.463054	NA	NA	NA	-0.0340813	NA	NA	0.428973	NA	NA	-0.0224373	NA	NA	0.463054	NA	NA	0.011644	NA	NA	-0.45141	NA
A0A0D9SFR6, A8K0I1, B4DYW1, Q86XP1	Q86XP1	A8K0I1	Q86XP1	DGKH	Diacylglycerol kinase eta (DAG kinase eta) (EC 2.7.1.107) (Diglyceride kinase eta) (DGK-eta)	3	High	3	5	3	Human	FALSE	2 v 2	-0.502011	0.152713	3 v 3	0.0794378	0.767838	2 v 2	0.401869	0.259871	2 v 2	-0.596068	0.406888	2 v 2	0.495926	0.182751	2 v 2	0.997937	0.167736	-0.624798	-0.379223	NA	0.642333	0.34952	NA	-0.396737	0.196453	NA	1.26713	0.728744	NA	0.228061	0.575676	NA	-1.03907	-0.153067	NA	4.33628
E9PJJ5, E9PMS5, E9PRT1, Q4G0X4	Q4G0X4	E9PMS5	Q4G0X4	KCTD21	BTB/POZ domain-containing protein KCTD21 (KCASH2 protein) (Potassium channel tetramerization domain-containing protein 21)	7	High	1	1	1	Human	FALSE	1 v 1	-0.104939	NA	1 v 1	0.0797682	NA	1 v 1	0.0884003	NA	1 v 1	-0.835264	NA	1 v 1	0.818725	NA	1 v 1	0.923664	NA	NA	NA	-0.104939	NA	NA	0.818725	NA	NA	-0.0165387	NA	NA	0.923664	NA	NA	0.0884003	NA	NA	-0.835264	NA
A0JLS4, D3DRR9, Q86WR7	Q86WR7	D3DRR9	Q86WR7	PROSER2	Proline and serine-rich protein 2	9	High	3	4	3	Human	FALSE	1 v 1	-0.794061	NA	1 v 1	0.0798989	NA	1 v 1	0.780841	NA	1 v 1	0.052977	NA	1 v 1	-0.0661969	NA	1 v 1	0.727864	NA	NA	-0.794061	NA	NA	-0.0661969	NA	NA	-0.0132199	NA	NA	0.727864	NA	NA	0.780841	NA	NA	0.052977	NA	NA
H7BYI2, H7C051, H7C1I3, Q9NZC9	Q9NZC9	Q9NZC9	Q9NZC9	SMARCAL1	SWI/SNF-related matrix-associated actin-dependent regulator of chromatin subfamily A-like protein 1 (EC 3.6.4.-) (HepA-related protein) (hHARP) (Sucrose nonfermenting protein 2-like 1)	7	High	5	8	5	Human	FALSE	2 v 2	-0.165075	0.777009	3 v 3	0.0801921	0.149562	2 v 2	0.560984	0.226096	2 v 2	-0.137213	0.608258	2 v 2	0.533122	0.437761	2 v 2	0.698197	0.0127204	NA	-0.616914	0.286765	NA	0.0952348	0.971009	NA	0.152125	0.639693	NA	0.712149	0.684244	NA	0.769039	0.352928	NA	0.0568898	-0.331316	NA
B5MCX7, C9JU48, D3YTC9, F8WB76, H7BZV9, H7C3L3, Q6NXT1, V9GYU2	Q6NXT1	H7C3L3	Q6NXT1	ANKRD54	Ankyrin repeat domain-containing protein 54 (Lyn-interacting ankyrin repeat protein)	11	High	2	4	2	Human	FALSE	1 v 1	-0.0826907	NA	1 v 1	0.0807941	NA	1 v 1	0.0728796	NA	1 v 1	-0.165573	NA	1 v 1	0.155762	NA	1 v 1	0.238453	NA	NA	NA	-0.0826907	NA	NA	0.155762	NA	NA	-0.00981109	NA	NA	0.238453	NA	NA	0.0728796	NA	NA	-0.165573	NA
A0A087WW66, A0A7I2V262, A0A7I2V2K8, A0A7I2V479, A0A7I2V491, A0A7I2V4A5, A0A7I2V4X0, A0A7I2V523, A0A7I2V5C8, A0A7I2V641, A0A7I2YQI9, A0A7I2YQY1, A0A7P0MW50, B2R6D0, C9J9M4, H7BZR6, Q05BX4, Q05CW6, Q99460	Q99460	Q99460	Q99460	PSMD1	26S proteasome non-ATPase regulatory subunit 1 (26S proteasome regulatory subunit RPN2) (26S proteasome regulatory subunit S1) (26S proteasome subunit p112)	30	High	26	60	26	Human	FALSE	3 v 3	-0.0385926	0.896675	3 v 3	0.0812319	0.475419	3 v 3	1.15287	0.0260705	3 v 3	0.0596172	0.78647	3 v 3	1.05466	0.00957107	3 v 3	1.09325	0.0277524	0.069163	-0.5378	0.352859	1.20405	0.854808	1.10512	0.9098	0.958392	1.47464	1.13489	1.39261	0.752263	0.840637	1.49619	1.12178	-0.29425	0.103584	0.369517	8.90779
A0A0J9YWB6, A0A0J9YWJ4, K7EJD2, K7EPW4, Q9Y5B0	Q9Y5B0	A0A0J9YWB6	Q9Y5B0	CTDP1	RNA polymerase II subunit A C-terminal domain phosphatase (EC 3.1.3.16) (TFIIF-associating CTD phosphatase)	4	High	3	3	3	Human	FALSE	1 v 1	-1.12487	NA	1 v 1	0.0813581	NA	1 v 1	1.11997	NA	1 v 1	0.174641	NA	1 v 1	-0.179547	NA	1 v 1	0.945327	NA	NA	-1.12487	NA	NA	-0.179547	NA	NA	-0.00490514	NA	NA	0.945327	NA	NA	1.11997	NA	NA	0.174641	NA	NA
A0A1B0GWC2, A0A1B0GWF3, A0A1W2PS16, B7Z1C2, B7Z301, F5GXC0, F5H092, F5H163, F5H368, F5H8H2, Q03426, Q59ET9	Q03426	F5H8H2	Q03426	MVK	Mevalonate kinase (MK) (EC 2.7.1.36)	26	High	7	15	7	Human	FALSE	3 v 3	-0.208526	0.539777	3 v 3	0.081575	0.717827	3 v 3	0.280652	0.368386	3 v 3	-0.348081	0.338688	3 v 3	0.420207	0.353516	3 v 3	0.628733	0.035991	0.0776611	-0.777406	0.0741666	0.949569	-0.242842	0.553893	0.266652	-0.036546	-0.0137279	0.871907	0.534564	0.479727	0.188991	0.74086	-0.0878946	-0.682917	0.206296	-0.567621	8.02181
B3KSG0, B7Z3K3, J3KRH4, J3QS51, Q9NPH2	A0A140VK73	A0A140VK73	Q9NPH2	ISYNA1	Inositol-3-phosphate synthase 1 (IPS 1) (EC 5.5.1.4) (Myo-inositol 1-phosphate synthase) (MI-1-P synthase) (MIP synthase) (hIPS) (Myo-inositol 1-phosphate synthase A1) (hINO1)	18	High	9	19	9	Human	FALSE	3 v 3	-0.253896	0.194253	3 v 3	0.0818841	0.930735	3 v 3	0.326251	0.396403	3 v 3	-0.516113	0.277455	3 v 3	0.588467	0.117305	3 v 3	0.842364	0.0112119	-0.0182075	-0.474608	-0.268874	0.993313	0.230128	0.541961	0.280494	0.392675	-0.456105	1.01152	0.704736	0.810835	0.298701	0.867283	-0.187232	-0.712819	0.162546	-0.998067	6.25172
F8W9G7, F8WEW1, O14929	O14929	O14929	O14929	HAT1	Histone acetyltransferase type B catalytic subunit (EC 2.3.1.48) (Histone acetyltransferase 1)	19	High	6	30	6	Human	FALSE	3 v 3	-0.257544	0.36428	3 v 3	0.0825075	0.696933	3 v 3	0.331671	0.337871	3 v 3	-0.491633	0.248	3 v 3	0.565761	0.216458	3 v 3	0.823305	0.0141368	0.127426	-0.63855	-0.261508	1.14356	0.0498664	0.503852	0.4506	0.157058	-0.385276	1.01614	0.688417	0.76536	0.323174	0.795608	-0.123768	-0.692963	0.107192	-0.889128	8.4508
C9IZ83, F2Z3H0, F2Z3N9, H7C3L7, Q08AR5, Q6P5S9, Q99543	Q99543	Q99543	Q99543	DNAJC2	DnaJ homolog subfamily C member 2 (M-phase phosphoprotein 11) (Zuotin-related factor 1) [Cleaved into: DnaJ homolog subfamily C member 2, N-terminally processed]	35	High	20	50	20	Human	FALSE	3 v 3	-0.249945	0.38143	3 v 3	0.0828667	0.722158	3 v 3	0.325248	0.37833	3 v 3	-0.32405	0.263942	3 v 3	0.399354	0.14833	3 v 3	0.649299	0.0145706	0.137043	-0.640616	-0.246261	0.738333	0.163494	0.296235	0.32052	0.242169	-0.336779	0.60129	0.80411	0.542496	0.183478	0.882786	-0.0905183	-0.417812	0.0786755	-0.633014	8.39746
A0A024QYV8, B4DTZ1, I3L262, O43303	O43303	B4DTZ1	O43303	CCP110	Centriolar coiled-coil protein of 110 kDa (Centrosomal protein of 110 kDa) (CP110) (Cep110)	6	High	5	11	5	Human	FALSE	3 v 3	-0.239925	0.473526	2 v 2	0.0833258	0.798567	3 v 3	0.771119	0.0632655	3 v 3	0.148985	0.594232	3 v 3	0.382209	0.0914975	3 v 3	0.622134	0.091645	-0.172044	-0.744738	0.197006	0.574091	0.149353	0.423182	0.270881	0.399679	0.923021	0.746135	0.894091	0.226176	0.442926	1.14442	0.726015	-0.30321	0.250326	0.499838	5.38543
P42166	P42166	P42166	P42166	TMPO	Lamina-associated polypeptide 2, isoform alpha (Thymopoietin isoform alpha) (TP alpha) (Thymopoietin-related peptide isoform alpha) (TPRP isoform alpha) [Cleaved into: Thymopoietin (TP) (Splenin); Thymopentin (TP5)]	47	High	28	94	17	Human	FALSE	3 v 3	-0.0734883	0.776269	3 v 3	0.0834092	0.843568	3 v 3	0.777539	0.110202	3 v 3	0.565726	0.20077	3 v 3	0.138325	0.375927	3 v 3	0.211813	0.189752	0.253757	-0.508069	0.0338478	0.343385	-0.0801973	0.151786	0.561661	0.233879	1.31661	0.0896286	0.427872	0.117939	0.307905	0.741948	1.28276	0.218276	0.314076	1.16483	9.9491
I3L3Z2, I3L4V0, Q9BRA0	Q9BRA0	I3L3Z2	Q9BRA0	NAA38	N-alpha-acetyltransferase 38, NatC auxiliary subunit (LSM domain-containing protein 1) (Phosphonoformate immuno-associated protein 2)	7	High	1	3	1	Human	FALSE	2 v 2	-0.598193	0.0165317	2 v 2	0.0843535	0.312558	2 v 2	0.674902	0.0288617	2 v 2	0.161494	0.212541	2 v 2	-0.0847854	0.444226	2 v 2	0.513408	0.106419	-0.582656	-0.61373	NA	-0.155879	-0.0136915	NA	0.0616279	0.0917897	NA	0.426776	0.600039	NA	0.644284	0.70552	NA	0.217507	0.105481	NA	5.06178
A0A0S2Z4E4, B2R6S4, C9JAB9, P16333	P16333	P16333	P16333	NCK1	Cytoplasmic protein NCK1 (NCK adaptor protein 1) (Nck-1) (SH2/SH3 adaptor protein NCK-alpha)	6	High	3	5	1	Human	FALSE	1 v 1	-0.655493	NA	1 v 1	0.0845625	NA	1 v 1	0.652032	NA	1 v 1	0.19215	NA	1 v 1	-0.195612	NA	1 v 1	0.459882	NA	NA	-0.655493	NA	NA	-0.195612	NA	NA	-0.00346159	NA	NA	0.459882	NA	NA	0.652032	NA	NA	0.19215	NA	NA
A0A087WXU3, A0A499FIX8, A0FGR8, H7BXI1	H7BXI1	H7BXI1	H7BXI1	ESYT2	Extended synaptotagmin-2	19	High	13	21	13	Human	FALSE	3 v 3	-0.217905	0.594419	3 v 3	0.0847944	0.482763	3 v 3	1.47814	0.0902126	3 v 3	1.77397	0.13646	3 v 3	-0.513741	0.0596959	3 v 3	-0.295836	0.430851	-0.132848	-0.857369	0.336502	-0.721863	-0.548879	-0.270479	1.14901	-0.0893475	2.72104	-0.589015	0.30849	-0.606982	1.28186	0.768022	2.38453	1.87087	0.459532	2.99152	5.94017
A0A087WXX9, A0A0A0N0L1, A0MZF5, B2RA25, K9J960, K9J973, P54646	P54646	P54646	P54646	PRKAA2	5'-AMP-activated protein kinase catalytic subunit alpha-2 (AMPK subunit alpha-2) (EC 2.7.11.1) (Acetyl-CoA carboxylase kinase) (ACACA kinase) (EC 2.7.11.27) (Hydroxymethylglutaryl-CoA reductase kinase) (HMGCR kinase) (EC 2.7.11.31)	27	High	14	28	12	Human	FALSE	3 v 3	-0.193021	0.452896	3 v 3	0.0855282	0.761473	3 v 3	0.0680512	0.815622	3 v 3	-0.258245	0.421627	3 v 3	0.133275	0.627711	3 v 3	0.326296	0.0159477	0.141278	-0.576974	-0.143366	0.546568	-0.266975	0.120233	0.0720514	-0.0122004	-0.434759	0.40529	0.309999	0.263598	-0.0692265	0.564773	-0.291393	-0.474517	0.254775	-0.554992	9.54747
B7ZAY6, G5EA31, P53992	A0A024QZM6	A0A024QZM6	P53992	SEC24C	Protein transport protein Sec24C (SEC24-related protein C)	24	High	20	45	2	Human	FALSE	3 v 3	-0.167391	0.335592	3 v 3	0.0855355	0.314626	3 v 3	0.244118	0.46693	3 v 3	-0.43782	0.321539	3 v 3	0.514547	0.172965	3 v 3	0.681938	0.0301707	0.01145	-0.427671	-0.0859523	0.920095	0.0665539	0.556993	0.263539	0.286947	-0.320305	0.908645	0.494225	0.642945	0.252089	0.714618	-0.234352	-0.656556	0.220393	-0.877297	9.94953
B3KMB8, Q9NYY8	A0A024R3X5	B3KMB8	Q9NYY8	FASTKD2	FAST kinase domain-containing protein 2, mitochondrial	2	High	1	2	1	Human	FALSE	2 v 2	-0.403278	0.332674	3 v 3	0.0856945	0.233065	2 v 2	0.480688	0.42798	2 v 2	0.61729	0.207141	2 v 2	-0.53988	0.41096	2 v 2	-0.136602	0.576909	NA	-0.635554	-0.171002	NA	-0.946509	-0.133252	NA	-0.537472	0.692292	NA	-0.310954	0.0377499	NA	0.0980827	0.863294	NA	0.409037	0.825544	NA
tr	tr	tr	tr	NA	NA	52	High	14	149	5	GFP	FALSE	3 v 3	0	NA	1 v 1	0.0864598	NA	3 v 3	0	NA	3 v 3	0	NA	3 v 3	0	NA	3 v 3	0	NA	0	0	0	0	0	0	0	0	0	0	0	0	0	0	0	0	0	0	13.4287
[truncated: 5,104 more rows]
[truncated: 74 more columns]
